# Supplementary material for: Comparative gene expression profiling of muscle reveals potential candidate genes affecting drip loss in pork
Source: BMC Genet. 2019 Dec 2;20:89. doi: 10.1186/s12863-019-0794-0 (PMC6889219; doi:10.1186/s12863-019-0794-0)
Supplement: Supplementary file 1 — Additional file 1: Table S1. Phenotypic information of carcass and meat quality traits for the low and high samples selected for transcriptome analysis. [file 12863_2019_794_MOESM1_ESM.xlsx]

## Sheet: Table S1
Table S1. Phenotypic information of drip loss and other carcass and meat quality traits for the low and high samples selected for mRNA-seq.
Group	Sample_ID	Weight	Backfat	Eye muscle area(cm2)	Lean meat rate	pH45	pH24	Drip loss (%)	IMF(%)	Shear force（N）	L*	a*	b*	pH
low drip loss	28	106.5	16.4	52.92	67.1	6.28	5.84	1.63	2.71	66.3	41.58	5.14	9.87	0.44
	24	109.2	18.5	51.41	66.5	6.44	5.77	1.74	2.04	47.4	43.93	5.03	10.81	0.67
	16	105.4	10.1	51.46	71.7	6.48	5.72	1.75	1.86	69.9	44	5.14	10.32	0.76
	26	108.1	13.2	59.48	70.1	6.36	5.74	1.65	1.59	55.6	42.84	5.05	10.06	0.62
	mean	107.3	14.6	53.8	68.9	6.39	5.79	1.69	2.05	59.8	43.09	4.94	10.27	0.6
	SD	1.68	3.68	3.84	2.47	0.09	0.11	0.06	0.48	10.26	1.14	0.34	0.41	0.16
high drip loss	1	114	21.3	45.68	66.9	6.72	5.64	3.07	2.6	38.4	41.83	5.86	10.95	1.08
	2	109.6	24.3	49.22	61.5	6.44	5.62	3.67	2.07	34.3	40.14	5.33	9.47	0.82
	3	105.5	13.6	51.49	70.5	6.8	5.67	2.96	2.33	39.3	44.45	5.73	11.13	1.13
	4	109.5	16.6	48.89	67.6	6.78	5.67	3.09	2.57	50.4	43.4	6.15	11.18	1.11
	mean	107.5	15.1	50.2	69.1	6.79	5.67	3.03	2.45	44.85	43.93	5.94	11.16	1.12
	SD	2.83	2.12	1.84	2.05	0.01	0.02	0.09	0.17	7.85	0.74	0.3	0.04	0.01
	p value	0.2853	0.1976	0.1072	0.366	0.078	0.07791	0.002009	0.2642	0.02495	0.5903	0.02655	0.4065	0.006787
