# Supplementary material for: Comparative gene expression profiling of muscle reveals potential candidate genes affecting drip loss in pork
Source: BMC Genet. 2019 Dec 2;20:89. doi: 10.1186/s12863-019-0794-0 (PMC6889219; doi:10.1186/s12863-019-0794-0)
Supplement: Supplementary file 2 — Additional file 2: Table S2. Summary of sequencing reads and their alignments to Sus scrofa reference genome. [file 12863_2019_794_MOESM2_ESM.xlsx]

## Sheet: Table S2
Table S2. Summary of sequencing reads and their alignments to Sus scrofa reference genome.
Sample name	Raw reads	Clean reads	Clean bases (G)	Q20	Q30	GC percent	Multiple mapped reads percent	Uniquely mapped reads percent	Exon mapped reads percent	Intron mapped reads percent	Intergenic mapped reads percent
D1	73855992	72541978	10.88	96.69	91.58	55.7	4.75	89.58	91.5	3.4	5.1
D2	64668316	63478588	9.52	97.44	93.11	56.59	3.93	90.53	91	4.4	4.6
D3	66523598	64794768	9.72	97.59	93.42	57.38	4.47	90.37	93.2	2.9	3.9
D4	63006366	59771688	8.97	97.61	93.44	55.4	4.06	91.11	92.1	3.8	4.1
D5	67751848	65981030	9.9	96.74	91.75	57.09	3.78	90.18	91.8	3.7	4.5
D6	68465126	67316154	10.1	97.45	93.07	56.43	4.33	90.92	92.2	3.6	4.2
D7	61265542	59813274	8.97	97.5	93.21	55.01	3.65	91.41	90.7	4.3	5
D8	58522268	57444796	8.62	96.93	92.14	56.71	4.02	90.57	94.1	2.7	3.2
D9	64510110	63236256	9.49	97.5	93.26	57.19	3.64	90.91	91.2	3.9	4.9
D10	64960562	63668052	9.55	97.55	93.38	56.74	4.01	90.2	93.7	3.1	3.2
D11	61372110	59909706	8.99	97.39	92.95	56.8	3.95	90.81	92.3	3.9	3.8
D12	56627612	55718112	8.36	96.83	91.86	56.62	3.83	89.87	93	3.2	3.8
D13	54887872	53957940	8.09	96.94	92.17	56.49	3.96	90.79	94.3	2.7	3
D14	73051504	71786058	10.77	96.91	92.15	57.16	4.76	89.48	92.1	3.2	4.7
D15	72178682	70339288	10.55	96.56	91.38	56.08	3.97	90.1	91	3.7	5.3
D16	60980570	60031272	9	96.7	91.68	56.26	4.48	89.72	91.3	4.4	4.3
D17	59542570	58352920	8.75	96.87	92.04	56.49	3.87	90.47	91.8	4	4.2
D18	53523460	52774166	7.92	96.78	91.72	55.63	4.24	89.99	90.8	4.4	4.8
D19	79272174	76574094	11.49	96.94	92.16	55.97	4.05	90.44	90.2	3.9	5.9
D20	68677936	66765442	10.01	97.17	92.72	55.8	4.2	90.39	91.1	4.2	4.7
D21	62292994	60839178	9.13	96.89	92.12	56.51	3.67	90.58	90.5	4.8	4.7
D22	86928726	84958430	12.74	96.98	92.28	56.1	3.46	89.69	87.7	5.1	7.2
D23	56854718	55581476	8.34	96.92	92.27	57.24	3.68	90.47	91.5	4.2	4.3
D24	60559784	59172792	8.88	96.99	92.31	56.4	3.72	90.69	91.6	4	4.4
D25	61434196	59861906	8.98	97.15	92.71	57.25	3.97	90.05	92.5	3.7	3.8
D26	52434900	51548010	7.73	96.68	91.58	56.67	4.05	89.64	87.8	4.8	7.4
D27	57987030	56461416	8.47	96.96	92.27	57.16	3.94	90.38	90.6	4.6	4.8
D28	61109956	59087854	8.86	97.04	92.38	56.42	3.74	90.68	92.5	3.5	4
