# Supplementary material for: Comparative gene expression profiling of muscle reveals potential candidate genes affecting drip loss in pork
Source: BMC Genet. 2019 Dec 2;20:89. doi: 10.1186/s12863-019-0794-0 (PMC6889219; doi:10.1186/s12863-019-0794-0)
Supplement: Supplementary file 3 — Additional file 3: Table S3. Expressed genes detected and their normalized expression values. [file 12863_2019_794_MOESM3_ESM.xlsx]

## Sheet: Table S3
Table S3. Expressed genes detected and their normalized expression values.
Gene_ID	D1	D2	D3	D4	D5	D6	D7	D8	D9	D10	D11	D12	D13	D14	D15	D16	D17	D18	D19	D20	D21	D22	D23	D24	D25	D26	D27	D28
ENSSSCG00000000002	79.0735	153.989	167.999	119.491	46.1021	92.4425	140.101	91.0614	179.985	99.3877	62.1518	145.584	41.411	79.8206	135.247	49.0207	121.604	119.405	149.065	82.0732	187.848	33.5497	132.364	79.5358	289.113	201.553	65.4439	180.367
ENSSSCG00000000003	403.364	366.193	370.907	372.342	381.569	213.476	299.269	398.935	434.415	443.422	387.339	338.593	485.74	539.696	408.23	438.958	445.55	283.748	318.792	256.717	279.113	775.515	457.45	480.274	442.738	332.946	460.325	432.881
ENSSSCG00000000005	370.491	521.121	753.813	627.328	520.856	566.091	406.21	588.647	590.842	586.496	519.412	662.848	532.747	407.266	546.796	428.931	734.609	382.611	657.509	394.142	583.923	524.537	712.647	473.136	619.834	612.314	717.664	572.164
ENSSSCG00000000006	491.322	237.556	309.816	1156.5	1179.04	536.548	425.277	278.604	444.781	601.787	357.373	381.606	314.5	305.676	495.352	462.354	641.91	752.383	630.205	627.001	445.695	2085.89	452.155	786.18	559.024	1293.51	667.749	442.901
ENSSSCG00000000007	601.492	821.586	881.449	672.137	740.577	649.004	655.739	621.169	679.421	633.46	682.56	690.421	592.066	632.215	656.321	586.02	738.596	829.419	740.159	510.572	831.137	625.832	739.12	607.735	779.859	767.944	943.945	833.696
ENSSSCG00000000010	1396.67	1464.77	3245.43	1643	2992.72	1840.27	3062.33	5531.98	2823.23	2170.15	3238.55	2370.15	3816.53	4275.84	2724.02	3344.55	3766.74	1920.76	2500.9	2463.15	4881.38	4109.2	3300.63	4138.92	4215.08	3515.7	2191.81	3568.26
ENSSSCG00000000014	396.256	522.059	587.996	840.704	632.678	621.366	569.523	807.627	608.747	738.308	709.197	501.823	865.155	585.048	494.522	882.372	697.729	599.595	520.989	577.375	733.669	708.416	722.178	714.802	648.638	775.598	686.606	527.072
ENSSSCG00000000018	2763.13	3162.4	3572.7	4301.68	4072.68	2940.05	2787.1	4403.47	4345.09	4047.59	3605.92	3048.44	4369.42	3981.05	2955.52	4457.54	3593.3	3231.65	3100.11	3596.91	3437.97	3231.74	4332.01	3731.04	4000.65	4025.96	3708.12	3421.96
ENSSSCG00000000019	2012.38	2645.98	2290.89	2922.19	2597.41	2428.28	2211.77	2680.89	2470.79	3335.49	2391.74	2440.74	2906.61	2426.36	2491.7	2525.68	2508.83	2470.28	2604.95	2307.59	2227.59	1834.27	2599.63	2655.27	2753.51	2483.7	2510.16	2585.26
ENSSSCG00000000020	137.712	83.5671	89.454	96.0195	100.051	113.409	21.554	59.6235	86.6946	103.756	118.754	55.1454	160.048	131.523	74.6762	111.411	116.62	84.7394	103.312	62.0321	142.658	14.1941	122.834	49.9648	97.0824	132.668	136.434	59.1203
ENSSSCG00000000021	0.888467	0.938956	2.1818	0	0	0	0.829001	2.16813	0	1.09217	2.21971	0	0	0	4.14868	2.22821	0	1.28393	0	0	0.886074	1.93556	0	0	1.06684	0	2.21844	1.00204
ENSSSCG00000000022	463.78	751.165	618.541	311.53	767.061	567.044	401.236	575.638	1174.15	849.71	695.879	706.964	389.488	535.161	380.019	485.75	452.527	532.831	711.379	401.777	738.1	941.973	830.186	658.719	666.774	773.046	1029.35	532.082
ENSSSCG00000000024	2424.63	2842.22	4521.79	2333.27	3711.71	2408.27	2685.96	2544.3	3046.56	3585.6	3058.76	3556.88	2228.36	2752.9	2811.97	2390.87	1752.3	3457.62	4191.53	2682.65	1666.71	2851.08	2622.92	2034.28	3594.18	2325.52	3745.83	3788.71
ENSSSCG00000000025	50.6426	59.1542	81.8176	51.2104	75.529	91.4895	58.859	131.172	95.1755	115.77	119.864	56.2483	66.0338	92.5193	69.6978	100.27	86.7177	42.3697	40.587	92.5709	98.3542	160.006	131.305	125.422	78.9461	57.4044	67.6623	102.208
ENSSSCG00000000028	0	2.81687	2.1818	0	0	0	0	0	0	1.09217	0	0	0	0.907052	0	0	3.98702	0	8.1174	0	0	0	4.23565	1.01969	0	0	0	1.00204
ENSSSCG00000000029	217.674	81.6892	219.271	163.233	180.485	174.402	203.105	305.706	546.553	231.541	158.709	330.873	228.32	398.196	277.132	289.668	168.452	39.8018	294.44	125.018	269.367	109.037	218.136	285.513	232.571	153.079	157.509	253.516
ENSSSCG00000000031	405.141	354.925	649.087	377.677	439.442	533.689	492.426	588.647	485.301	527.519	546.048	666.157	252.943	420.872	347.659	311.95	321.952	419.845	466.381	332.11	520.125	532.28	601.462	326.301	515.283	390.35	563.483	497.011
ENSSSCG00000000033	473.553	692.01	1762.9	628.395	805.316	937.768	1590.85	2529.12	984.737	779.811	866.796	1073.13	1008.41	701.151	841.352	686.289	733.612	448.091	757.87	885.627	1618.86	1140.05	679.821	1043.14	580.36	769.219	519.114	909.851
ENSSSCG00000000034	7156.6	7038.41	9884.66	6001.22	7947.22	7633.66	3810.92	9342.46	8589.36	8594.3	6670.22	8765.92	8988.43	8391.14	6303.5	7826.6	7363.03	6957.61	6076.98	7362.73	6572.01	7106.09	7449.44	5559.35	10656.7	6979.1	9163.25	7699.66
ENSSSCG00000000035	528.638	475.112	667.632	525.974	646.411	396.455	363.931	516.014	458.916	479.464	589.333	462.119	564.085	464.411	355.956	384.367	416.644	414.709	346.834	492.439	334.936	427.114	480.746	428.269	524.885	433.722	407.083	371.756
ENSSSCG00000000036	1735.18	1860.07	1779.26	1496.84	1846.05	1636.33	2015.3	1948.06	2213.54	1885.09	1768	1938.91	1823.2	1919.32	2095.08	2271.66	1977.56	1630.59	2115.69	2050.88	2390.63	2977.54	2077.58	2121.97	1895.77	2325.52	2007.68	2176.43
ENSSSCG00000000037	1033.29	1086.37	1170.54	1145.83	1199.64	1335.18	1700.28	1664.04	1158.13	1473.34	1087.66	1404	1120.34	1173.73	1481.08	1146.42	1102.41	1186.35	1158.57	1191.97	1457.59	1152.95	1233.63	1247.08	1060.44	1253.97	1164.68	1382.81
ENSSSCG00000000038	3411.71	3722.02	5097.78	2608.53	4544.49	3793	3278.7	6274.56	4668.31	4563.1	5583.68	4729.27	4070.59	4839.12	4452.36	4433.03	4696.71	4475.78	3209.32	3498.61	5568.98	11652.7	4154.11	5133.12	4237.49	4019.59	4181.75	4810.79
ENSSSCG00000000039	2225.61	2431.9	2322.53	2223.39	2423.8	2470.22	2347.73	2678.72	2481.16	2602.65	2470.54	2982.26	2274.25	2595.98	2597.07	2461.06	2536.74	2524.21	2542.96	2288.51	2659.99	2850.44	2545.62	2488.04	2524.14	2616.37	2635.5	2597.28
ENSSSCG00000000040	7.10773	2.81687	8.72721	18.137	85.338	1.90603	6.632	16.261	21.6736	15.2904	2.21971	1.10291	12.3114	5.44231	10.7866	11.1411	1.99351	0	8.85534	8.58906	10.6329	14.8393	1.05891	12.2363	12.8021	132.668	4.43687	6.01223
ENSSSCG00000000045	3121.18	3802.77	3685.07	3085.43	3650.9	2769.46	1871.05	2804.47	3003.21	2716.23	2512.71	3012.04	3574.78	2809.14	2491.7	2916.73	2980.3	2870.87	3019.67	3118.78	2589.99	3670.47	2553.04	2495.18	2987.15	3147.04	3650.44	3705.54
ENSSSCG00000000046	7.10773	2.81687	3.27271	2.13377	0.980897	12.3892	3.316	1.08406	1.88466	3.27652	11.0985	4.41163	8.95374	0	1.65947	0	0	1.28393	0	1.90868	2.65822	0.645187	1.05891	3.05907	2.13368	6.37827	0	6.01223
ENSSSCG00000000050	460.226	476.051	796.358	452.359	574.805	692.843	852.213	645.018	718.057	718.649	664.803	762.11	458.879	719.292	687.021	464.582	636.927	576.484	630.205	522.978	781.517	877.455	813.244	687.271	565.425	622.519	516.896	557.133
ENSSSCG00000000058	4546.28	4424.36	4547.97	4803.11	4612.18	4590.68	3555.58	4649.55	3788.18	5549.33	5541.5	4952.06	5531.17	4992.41	4960.16	4907.64	4694.72	5916.35	4683	4542.66	4224.8	4303.4	4520.49	4781.32	4322.83	4476.27	4643.19	4361.87
ENSSSCG00000000059	1291.83	945.529	1361.45	1482.97	990.706	1176.02	1114.18	1038.53	771.77	1085.62	1173.12	1025.71	1405.74	1043.11	1165.78	1267.85	1111.38	1336.57	874.465	1026.87	1044.68	758.095	990.082	999.295	1114.85	1071.55	851.879	912.857
ENSSSCG00000000061	383.818	400.934	421.088	292.326	322.715	380.253	341.548	376.17	522.994	317.822	319.638	348.519	317.858	342.866	390.805	318.634	286.069	281.181	599.949	604.097	450.126	229.041	474.392	336.497	591.029	552.358	386.008	540.099
ENSSSCG00000000062	262.986	369.949	359.998	236.848	345.276	318.307	324.139	380.506	540.899	334.205	308.539	502.926	367.103	366.449	346	304.151	339.893	252.934	509.92	518.206	670.758	508.408	425.682	419.092	624.101	424.793	404.865	518.054
ENSSSCG00000000063	542.853	864.778	773.449	853.507	1376.2	877.728	837.291	1075.39	1424.81	967.665	924.508	1098.5	753.233	1060.34	921.836	677.377	839.268	789.617	1068.54	682.353	1406.2	1451.03	1676.26	1216.49	1266.34	1592.02	1366.56	1137.31
ENSSSCG00000000064	45254.9	48167.5	51944.4	35562.4	67934	33270.7	22688.1	37004.5	41360.8	36248.1	35121.3	42769.7	35443.4	38888.9	32886.6	36061.4	33321.5	47796.8	32981	38366.4	25258.4	87204.8	27421.6	30726.3	33584.1	57847.1	46265.5	44010.5
ENSSSCG00000000066	835.159	794.357	915.267	1095.69	898.501	744.305	663.2	801.123	983.795	872.646	1314.07	990.412	1206.52	974.174	1033.85	885.714	956.885	1241.56	1128.32	833.138	997.719	490.988	1020.79	813.712	1572.52	1074.1	957.255	985.004
ENSSSCG00000000067	37.3156	41.3141	86.1812	51.2104	25.5033	49.5568	44.766	125.751	104.599	55.7008	25.5266	79.4094	64.9146	107.032	126.12	31.195	65.7858	57.7768	68.6289	61.0777	117.848	32.9046	157.778	17.3347	89.6145	140.322	41.0411	81.1651
ENSSSCG00000000068	5176.21	4834.68	4732.33	4048.82	4191.37	5294.96	3559.73	3709.67	4108.57	4470.26	4892.24	3782.98	4741	4883.57	5265.5	5364.42	4944.9	4588.76	4685.95	4298.35	3863.28	3007.86	4121.28	3976.79	5759.86	4593.63	4581.07	3656.44
ENSSSCG00000000071	12598.5	9231.81	10182.5	11738.9	8926.16	10561.3	9875.05	10757.2	8381.1	10939.2	10302.8	9950.44	11398.1	11223.9	11271.1	11084.2	10418.1	11819.9	10454.5	12234.6	10219.1	6796.4	9739.87	8909.02	11792.8	9174.5	10174.9	10762.9
ENSSSCG00000000072	237.221	425.347	594.542	340.336	315.849	489.85	591.077	816.3	363.74	530.796	321.858	531.602	299.95	263.045	261.367	382.138	303.014	256.786	487.044	415.138	668.986	281.947	293.318	452.742	333.921	255.131	382.68	379.773
ENSSSCG00000000073	0.888467	0.938956	0	1.06688	2.94269	3.81206	0	0	0	0	0	0	0	3.62821	9.95682	4.45642	0	0	0	0.95434	6.20252	0.645187	6.35347	0	2.13368	1.27565	2.21844	0
ENSSSCG00000000074	1.77693	6.57269	0	3.20065	2.94269	0	8.29001	0	4.71166	0	4.43942	0	2.23843	0.907052	9.12709	1.11411	0.996755	10.2714	6.64151	3.81736	3.5443	9.67781	3.17673	0	1.06684	5.10262	6.65531	7.01427
ENSSSCG00000000075	1256.29	2402.79	1763.99	1061.55	1047.6	1375.2	1014.7	1158.86	2208.83	1235.25	1786.87	1837.45	2490.26	3115.72	2475.93	2563.56	2171.93	1318.6	1967.36	1273.09	2128.35	1420.06	1803.33	1376.58	1540.52	1594.57	1792.5	1619.29
ENSSSCG00000000076	1532.61	1580.26	1925.44	1676.07	1573.36	1537.21	1304.02	1479.75	1593.48	1248.35	1540.48	1659.88	1917.22	1717.05	1681.04	1547.49	1788.18	1680.66	1807.23	1503.08	1649.87	1045.85	1930.4	1317.44	1993.92	1775.71	1925.6	1392.83
ENSSSCG00000000077	4405.91	2928.6	3798.52	3033.15	3339.95	2811.4	2879.12	2464.08	2332.27	2900.81	4349.52	3814.96	3259.16	4447.27	3614.33	3135.09	3695.97	3408.83	3628.48	2785.72	3129.61	2195.57	4132.93	2249.43	2982.88	3545.04	3841.22	4605.37
ENSSSCG00000000078	1333.59	1163.37	823.631	763.889	654.258	970.17	756.049	413.028	942.332	528.611	1094.32	801.815	1150.56	956.94	1285.26	1826.02	870.167	843.542	1016.89	760.609	606.961	580.023	727.472	525.14	1102.04	1026.9	828.586	834.698
ENSSSCG00000000079	0.888467	4.69478	4.36361	0	1.96179	0	0.829001	2.16813	0.942332	0	0	0	0	0.907052	0.829735	0	0	0	0.737945	0.95434	0	0	0	1.01969	0	1.27565	4.43687	1.00204
ENSSSCG00000000080	2.6654	5.63374	4.36361	10.6688	2.94269	11.4362	19.067	22.7653	11.308	24.0278	6.65912	8.82327	4.47687	11.7917	9.95682	13.3693	8.9708	6.41965	5.16562	10.4977	15.0633	15.4845	5.29456	9.1772	3.20052	1.27565	2.21844	9.01835
ENSSSCG00000000082	0	0.938956	0	0	1.96179	0	5.803	7.58845	0.942332	0	1.10985	5.51454	15.669	3.62821	0.829735	10.027	0	0	1.47589	6.68038	12.405	0.645187	5.29456	8.15751	2.13368	1.27565	3.32765	7.01427
ENSSSCG00000000083	236.332	336.146	311.998	484.365	387.454	333.556	494.084	396.767	456.089	460.897	442.832	397.047	398.441	321.096	346	284.097	306.004	270.909	390.373	366.466	361.518	490.988	400.268	486.392	372.327	432.447	431.486	412.84
ENSSSCG00000000084	111193	123947	144787	120022	122643	106568	73367.4	116705	102647	147118	150741	93617.1	150891	123623	110159	112956	103184	138391	113806	120135	105701	71315.8	114183	105237	158269	120252	119159	121821
ENSSSCG00000000087	2761.35	3460.99	4508.7	1946	2719.05	3114.46	1691.16	3153.54	3175.66	2655.07	2971.08	3444.38	2712.98	3567.43	2696.64	2278.35	2579.6	2969.73	2850.68	2278.01	2687.46	2825.28	3605.59	2241.28	3927.03	2746.48	3881.15	2556.2
ENSSSCG00000000090	858.259	827.22	1111.63	775.625	722.921	811.017	462.582	721.986	768.001	774.35	1122.06	496.309	930.069	912.494	709.424	997.125	971.836	807.592	681.123	671.855	883.416	654.22	761.357	432.348	1080.71	673.545	711.009	678.38
ENSSSCG00000000091	61.3042	81.6892	47.9997	69.3474	125.555	88.6305	96.9931	107.322	96.1179	89.5581	96.5573	100.365	109.683	72.5641	61.4004	63.5041	90.7047	38.5179	69.3668	138.379	118.734	196.782	119.657	93.8114	68.2777	93.1228	80.9729	103.21
ENSSSCG00000000092	32.8733	28.1687	51.2724	35.2072	37.2741	16.2013	43.108	48.7829	56.5399	38.226	54.3829	31.9843	62.6762	63.4936	31.5299	50.1348	47.8442	23.1107	28.0419	41.0366	29.2404	70.3254	36.003	38.7482	37.3394	43.3722	16.6383	50.1019
ENSSSCG00000000093	673.458	882.619	991.63	758.554	883.788	859.62	685.583	868.335	832.079	716.465	783.557	824.976	632.358	748.318	598.239	591.59	809.365	645.817	701.786	394.142	824.049	775.515	749.709	678.093	932.417	625.071	833.023	839.708
ENSSSCG00000000094	10252.9	8251.54	13727.9	9481.4	15663	8583.81	6244.03	9223.21	9230.14	13410.8	10205.1	7346.47	8432.18	9018.82	7681.69	7899.01	8238.18	7477.61	8947.58	7874.26	8401.75	10846.9	9213.59	8759.13	9543.94	16908.8	11015.6	8541.38
ENSSSCG00000000095	2126.99	1960.54	2057.44	1848.91	2242.33	1922.23	1551.06	1836.4	2124.96	2274.99	2155.34	1958.77	1995.56	2279.42	2110.85	1932.97	1960.62	2037.6	1959.98	1782.71	1771.26	2145.89	2000.28	1840.54	1880.84	2085.69	2029.87	1764.59
ENSSSCG00000000097	2250.49	2055.37	2368.35	2497.57	2074.6	2326.31	1952.3	2320.98	1664.16	1971.37	2185.3	1935.6	2367.14	1886.67	2164.78	1749.15	1891.84	2203.22	1953.34	2189.26	1853.67	1617.48	1860.51	1838.5	1960.85	1961.96	1866.81	2090.25
ENSSSCG00000000103	4.44233	1.87791	9.81812	3.20065	0	0.953016	4.974	2.16813	0.942332	1.09217	7.76898	0	0	0.907052	0	0	0.996755	0	1.47589	1.90868	3.5443	0.645187	0	5.09845	0	0	0	1.00204
ENSSSCG00000000104	14657.9	13786.7	11465.4	14584.3	11259.7	14862.3	14416.3	10678	11700.9	13867.3	11949.8	11778	11357.8	13379	13367	16237	14503.8	14527.7	13350.2	12808.2	10856.2	9243.6	10822.1	11813.1	11064.2	13365	11559.2	10449.3
ENSSSCG00000000105	163.478	260.091	195.271	309.396	287.403	259.22	373.05	461.811	331.701	218.434	260.816	345.21	286.52	271.208	341.851	378.796	261.15	242.663	321.744	328.293	373.923	294.851	328.263	424.191	266.71	339.324	263.994	348.709
ENSSSCG00000000106	0.888467	0	0	5.33442	0.980897	0	0.829001	1.08406	0	1.09217	0	1.10291	0	0	0.829735	7.79874	0.996755	0	0.737945	3.81736	0.886074	1.93556	0	4.07876	1.06684	3.82696	0	1.00204
ENSSSCG00000000107	2910.62	2998.09	2858.16	2276.73	2960.35	2520.73	1978.82	2573.57	2795.9	2826.54	2504.94	2763.89	2624.56	3394.19	3518.91	3288.84	3110.87	2321.34	2619.7	2543.32	2227.59	2826.57	2431.26	2794.97	2851.66	2930.18	2849.58	2582.25
ENSSSCG00000000108	1430.43	2288.24	1912.35	1849.98	1899.02	1702.09	1479.77	1850.5	2301.18	2088.23	1777.99	2891.83	2178	2389.17	2355.62	2634.86	2225.75	1843.72	2166.61	1838.06	2283.41	2031.69	2434.44	2063.85	2420.66	2368.89	2724.24	2109.29
ENSSSCG00000000110	456.672	543.655	781.086	421.419	478.678	524.159	453.463	519.267	575.765	448.883	395.108	595.571	505.886	623.145	487.055	516.945	522.3	498.165	512.134	404.64	491.771	618.089	630.052	401.758	393.664	442.652	593.432	544.107
ENSSSCG00000000111	307.409	294.832	393.816	203.775	222.664	187.744	164.971	204.888	300.604	267.582	247.497	172.054	288.758	215.878	233.156	161.545	240.218	261.922	309.199	266.261	286.202	440.018	282.729	108.087	240.039	224.515	275.086	279.569
ENSSSCG00000000113	21.3232	7.51165	6.54541	2.13377	6.86628	7.62413	8.29001	3.25219	3.76933	4.36869	23.3069	2.20582	4.47687	2.72116	0.829735	11.1411	5.98053	12.8393	14.7589	3.81736	7.08859	33.5497	9.5302	2.03938	13.8689	7.65393	5.54609	1.00204
ENSSSCG00000000114	1782.26	1990.59	2931.25	1225.85	1620.44	1402.84	1112.52	1789.79	1830.95	1981.2	1931.15	1890.39	1481.84	1249.92	985.726	1606.54	1503.11	1503.48	1528.28	1173.84	1858.98	1721.36	1767.32	946.272	2035.53	1510.37	1839.08	1814.69
ENSSSCG00000000116	2667.18	2788.7	3614.16	2782.43	2991.73	2871.44	1852.82	2920.47	2655.49	2987.09	3018.8	2618.31	3130.45	2472.62	2327.41	2723.99	2820.82	2761.73	2506.06	2708.42	2446.45	2150.41	2637.75	2593.07	2922.07	2298.73	2551.2	3149.41
ENSSSCG00000000117	223.005	181.218	230.18	225.112	158.905	151.53	82.0711	126.835	114.022	168.195	109.876	119.114	270.851	239.462	149.352	242.875	256.166	170.763	170.465	153.649	257.848	108.391	111.186	137.658	211.234	167.111	136.434	192.391
ENSSSCG00000000118	992.417	1205.62	1486.9	1065.82	1091.74	841.513	624.237	900.857	1039.39	1260.37	816.853	980.486	1718	1427.7	804.014	1164.24	1316.71	744.679	983.681	1036.41	1283.92	901.327	933.96	1056.4	1644	935.055	1392.07	1030.1
ENSSSCG00000000119	7617.71	6625.27	8894.12	7420.18	8191.47	8151.14	5900	10674.8	6894.1	11669.9	8987.6	8449.38	8459.04	8695	8859.08	7707.39	7567.36	8737.14	9269.33	9638.83	7461.63	8020.32	7308.61	7316.27	8272.27	7600.35	8427.84	7943.16
ENSSSCG00000000120	469.999	735.202	985.084	612.391	923.024	770.037	630.869	938.799	918.774	828.959	681.45	805.123	601.02	691.173	611.515	451.213	674.803	643.249	779.27	591.691	843.542	789.064	980.552	778.023	936.685	672.27	1029.35	775.578
ENSSSCG00000000121	12.4385	12.2064	19.6362	3.20065	9.80897	3.81206	4.974	5.42032	7.53866	21.8434	6.65912	1.10291	1.11922	4.53526	8.29735	3.34232	6.97729	1.28393	8.1174	0.95434	22.1519	7.09706	9.5302	4.07876	13.8689	12.7565	6.65531	7.01427
ENSSSCG00000000130	198.128	235.678	305.453	201.641	381.569	307.824	313.362	540.948	392.01	443.422	452.82	360.651	318.977	322.003	425.654	493.549	319.958	210.564	230.977	338.791	208.227	548.409	333.557	428.269	284.846	251.304	306.144	464.946
ENSSSCG00000000132	0	0	3.27271	0	0	5.7181	0	2.16813	0	0	0	0	1.11922	0	0	0	0	0	2.21384	0	1.77215	0	0	0	1.06684	0	0	0
ENSSSCG00000000133	2775.57	2067.58	3993.79	2383.42	2192.3	2462.59	2427.31	3760.62	1661.33	1989.94	1861.23	2139.64	1954.15	1812.29	1783.1	1441.65	1983.54	1977.25	1339.37	1793.2	2792.91	2102.02	1630.72	999.295	1642.93	1377.71	1541.81	1951.97
ENSSSCG00000000135	20.4347	48.8257	80.7267	45.876	41.1977	18.1073	49.74	43.3625	35.8086	27.3043	32.1858	41.9105	34.6957	78.0065	7.46762	51.2489	26.9124	6.41965	18.4486	11.4521	52.2784	32.2594	45.5332	94.8311	17.0694	25.5131	26.6212	31.0632
ENSSSCG00000000136	254.101	195.303	399.27	206.975	318.791	297.341	289.321	520.351	494.724	445.606	297.441	502.926	468.952	416.337	530.201	544.798	549.212	424.981	328.386	345.471	292.404	452.921	167.308	429.289	309.383	369.94	351.622	507.031
ENSSSCG00000000137	87.9582	107.041	138.545	80.0163	127.517	127.704	143.417	220.065	121.561	155.088	179.796	153.304	71.6299	135.151	102.887	141.491	118.614	71.9001	101.098	191.822	101.012	247.107	110.127	114.205	96.0155	82.9175	107.594	150.306
ENSSSCG00000000138	2265.59	2526.73	2450.17	6976.35	3848.06	3474.7	2857.56	1179.46	3688.29	3745.06	1054.36	1306.95	3664.32	2435.43	1032.19	846.721	1399.44	735.692	589.618	1266.41	1713.67	32.2594	3068.72	2125.03	374.461	1848.42	667.749	749.525
ENSSSCG00000000139	49.7541	70.4217	44.727	46.9429	40.2168	38.1206	62.175	55.2872	44.2896	54.6086	57.7124	68.3803	39.1726	57.1443	44.8057	67.9605	57.8118	39.8018	73.7945	44.854	34.5569	29.0334	74.1238	42.8269	50.1414	38.2696	58.7886	93.1896
ENSSSCG00000000141	4415.68	4621.54	5977.05	4506.52	5382.18	5350.23	3685.74	5976.44	5528.66	6048.45	5774.57	5625.94	5073.41	5610.12	4385.98	4996.77	5243.93	5632.6	4724.32	4860.45	5771	5876.37	5624.94	5382.94	5933.76	5994.3	5899.93	6088.39
ENSSSCG00000000142	570.396	684.499	592.36	442.757	637.583	845.325	781.748	617.916	723.711	682.608	645.935	1098.5	399.56	731.991	661.299	677.377	767.501	525.127	901.769	577.375	630.885	455.502	645.936	473.136	572.893	676.097	618.944	518.054
ENSSSCG00000000144	2538.35	2802.78	3229.07	2525.31	2582.7	2459.73	1915.82	2740.51	2605.55	2668.18	2274.09	2651.39	2561.89	2346.54	2115	2074.47	2483.91	2849.04	2039.68	2449.79	2318.86	2833.02	2236.42	2314.69	2407.86	2543.65	2564.51	2654.4
ENSSSCG00000000145	9353.78	11928.5	9529.03	8933.02	12602.6	9287.14	12538.6	14478.8	13951.2	17306.6	16599	12708.8	11529.1	9856.02	12393.8	14141.3	13297.7	10620.7	11227.8	16984.4	12806.4	15060.6	10365.7	23470.2	12117.2	17632.1	14086	14486.5
ENSSSCG00000000146	1829.35	1858.19	1322.17	1169.3	2274.7	1197.94	3658.38	1995.76	2004.34	1415.46	1259.68	2750.65	2411.91	1270.78	1727.51	739.766	2588.57	1848.86	1787.3	2749.45	6605.68	3380.14	1969.58	3977.81	3247.46	2311.49	2243.95	2045.16
ENSSSCG00000000148	92.4005	49.7647	42.5452	110.956	79.4526	108.644	104.454	112.743	79.1559	73.1755	85.4588	133.452	58.1993	80.7276	70.5275	268.5	112.633	116.838	64.9392	102.114	119.62	227.751	137.658	48.9451	55.4756	86.7445	86.519	364.742
ENSSSCG00000000151	12.4385	41.3141	77.454	33.0734	82.3953	65.7581	271.912	184.291	61.2516	57.8851	46.6139	69.4832	43.6495	48.0737	24.8921	35.6514	44.854	10.2714	48.7044	33.4019	306.582	39.3564	55.0634	58.1223	24.5373	110.982	8.87374	51.104
ENSSSCG00000000152	1612.57	2400.91	1890.53	1498.97	1437.99	1398.07	1830.43	1559.97	1740.49	1565.08	1510.51	2490.37	2662.62	2519.79	2365.58	2836.51	2152.99	1610.05	2395.37	1450.6	2327.72	2911.73	2003.46	1721.24	1726.15	2192.85	2401.46	2548.18
ENSSSCG00000000156	681.454	768.066	702.541	801.23	601.29	717.621	663.2	643.934	700.153	790.733	637.056	692.627	565.205	551.487	633.918	631.698	771.488	658.656	799.932	637.499	704.429	764.547	652.289	669.936	667.841	679.924	677.732	804.637
ENSSSCG00000000157	7.9962	15.0233	6.54541	6.4013	4.90448	2.85905	24.041	2.16813	3.76933	5.46086	6.65912	13.2349	3.35765	8.16347	14.1055	10.027	13.9546	5.13572	11.0692	13.3608	7.97467	8.38743	7.41238	6.11814	5.3342	3.82696	11.0922	4.00815
ENSSSCG00000000158	1969.73	1807.49	1894.9	2508.24	1982.39	1958.45	1765.77	2009.85	2060.88	1993.21	1988.86	2006.19	1945.2	1696.19	1692.66	1480.65	1672.56	2053	1870.69	1531.72	1682.65	1305.86	2092.41	1912.94	2056.87	2035.94	2090.88	2023.12
ENSSSCG00000000160	893.798	1017.83	928.357	1105.29	1306.55	1236.06	861.332	955.06	983.795	739.401	941.156	837.108	991.626	1014.99	845.5	799.928	740.589	952.676	759.345	658.494	762.91	1200.05	1173.27	951.37	1096.71	1200.39	1185.75	829.688
ENSSSCG00000000161	696.558	661.964	725.45	837.504	571.863	611.836	648.278	626.589	525.821	579.943	582.673	573.512	587.589	657.613	575.836	572.651	514.326	699.742	615.446	688.079	576.834	441.953	559.105	538.396	551.556	552.358	456.998	580.18
ENSSSCG00000000162	123.497	139.904	94.9085	100.287	165.772	89.5835	119.376	76.9685	127.215	61.1616	83.2391	161.025	116.399	177.782	144.374	92.4708	110.64	95.0108	107.74	74.4385	174.557	133.554	123.893	106.048	113.085	108.431	141.98	115.234
ENSSSCG00000000164	963.098	1063.84	829.085	967.664	1238.87	952.063	1216.14	1306.3	1156.24	1389.24	1179.77	1259.52	884.181	1138.35	1247.09	1499.59	1003.73	1178.65	1295.83	1316.99	985.314	1157.47	1093.86	1506.08	1470.1	1428.73	1273.38	1121.28
ENSSSCG00000000167	763.193	667.598	560.724	847.106	683.685	754.789	820.711	643.934	669.056	695.714	839.05	561.38	884.181	904.331	823.097	1013.84	784.446	837.122	920.955	1112.76	699.112	621.315	743.356	772.924	848.137	818.97	668.858	732.49
ENSSSCG00000000169	704.554	422.53	548.724	521.706	354.104	605.165	581.129	613.58	472.108	504.584	552.707	398.15	533.866	541.51	553.433	521.402	538.248	454.511	407.346	429.453	454.556	438.727	401.327	497.608	562.224	409.485	391.554	523.064
ENSSSCG00000000171	346.502	444.126	335.998	393.68	375.683	465.072	575.326	492.165	537.129	465.265	469.468	527.19	418.587	456.247	614.004	594.933	518.313	389.031	463.429	587.873	467.847	407.758	514.631	657.7	328.586	531.948	410.411	525.068
ENSSSCG00000000174	3.55387	0	1.0909	0	0.980897	0	0.829001	1.08406	1.88466	0	1.10985	0	0	0	0.829735	1.11411	1.99351	1.28393	0	0	0	1.29037	2.11782	0	1.06684	0	0	0
ENSSSCG00000000175	716.104	1157.73	927.267	1275.99	1548.84	1167.44	1630.64	1332.31	2044.86	1199.21	1371.78	1522.01	1254.64	1523.85	1286.92	1328.01	1914.77	1680.66	1419.07	1229.19	2845.18	1758.14	2381.49	1364.34	2107.01	2197.95	1771.42	1399.85
ENSSSCG00000000176	1614.34	1469.47	1599.26	1574.72	1429.17	1538.17	974.905	1427.71	1661.33	1531.23	1604.85	1563.92	1748.22	1639.95	1506.8	1410.46	1530.02	1604.91	1511.31	1449.64	1400	1031.65	1538.6	1130.84	1955.52	1467	1484.13	1311.67
ENSSSCG00000000179	7.10773	1.87791	9.81812	3.20065	3.92359	4.76508	14.922	20.5972	0.942332	5.46086	6.65912	1.10291	6.7153	4.53526	5.80815	4.45642	7.97404	7.70358	10.3312	5.72604	5.31644	11.6134	8.47129	12.2363	3.20052	15.3079	5.54609	10.0204
ENSSSCG00000000180	114.612	187.791	215.999	217.644	152.039	131.516	257.819	286.193	163.023	186.761	188.675	174.26	157.81	166.898	227.347	211.68	224.27	164.343	160.134	179.416	283.544	266.462	231.902	260.021	178.162	267.887	208.533	214.436
ENSSSCG00000000182	23.1001	16.9012	50.1815	54.4111	66.701	33.3556	82.9001	125.751	55.5976	56.793	15.538	36.396	29.0996	63.4936	106.206	76.8733	64.7891	23.1107	23.6142	49.6257	46.9619	80.0032	40.2386	55.0632	26.671	29.34	32.1673	56.1142
ENSSSCG00000000184	0	0	0	1.06688	6.86628	5.7181	0	0	2.827	5.46086	0	2.20582	0	0	0	0	0	0	6.64151	0	1.77215	694.867	0	21.4135	0	6.37827	3.32765	2.00408
ENSSSCG00000000185	1182.55	1052.57	1141.08	1300.53	1435.05	1133.14	1358.73	1230.41	1525.64	1569.45	1105.41	1497.75	1301.65	1093	1158.31	1027.21	1254.91	1616.47	1322.4	1210.1	1104.93	2687.21	1129.86	1338.85	948.42	1359.85	1307.77	1568.19
ENSSSCG00000000186	8.88467	1.87791	10.909	9.60195	13.7326	11.4362	18.238	6.50438	0.942332	8.73738	3.32956	9.92618	0	0.907052	3.31894	6.68464	1.99351	2.56786	12.5451	2.86302	6.20252	13.5489	13.7658	6.11814	6.40103	5.10262	0	1.00204
ENSSSCG00000000188	48.8657	17.8402	125.454	42.6754	83.3762	34.3086	121.034	218.981	81.9829	83.0051	94.3376	93.7472	86.1797	39.0032	83.8033	162.659	76.7501	15.4072	41.3249	52.4887	35.443	100.004	60.3579	52.0042	36.2725	22.9618	27.7305	51.104
ENSSSCG00000000189	1029.73	1153.04	1040.72	1073.29	1158.44	1101.69	1145.68	997.339	968.717	958.927	790.216	1215.41	1146.08	918.843	805.673	816.64	895.086	930.849	1309.11	672.809	916.201	1015.52	1329.99	1047.22	1187.39	1247.59	1394.29	1160.36
ENSSSCG00000000190	2598.77	3241.28	2561.44	2496.51	2709.24	2393.98	2846.79	3992.61	2295.52	2923.74	2974.41	3029.69	2955.85	2504.37	3155.48	2399.78	2497.87	2453.59	2055.18	2682.65	2895.69	3029.15	2317.96	3455.73	2375.85	2386.75	2287.21	2511.11
ENSSSCG00000000191	3811.52	5080.69	2819.98	5129.58	5169.33	5692.36	3737.13	1741.01	6022.44	4039.94	4998.78	4320.09	4977.16	5444.12	5560.06	5519.28	5519.03	5410.48	5227.6	3689.48	2981.64	3117.55	4231.41	4173.59	6237.81	5433.01	5752.4	4393.94
ENSSSCG00000000194	332.287	294.832	260.726	213.377	270.727	207.757	1075.21	343.648	353.375	218.434	290.782	262.492	248.466	196.83	281.28	272.956	954.891	222.12	226.549	186.096	349.999	361.305	303.908	306.926	206.967	308.708	206.315	231.471
ENSSSCG00000000195	5.3308	4.69478	5.45451	3.20065	2.94269	9.53016	5.803	4.33625	7.53866	5.46086	6.65912	1.10291	1.11922	15.4199	0.829735	1.11411	11.9611	0	8.85534	4.7717	11.519	5.1615	8.47129	2.03938	6.40103	5.10262	2.21844	15.0306
ENSSSCG00000000197	0	0	3.27271	0	1.96179	0	3.316	0	0	1.09217	1.10985	1.10291	0	0	0	1.11411	0	5.13572	0	0.95434	3.5443	0.645187	0	1.01969	4.26736	1.27565	0	0
ENSSSCG00000000199	238.998	246.006	298.907	306.196	183.428	168.684	325.797	218.981	179.043	181.301	195.334	202.935	348.076	370.984	304.513	315.292	427.608	190.022	306.985	271.032	284.43	114.198	208.606	224.332	293.381	220.688	220.734	189.385
ENSSSCG00000000202	851.151	922.055	999.266	1079.69	911.253	863.432	870.451	1029.86	1078.03	1002.61	1078.78	861.372	1054.3	1078.48	977.428	823.324	1106.4	992.478	879.63	967.7	990.631	1034.88	1181.75	935.055	1046.57	921.022	1030.46	881.794
ENSSSCG00000000203	31.0963	49.7647	8.72721	12.8026	22.5606	27.6375	19.896	13.0088	44.2896	25.12	14.4281	39.7047	25.742	31.7468	24.8921	38.9937	21.9286	16.6911	30.2557	40.0823	38.1012	18.7104	27.5317	8.15751	37.3394	49.7505	25.512	10.0204
ENSSSCG00000000204	672.569	719.24	643.632	472.63	589.519	578.481	453.463	570.218	643.613	565.745	638.166	741.155	710.703	842.651	736.805	664.007	809.365	643.249	681.861	594.554	649.492	1091.01	667.114	643.424	722.25	715.642	778.671	601.223
ENSSSCG00000000205	7.10773	11.2675	21.818	9.60195	1.96179	13.3422	1.658	8.67251	14.135	5.46086	11.0985	9.92618	24.6228	21.7692	31.5299	16.7116	25.9156	2.56786	5.90356	10.4977	7.08859	21.9364	14.8248	11.2166	17.0694	7.65393	9.98296	7.01427
ENSSSCG00000000206	184.801	194.364	191.999	150.431	90.2425	210.617	135.956	177.786	181.87	145.259	221.971	196.318	260.778	197.737	248.091	287.439	139.546	95.0108	174.893	212.818	246.329	105.811	169.426	183.544	236.838	159.457	165.273	139.283
ENSSSCG00000000207	1706.74	1235.67	10917.7	26791.6	18276.1	162.966	9838.58	214.645	6098.77	1701.6	215.312	10517.3	18988.6	9013.37	9737.77	8598.67	216.296	3058.32	11100.2	14136.6	9495.17	6475.74	2492.68	1574.4	17390.5	1810.15	8984.67	1953.97
ENSSSCG00000000209	755.197	1170.88	1011.27	631.595	1135.88	874.869	648.278	869.419	1405.96	1020.09	908.971	1477.9	1143.84	1519.31	1170.76	1074	1180.16	688.186	982.205	848.408	1092.53	1400.06	1310.93	1179.78	1360.22	1266.72	1497.44	1027.09
ENSSSCG00000000211	12.4385	13.1454	34.9089	2.13377	6.86628	13.3422	7.46101	18.4291	15.0773	20.7513	21.0872	11.0291	12.3114	19.0481	4.97841	17.8257	4.98378	1.28393	22.1384	15.2694	17.7215	14.8393	27.5317	15.2953	24.5373	20.4105	7.76453	5.01019
ENSSSCG00000000214	66509.7	65168.2	91546.3	69689.9	55383.4	59708.4	47016.8	46714.5	47160.9	47127.2	61205.1	58189.5	84322.9	75346.1	60230.5	67311	56932.7	64463.5	50743.3	52626.1	73808.2	30289.6	65758.4	37649	57048.2	52974.1	53822.6	43514.5
ENSSSCG00000000215	763.193	979.331	849.813	827.902	884.769	912.036	854.7	821.72	996.045	676.055	874.565	948.501	775.617	768.273	762.527	775.418	831.294	792.185	906.196	638.453	1128.86	909.069	955.138	927.917	744.654	950.362	907.34	787.602
ENSSSCG00000000216	2.6654	2.81687	6.54541	20.2708	8.82807	4.76508	8.29001	6.50438	9.42332	0	11.0985	35.2931	2.23843	3.62821	10.7866	7.79874	10.9643	23.1107	1.47589	43.8996	18.6076	268.398	6.35347	24.4725	3.20052	44.6479	67.6623	88.1794
ENSSSCG00000000217	175.028	145.538	171.272	161.099	105.937	172.496	148.391	107.322	116.849	95.019	128.743	165.436	108.564	150.571	135.247	89.1285	117.617	103.998	135.044	172.735	97.4681	63.2284	123.893	107.067	106.684	75.2636	72.0992	94.1916
ENSSSCG00000000220	57.7503	103.285	57.8178	75.7487	75.529	84.8184	79.5841	47.6988	65.0209	56.793	39.9547	68.3803	66.0338	78.9135	51.4436	54.5912	51.8313	48.7893	80.436	83.0275	65.5695	66.4543	66.7114	72.3979	85.3471	29.34	76.536	61.1243
ENSSSCG00000000223	60.4157	90.1398	107.999	46.9429	90.2425	107.691	76.2681	136.592	88.5792	133.245	69.9208	55.1454	126.472	63.4936	97.079	102.498	90.7047	46.2215	66.4151	134.562	111.645	170.329	96.3609	100.949	33.072	51.0262	93.1743	94.1916
ENSSSCG00000000228	7.9962	42.253	17.4544	10.6688	19.6179	19.0603	6.632	4.33625	22.616	13.1061	7.76898	13.2349	5.59608	26.3045	11.6163	18.9398	17.9416	21.8268	64.9392	25.7672	15.9493	7.74225	58.2401	16.315	12.8021	45.9236	19.9659	11.0224
ENSSSCG00000000232	772.966	1046	949.085	833.236	1184.92	976.841	1245.16	1218.49	1112.89	1359.75	1296.31	1266.14	989.388	885.283	691.17	739.766	958.878	822.999	898.817	1240.64	1546.2	1562.64	1026.09	1154.29	901.479	1021.8	1175.77	1201.44
ENSSSCG00000000233	964.875	1032.85	1014.54	725.481	1128.03	907.271	785.893	753.424	767.058	574.483	691.439	1127.17	913.281	1062.16	974.939	723.055	876.148	740.827	1109.87	544.928	976.454	689.705	1173.27	745.393	1141.52	796.008	1155.81	912.857
ENSSSCG00000000234	327.844	1004.68	407.997	246.45	300.154	288.764	324.139	684.044	401.433	415.025	538.279	433.443	326.811	1083.02	1214.73	541.456	670.816	503.3	391.849	286.302	379.24	581.959	309.202	652.601	376.594	659.513	353.841	390.795
ENSSSCG00000000252	371.379	44.1309	786.54	218.711	207.95	175.355	443.515	1239.08	443.838	306.9	479.457	109.188	363.746	75.2853	507.798	901.312	257.163	50.0733	188.176	256.717	166.582	305.819	206.488	242.686	80.0129	70.161	202.987	229.467
ENSSSCG00000000253	30.2079	0	111.272	40.5416	41.1977	17.1543	68.807	184.291	39.5779	26.2121	57.7124	17.6465	58.1993	10.8846	77.9951	93.5849	23.9221	0	19.9245	24.8128	29.2404	30.969	12.7069	20.3938	10.6684	1.27565	16.6383	14.0285
ENSSSCG00000000257	45.3118	145.538	89.454	82.1501	171.657	107.691	180.722	220.065	183.755	241.37	152.05	132.349	151.094	118.824	207.434	218.365	245.202	111.702	106.264	249.083	108.101	412.275	244.609	151.934	94.9487	121.187	163.055	161.328
ENSSSCG00000000258	796.066	892.947	907.63	782.026	837.686	681.406	711.282	693.801	730.307	771.074	860.137	867.989	1193.09	1023.15	968.301	807.727	963.862	672.779	847.161	893.262	912.656	712.287	793.125	597.538	1012.43	833.002	967.238	829.688
ENSSSCG00000000259	228.336	187.791	325.089	206.975	293.288	261.126	323.31	468.316	389.183	185.669	227.52	432.34	286.52	331.074	282.94	247.332	257.163	209.281	211.052	219.498	369.493	341.304	253.08	325.281	220.836	279.368	169.71	191.389
ENSSSCG00000000260	7.9962	8.4506	18.5453	1.06688	14.7134	9.53016	17.409	23.8494	15.0773	6.55303	0	12.132	25.742	40.8173	35.6786	37.8796	20.9319	29.5304	29.5178	35.3106	22.1519	9.67781	5.29456	1.01969	14.9357	7.65393	7.76453	22.0448
ENSSSCG00000000261	3192.26	3200.9	6366.5	4559.86	5462.61	4551.6	5478.86	9922.44	8392.41	4922.42	4789.02	7316.7	5906.11	6864.57	7199.61	7262.86	5259.88	3770.9	5631.26	6321.55	8305.17	5630.55	7679.22	7492.68	6190.87	6743.11	4776.29	6913.06
ENSSSCG00000000262	937.332	1082.62	1192.36	858.841	1187.87	994.949	964.957	1317.14	1248.59	1097.63	1103.2	1088.57	906.566	1001.39	1024.72	891.285	1144.27	907.738	1010.98	1003.97	1272.4	1211.66	1161.63	1155.31	1086.04	1139.16	1121.42	1131.3
ENSSSCG00000000263	4698.21	6313.54	7502.13	4082.96	7076.19	6051.65	4730.28	6182.42	11614.2	6781.3	6693.53	7816.31	6018.03	7938.52	5826.4	6368.23	8289.02	5280.8	6690.95	5975.12	8103.15	11830.8	5666.23	7854.67	6056.45	9587.82	6200.53	5731.66
ENSSSCG00000000264	400.699	476.99	431.997	499.302	493.391	451.73	441.857	433.625	531.475	404.104	439.502	458.81	427.541	339.237	458.844	321.977	343.881	285.032	427.27	317.795	413.797	478.084	487.099	488.431	489.679	556.185	630.036	533.084
ENSSSCG00000000265	91.5121	86.3839	87.2721	49.0767	100.051	81.9594	92.8481	69.3801	53.7129	76.4521	37.735	54.0425	13.4306	49.8878	41.4868	40.1078	67.7793	75.7519	100.361	35.3106	76.2024	44.5179	114.362	36.7088	41.6067	53.5775	65.4439	58.1182
ENSSSCG00000000267	1099.03	1096.7	1243.63	1225.85	1008.36	1076.91	1037.91	1060.21	859.407	1134.77	1072.12	1120.56	1309.48	1112.05	1160.8	949.218	1119.36	1247.98	1071.5	1110.85	1029.62	841.324	1111.86	1115.54	1151.12	956.741	994.969	1140.32
ENSSSCG00000000268	169.697	182.157	208.362	137.628	141.249	124.845	143.417	133.34	172.447	114.678	176.467	188.597	154.452	185.039	165.947	153.747	102.666	127.109	207.363	106.886	154.177	118.069	190.604	141.737	210.167	154.354	204.096	142.289
ENSSSCG00000000271	10.6616	11.2675	5.45451	7.46819	9.80897	8.57714	5.803	10.8406	8.48099	10.9217	11.0985	6.61745	4.47687	11.7917	9.12709	16.7116	26.9124	16.6911	6.64151	23.8585	17.7215	32.2594	13.7658	12.2363	7.46787	33.167	11.0922	13.0265
ENSSSCG00000000272	1140.79	1023.46	784.358	986.867	987.763	1349.47	1119.15	869.419	1161.9	1251.63	1497.19	851.445	894.254	1148.33	1208.09	1231.09	1199.1	1221.02	1164.48	1051.68	861.264	674.221	958.315	1216.49	1294.08	1265.45	1196.85	1084.21
ENSSSCG00000000273	1346.92	1555.85	1811.99	1649.4	1489	2083.29	1537.8	1484.08	1457.79	2134.1	2088.75	1900.31	1672.11	1269.87	1477.76	1302.39	1496.13	1274.94	1329.04	1362.8	1501.01	970.362	1219.87	1512.2	1442.37	1290.96	1159.13	1370.79
ENSSSCG00000000274	4149.14	4130.47	4144.34	5057.03	4591.58	4672.64	3811.74	4929.24	4248.98	5146.32	4704.67	4915.66	5205.48	4115.29	4865.57	4382.89	3630.18	4600.32	4955.3	4826.1	4847.71	3472.4	4496.14	5485.93	5437.68	4327.02	5266.57	5876.96
ENSSSCG00000000275	242.551	145.538	200.726	242.183	199.122	235.395	215.54	200.552	273.276	221.711	267.475	275.727	222.724	272.116	164.288	238.419	298.03	273.477	245.736	227.133	241.898	168.394	183.192	254.922	251.774	187.521	216.298	181.369
ENSSSCG00000000276	987.087	1152.1	1336.35	1007.14	1086.83	961.593	735.324	990.834	1067.66	1056.13	1236.38	991.515	1054.3	1045.83	947.558	747.565	986.788	862.801	988.108	815.006	861.264	746.482	1029.26	765.787	1057.24	910.817	1296.68	938.91
ENSSSCG00000000277	73.7427	78.8723	114.545	56.5448	67.6819	66.7111	57.201	18.4291	92.3485	39.3182	19.9774	133.452	89.5374	126.08	77.9951	44.5642	131.572	71.9001	69.3668	56.306	103.671	85.1647	137.658	95.8508	119.486	113.533	129.779	71.1447
ENSSSCG00000000278	2383.76	2335.18	1996.35	1982.27	1739.13	2134.76	1889.29	1814.72	2071.25	1933.14	2113.16	2160.6	2266.41	2613.22	2300.03	2413.15	2180.9	1862.98	2526.72	1923.95	1913.92	1916.21	2046.88	2107.7	2399.32	2144.37	2172.96	1934.94
ENSSSCG00000000288	5804.35	4723.89	5987.96	4540.66	5192.87	6368.05	4998.87	6675.66	5964.02	7266.22	6337.27	6484	4668.25	5385.17	6322.58	6042.91	5459.23	5546.58	6605.35	5047.5	4544.67	5400.22	4927.11	6896.16	4591.68	6638.5	5064.69	4371.89
ENSSSCG00000000289	31.9848	13.1454	16.3635	24.5383	13.7326	9.53016	5.803	23.8494	7.53866	1.09217	19.9774	11.0291	25.742	33.5609	37.3381	24.5103	17.9416	25.6786	13.283	13.3608	6.20252	35.4853	4.23565	2.03938	9.60155	11.4809	11.0922	18.0367
ENSSSCG00000000290	1790.26	1988.71	2107.62	2032.41	1889.21	2136.66	1680.38	2111.76	1957.22	2068.57	2016.6	2090.01	2015.71	1842.22	1901.75	1890.64	2027.4	1941.3	1798.37	1881.96	1967.08	1772.97	1683.67	1784.46	1900.04	1945.37	1849.07	1754.57
ENSSSCG00000000291	1.77693	4.69478	0	0	0.980897	4.76508	1.658	2.16813	0	0	0	0	0	0	6.63788	2.22821	3.98702	0	1.47589	4.7717	0.886074	16.7749	4.23565	0	0	1.27565	2.21844	3.00612
ENSSSCG00000000292	943.552	1433.79	1365.81	609.191	913.215	814.829	695.531	1149.11	731.25	1742.01	715.856	1379.74	1115.86	1205.47	989.044	1105.19	1115.37	707.445	1855.93	630.818	1526.71	3655.63	1259.05	1578.48	922.816	653.135	1305.55	1334.72
ENSSSCG00000000293	1011.96	2252.56	1937.44	1877.72	2390.45	1845.99	2080.79	3379.03	2880.71	3156.38	2612.6	2725.29	2145.54	2475.34	5174.23	5304.26	3330.16	3084	2390.94	2962.27	2522.65	2893.02	2194.06	4053.26	2162.48	3727.46	2262.8	2457
ENSSSCG00000000295	151.928	126.759	124.363	216.577	209.912	181.073	267.767	389.179	212.967	270.859	283.013	165.436	182.432	190.481	202.455	265.157	274.108	121.973	159.396	224.27	129.367	356.143	176.838	279.395	142.956	125.014	154.181	253.516
ENSSSCG00000000297	219.451	224.41	258.544	210.176	195.198	237.301	244.555	260.175	217.679	194.407	201.993	273.521	266.374	324.725	287.088	264.043	266.134	124.541	227.287	334.019	330.506	318.723	209.664	294.69	165.36	324.016	244.028	188.383
ENSSSCG00000000298	72759.2	64068.7	130308	65316.8	65334.6	73151.6	44841.5	67400.6	49937	73273.8	84363.3	64094.4	75735.2	79819.7	55782.3	53970.6	55269.1	62915.1	53939.4	55306.8	55416	32670.3	62360.3	41668.6	64262.1	51245.6	47202.8	42076.6
ENSSSCG00000000299	2.6654	4.69478	5.45451	12.8026	7.84717	4.76508	13.264	27.1016	3.76933	7.64521	8.87883	9.92618	3.35765	1.8141	4.97841	22.2821	10.9643	8.98751	10.3312	8.58906	2.65822	21.2912	7.41238	6.11814	4.26736	6.37827	11.0922	7.01427
ENSSSCG00000000359	3329.08	3452.54	4748.7	2614.93	3139.85	4119.89	2249.08	3492.85	3031.48	4025.75	3977.72	4022.31	3423.68	3419.59	3145.53	3364.6	3060.04	3856.92	3066.9	3275.29	2621.01	2650.43	3705.13	3296.66	3330.67	2510.49	3043.69	3706.54
ENSSSCG00000000361	9104.12	10336	9935.93	12644.7	15572.7	10893	10747.2	14167.6	12220.2	15389.8	12096.3	14126.1	13134	10324.1	13030.2	11687	11132.8	12668.5	11176.9	14417.2	10877.4	10347.5	12777.9	15678.7	12009.4	14967.3	13221.9	15174.9
ENSSSCG00000000362	40.8695	47.8867	165.817	20.2708	46.1021	80.0533	139.272	72.6323	38.6356	38.226	38.8449	83.8211	6.7153	21.7692	9.12709	10.027	13.9546	17.975	24.3522	16.2238	33.6708	9.03262	51.8867	29.571	21.3368	21.6861	17.7475	39.0795
ENSSSCG00000000363	96.8429	84.506	104.727	72.5481	104.956	100.067	82.9001	114.911	102.714	79.7286	128.743	97.056	115.279	111.567	138.566	133.693	113.63	70.6161	117.333	89.7079	99.2403	67.7447	102.714	101.969	134.422	108.431	138.652	98.1998
ENSSSCG00000000364	845.82	749.287	890.176	776.691	875.941	779.567	756.878	1076.48	792.501	953.466	901.202	1058.79	838.294	900.702	918.517	880.144	891.099	1077.22	805.098	988.696	724.809	776.806	914.899	991.138	779.859	850.861	830.804	1057.15
ENSSSCG00000000365	151.039	171.829	207.271	146.163	147.134	187.744	251.187	303.538	198.832	188.946	166.478	253.669	185.79	173.247	189.18	167.116	191.377	143.8	177.845	194.685	231.265	258.075	192.722	248.804	125.887	164.559	191.895	173.353
ENSSSCG00000000366	1353.13	1478.86	1394.17	1520.31	1688.12	1530.54	1446.61	1544.79	1495.48	1485.35	1436.15	1544.07	1531.09	1393.23	1511.78	1330.24	1352.6	1613.9	1530.5	1389.52	1571.9	1429.74	1758.85	1471.41	1623.73	1389.19	1542.92	1640.34
ENSSSCG00000000367	160.812	202.814	158.181	136.561	165.772	187.744	260.306	204.888	260.084	195.499	167.588	234.92	151.094	199.551	216.561	211.68	236.231	134.813	162.348	188.005	203.797	238.719	193.781	157.032	163.226	183.694	149.744	139.283
ENSSSCG00000000368	239.886	312.672	342.543	284.858	422.766	410.75	486.623	1207.65	589.9	631.276	408.426	697.038	346.957	592.305	607.366	667.35	407.673	335.106	498.113	398.914	706.201	490.988	403.445	755.59	265.643	565.115	316.127	352.718
ENSSSCG00000000370	237.221	169.951	162.544	208.042	196.179	172.496	227.975	187.543	186.582	212.974	205.323	166.539	212.651	165.083	175.904	212.794	195.364	174.614	187.438	188.959	197.595	174.201	139.776	188.643	221.903	230.893	173.038	159.324
ENSSSCG00000000371	0	0	4.36361	1.06688	2.94269	2.85905	1.658	0	0	4.36869	2.21971	3.30873	0	9.97757	1.65947	1.11411	0.996755	1.28393	1.47589	0.95434	9.74681	0.645187	0	3.05907	1.06684	0	0	2.00408
ENSSSCG00000000373	108.393	159.622	110.181	122.692	71.6055	169.637	137.614	109.49	96.1179	89.5581	75.4701	138.966	129.829	114.289	141.885	69.0746	128.581	120.689	138.734	105.932	154.177	116.134	124.952	93.8114	78.9461	125.014	141.98	116.236
ENSSSCG00000000374	11670.9	10418.7	12824.6	11153.2	9934.52	12044.2	8736.01	13060.8	8569.57	13008.9	12684.5	10786.4	11787.6	10435.6	11014.7	10071.5	10245.6	11081.6	10750.4	11549.4	10487.6	8959.07	10458.9	10499.7	10292.9	9212.77	9166.58	11812
ENSSSCG00000000376	1167.45	829.098	1465.08	1201.31	798.45	840.56	675.635	860.747	701.095	766.705	753.591	894.459	1194.2	1146.51	955.025	804.385	855.216	943.688	791.815	626.047	818.732	846.486	714.765	607.735	907.88	881.477	651.111	450.917
ENSSSCG00000000377	1853.34	1968.05	1895.99	2159.37	1986.32	1888.88	2037.68	2072.73	2032.61	2358	1897.85	2150.67	1949.68	1707.98	1772.31	1793.71	1914.77	2073.55	2038.94	1992.66	1856.33	1829.75	1776.85	2081.19	1820.03	2067.84	2211.78	2148.37
ENSSSCG00000000379	1609.9	1856.32	2294.17	1424.29	1824.47	1618.22	2312.91	2250.52	2140.98	1991.03	1650.35	2091.11	1601.6	1703.44	1767.34	1830.48	1811.1	1497.06	1458.18	1680.59	1653.41	1547.8	1606.37	1921.09	1542.65	1793.57	1631.66	1694.45
ENSSSCG00000000382	3538.76	4234.69	4283.97	3070.49	3981.46	3847.33	3281.18	3839.75	4308.34	4285.68	3875.61	3979.29	3404.66	3804.18	3857.44	4044.21	3881.36	3950.65	3972.36	3658.94	4024.55	3808.54	4141.4	4398.94	4266.29	4964.85	5095.75	3827.79
ENSSSCG00000000383	621.038	962.43	779.995	1242.92	1588.07	850.09	1125.78	1484.08	1062.01	1728.91	1374	991.515	609.973	657.613	930.963	869.003	713.677	1106.75	832.402	1361.84	675.188	1060.69	745.474	1406.15	1204.46	1415.98	1267.84	970.975
ENSSSCG00000000384	1067.94	1370.88	1268.72	1256.79	1991.22	1194.13	930.968	1628.26	1919.53	1641.53	1315.18	1461.35	1476.25	1254.45	1281.94	1209.92	1410.41	1698.64	1416.12	1407.65	1153.67	1455.54	1224.1	1445.92	1696.27	1788.47	1824.66	1854.77
ENSSSCG00000000385	0.888467	0.938956	2.1818	7.46819	4.90448	0.953016	9.11901	1.08406	7.53866	1.09217	2.21971	7.72036	5.59608	0	12.446	6.68464	5.98053	0	9.59329	3.81736	7.08859	8.38743	3.17673	7.13782	7.46787	28.0644	12.2014	5.01019
ENSSSCG00000000386	2126.1	3511.69	2441.44	5894.53	6167.88	4216.14	3791.85	3904.8	5384.49	6738.7	4802.34	5179.26	3306.17	3844.99	3361.26	3135.09	4045.83	5163.97	4429.15	4514.98	3440.63	3977.58	3087.79	6282.31	5202.97	6481.6	6576.55	5361.91
ENSSSCG00000000393	1248.3	1870.4	975.266	997.536	1039.75	905.365	1157.28	689.465	1428.58	797.286	1077.67	875.709	926.712	972.36	1190.67	1074	1265.88	1241.56	1385.12	1098.44	1647.21	834.872	1580.95	1049.26	1116.98	1871.38	1569.54	933.9
ENSSSCG00000000394	404.252	522.059	511.633	309.396	380.588	362.146	420.303	510.594	474.935	464.173	335.176	469.839	504.767	492.529	454.695	391.051	457.511	418.561	502.541	452.357	520.125	347.756	528.397	404.817	543.021	391.626	404.865	493.003
ENSSSCG00000000396	315.406	287.32	311.998	391.546	286.422	323.072	481.649	407.608	276.103	357.14	283.013	324.255	340.242	280.279	336.873	563.738	304.01	220.836	256.805	349.288	334.936	641.961	404.504	312.025	256.041	250.028	225.171	410.836
ENSSSCG00000000398	10.6616	6.57269	4.36361	0	0	0	4.974	0	2.827	1.09217	3.32956	7.72036	5.59608	4.53526	9.12709	3.34232	5.98053	2.56786	4.42767	0	8.86074	2.58075	3.17673	0	10.6684	0	1.10922	6.01223
ENSSSCG00000000399	128.828	81.6892	85.0903	24.5383	98.0897	107.691	97.8221	14.0928	80.0982	101.572	118.754	143.378	124.233	201.365	326.916	77.9874	148.517	107.85	107.74	113.566	56.7087	21.9364	149.306	102.989	134.422	20.4105	123.123	122.249
ENSSSCG00000000401	10.6616	5.63374	9.81812	21.3377	25.5033	21.9194	9.94801	11.9247	13.1926	5.46086	3.32956	11.0291	23.5036	9.07052	6.63788	4.45642	12.9578	11.5554	10.3312	8.58906	12.405	7.09706	7.41238	4.07876	4.26736	7.65393	4.43687	0
ENSSSCG00000000402	521.53	549.289	575.996	528.107	626.793	661.393	920.191	661.279	643.613	662.949	587.113	582.336	620.046	449.898	516.095	717.484	689.755	548.238	564.528	759.654	797.467	1000.69	579.224	656.68	552.623	695.232	600.087	715.455
ENSSSCG00000000403	1588.58	1840.35	1167.26	1719.82	1660.66	1785.95	1743.39	1326.89	1589.71	1578.19	1840.14	1649.95	1611.67	1951.98	1978.92	1880.61	1756.28	1584.37	1776.23	1717.81	1501.9	1762.01	1665.67	1769.16	1763.49	1828.01	1778.08	1408.87
ENSSSCG00000000405	32549	29734.9	32584.1	43188.5	36683.6	24617.4	25432.9	34883	24560	30835.3	20805.3	27595.9	28786.3	24313.5	21730.8	26572.5	25838.9	34784.2	35191.9	27682.5	24921.7	43870.2	18565.9	25422.9	22086.8	33849.5	28184.1	28860.7
ENSSSCG00000000406	4631.58	5034.68	3791.97	5305.61	4364.01	4932.81	5236.8	4922.73	4380.9	5712.06	4998.78	4331.12	4000.08	4005.54	5737.62	6085.25	4655.84	5551.71	5610.6	5471.23	4016.57	2447.2	4551.2	5493.07	5496.36	5376.88	5552.75	5796.79
ENSSSCG00000000411	465.557	692.949	767.995	391.546	763.138	565.138	489.11	1700.9	648.325	822.406	1032.16	802.917	761.068	845.372	997.342	1217.72	1041.61	496.881	564.528	597.417	445.695	487.116	520.984	772.924	713.715	780.7	505.803	550.119
ENSSSCG00000000413	46.2003	35.6803	25.0907	20.2708	19.6179	22.8724	9.94801	3.25219	9.42332	3.27652	12.2084	3.30873	8.95374	17.234	30.7002	38.9937	15.9481	10.2714	42.0629	27.6758	34.5569	8.38743	28.5906	8.15751	30.9383	29.34	15.5291	7.01427
ENSSSCG00000000415	0.888467	2.81687	13.0908	23.4714	9.80897	13.3422	3.316	8.67251	12.2503	4.36869	9.98869	1.10291	6.7153	4.53526	2.48921	6.68464	8.9708	7.70358	6.64151	4.7717	18.6076	5.1615	0	28.5513	5.3342	5.10262	2.21844	1.00204
ENSSSCG00000000418	0	0	0	0	0	3.81206	0.829001	14.0928	0	0	0	0	0	0.907052	0	8.91285	0	0	2.21384	0.95434	3.5443	0.645187	1.05891	1.01969	0	5.10262	0	1.00204
ENSSSCG00000000419	676.123	769.005	1479.26	544.111	951.47	641.38	1565.15	321.967	1268.38	404.104	597.102	1066.51	748.756	890.725	595.75	621.671	1063.54	758.802	1092.16	687.125	1001.26	404.532	1163.74	1061.5	930.284	2232.39	1220.14	681.386
ENSSSCG00000000423	10353.3	9510.68	11288.7	9115.45	13432.4	11158.9	13575.7	13251.6	17420.9	11192.6	12907.6	15779.3	11895	16687	13596.9	16396.3	11440.8	8712.75	14899.8	10806	13596.8	12401.1	12368.1	15039.4	15902.3	14935.4	12121.5	15476.5
ENSSSCG00000000431	1406.44	2029.08	1756.35	1401.89	2155.03	1971.79	1385.26	1364.84	2303.06	1713.62	1888.97	2032.66	1541.16	1740.63	1479.42	1160.9	1655.61	1490.64	2063.29	1433.42	1795.19	1848.46	2137.94	1649.86	2093.14	2120.14	2595.57	1722.5
ENSSSCG00000000433	268.317	311.733	373.088	312.597	359.008	308.777	441.857	488.913	445.723	425.947	325.187	401.459	389.488	514.298	481.246	495.777	516.319	318.415	343.144	514.389	616.708	574.862	356.853	428.269	375.527	456.684	370.479	435.887
ENSSSCG00000000435	428.241	577.458	553.087	442.757	648.373	628.99	648.278	649.354	713.345	633.46	617.079	624.246	604.377	497.971	599.899	539.227	731.618	373.624	591.094	627.001	906.454	890.358	520.984	701.546	660.373	741.155	658.875	574.168
ENSSSCG00000000436	25.7655	14.0843	16.3635	20.2708	8.82807	10.4832	17.409	21.6813	10.3657	18.5669	11.0985	15.4407	21.2651	12.6987	18.2542	13.3693	18.9383	14.1232	11.0692	11.4521	12.405	18.0652	14.8248	9.1772	26.671	16.5835	11.0922	10.0204
ENSSSCG00000000437	42.6464	71.3606	79.6358	96.0195	86.3189	67.6641	55.543	129.004	86.6946	117.955	88.7883	58.4542	53.7224	78.0065	87.9519	84.6721	115.624	78.3197	61.2494	93.5253	60.253	114.198	86.8307	87.6933	76.8124	54.8531	67.6623	75.1529
ENSSSCG00000000439	24.8771	24.4129	25.0907	42.6754	25.5033	25.7314	34.818	28.1857	35.8086	31.673	22.1971	38.6018	38.0534	29.0257	43.1462	31.195	32.8929	30.8143	31.7316	29.5845	46.9619	40.6468	19.0604	33.6497	27.7378	40.8209	32.1673	24.0489
ENSSSCG00000000443	31.9848	40.3751	25.0907	19.2039	51.9875	16.2013	41.45	15.1769	57.4823	21.8434	48.8336	27.5727	24.6228	9.97757	18.2542	50.1348	27.9091	10.2714	29.5178	31.4932	31.0126	43.2275	37.0619	19.3741	21.3368	14.0322	19.9659	27.055
ENSSSCG00000000444	4495.64	3824.37	5222.15	5207.46	4290.44	4792.72	4655.67	5062.58	3711.85	4735.66	4941.07	4824.12	4983.87	4292.17	4469.78	4482.05	4516.3	4649.11	4229.16	4914.85	4579.23	3891.12	3797.26	4165.43	4253.49	3962.18	3980.98	5028.23
ENSSSCG00000000449	539.299	661.025	679.632	584.652	538.512	474.602	777.603	577.806	760.462	581.036	416.195	673.877	664.815	598.654	708.594	641.725	631.943	436.536	560.838	554.471	793.922	934.876	692.528	613.853	505.682	662.065	591.213	527.072
ENSSSCG00000000453	206.124	152.111	213.817	199.507	205.988	161.06	139.272	161.525	120.619	117.955	144.281	146.687	204.817	138.779	143.544	171.572	175.429	150.22	173.417	132.653	169.24	143.232	235.078	93.8114	123.753	132.668	187.458	175.357
ENSSSCG00000000455	191.909	125.82	238.908	173.902	178.523	282.093	438.541	138.76	255.372	117.955	213.092	281.242	219.367	232.205	139.396	128.122	144.529	103.998	202.197	210.909	340.252	230.977	279.553	148.875	187.764	200.278	149.744	273.556
ENSSSCG00000000456	55.9734	64.788	74.1813	96.0195	108.88	124.845	331.6	238.494	125.33	80.8207	71.0307	102.571	98.4911	131.523	95.4196	88.0144	111.637	80.8876	74.5324	86.8449	132.911	474.858	56.1223	160.091	74.6787	86.7445	65.4439	140.285
ENSSSCG00000000457	1619.67	1456.32	1040.72	1693.14	1237.89	1556.27	1810.54	1395.19	1346.59	1923.32	1852.35	1483.41	1343.06	1336.99	1742.44	1590.94	1318.71	1922.04	1688.42	1959.26	1068.61	826.485	1280.22	1508.12	1583.19	1509.1	1242.32	1518.09
ENSSSCG00000000458	1148.79	887.313	656.723	1010.34	781.775	1147.43	976.563	653.69	1017.72	1289.86	1267.45	644.099	787.929	744.69	975.769	931.393	745.573	923.145	988.108	998.239	1001.26	717.448	935.019	1052.32	902.546	1014.15	773.125	836.702
ENSSSCG00000000462	584.611	269.48	494.179	548.378	364.894	344.039	647.449	546.368	318.508	443.422	532.73	295.58	489.098	420.872	234.815	333.118	397.705	421.129	447.933	300.617	172.784	304.528	288.024	548.593	472.61	318.914	441.469	435.887
ENSSSCG00000000464	10.6616	0.938956	8.72721	2.13377	0.980897	3.81206	3.316	1.08406	0	12.0139	8.87883	0	0	4.53526	0.829735	7.79874	4.98378	5.13572	7.37945	0.95434	0.886074	2.58075	0	4.07876	6.40103	1.27565	1.10922	0
ENSSSCG00000000466	1624.12	1807.49	1142.17	1903.32	1669.49	1593.44	1901.73	1536.12	1538.83	1705.97	1620.39	1785.61	1603.84	1342.44	1730.83	1574.23	1520.05	1942.59	1768.85	1736.9	1531.14	1152.3	1565.07	1528.51	1688.81	1455.52	1727.05	1749.56
ENSSSCG00000000469	712.55	626.284	592.36	641.197	634.64	765.272	574.497	646.102	684.133	794.009	861.247	551.454	558.489	597.747	813.141	653.98	738.596	715.149	726.138	660.403	614.049	622.606	637.465	779.043	679.577	674.821	566.81	685.394
ENSSSCG00000000473	1034.18	1138.01	973.084	1233.32	945.584	952.063	1085.16	1087.32	963.063	1151.15	1086.55	1226.43	1172.94	888.004	1341.68	994.897	1165.21	1226.15	1065.59	966.746	1076.58	778.096	1268.58	1067.61	1055.1	970.773	1044.88	962.959
ENSSSCG00000000475	13.327	13.1454	4.36361	26.6721	6.86628	6.67111	26.528	6.50438	20.7313	8.73738	17.7577	4.41163	8.95374	12.6987	40.657	16.7116	20.9319	28.2465	5.90356	17.1781	16.8354	17.4201	4.23565	30.5907	20.2699	22.9618	7.76453	18.0367
ENSSSCG00000000477	320.737	180.28	177.817	155.765	171.657	211.57	296.782	194.047	188.466	187.854	208.653	125.732	201.459	170.526	215.731	217.251	228.257	264.49	205.887	137.425	162.152	176.781	206.488	204.958	197.365	172.213	145.308	181.369
ENSSSCG00000000478	1.77693	1.87791	7.63631	10.6688	0.980897	0.953016	4.145	3.25219	1.88466	2.18434	0	5.51454	3.35765	2.72116	2.48921	6.68464	0	0	2.95178	3.81736	6.20252	5.1615	1.05891	2.03938	5.3342	6.37827	3.32765	0
ENSSSCG00000000483	31.0963	38.4972	49.0906	16.0033	36.2932	60.04	43.937	27.1016	35.8086	29.4886	35.5153	37.4989	54.8416	48.0737	46.4652	44.5642	29.9027	37.234	39.849	33.4019	64.6834	54.1957	31.7673	42.8269	40.5399	22.9618	52.1332	59.1203
ENSSSCG00000000486	317.183	274.175	199.635	268.855	211.874	305.918	289.321	281.857	232.756	291.61	276.354	265.801	185.79	241.276	238.964	286.325	310.988	200.293	231.715	167.009	209.113	229.687	228.725	263.08	273.111	178.592	226.28	210.428
ENSSSCG00000000487	77.2966	55.3984	47.9997	52.2773	57.8729	38.1206	81.2421	73.7163	36.751	52.4243	65.4814	57.3512	47.0071	50.7949	53.9328	35.6514	48.841	44.9375	47.2285	51.5343	79.7467	63.8735	61.4169	53.0238	67.2109	81.6419	61.007	34.0693
ENSSSCG00000000488	2252.26	1989.65	1982.17	3034.22	2061.84	2141.43	2585.65	1793.04	1787.6	2199.63	2142.02	1594.81	2423.1	1963.77	2032.02	2041.04	1794.16	2177.54	2256.64	2124.36	2101.77	782.612	2073.35	1942.51	2399.32	1972.16	2250.6	2594.28
ENSSSCG00000000492	41.7579	42.253	52.3633	77.8825	43.1595	55.2749	94.5061	112.743	62.1939	211.881	244.168	49.6309	70.5107	99.7757	262.196	116.981	84.7242	38.5179	82.6498	212.818	73.5441	241.3	83.654	84.6342	9.60155	49.7505	99.8296	180.367
ENSSSCG00000000493	333.175	328.635	195.271	359.54	276.613	310.683	353.154	213.561	243.122	310.177	275.244	254.772	226.082	272.116	313.64	255.13	331.919	372.34	352.738	271.987	307.468	330.336	210.723	306.926	220.836	190.072	255.12	269.548
ENSSSCG00000000496	3347.74	3061.94	2876.71	3621	3447.85	3502.33	3698.17	4147.63	3448.94	5011.98	4759.05	3468.65	3471.81	3446.8	3662.45	3282.16	3315.21	4016.13	3435.87	4506.39	3252.78	2343.32	3250.86	4888.39	4365.51	4444.38	3829.02	3965.07
ENSSSCG00000000499	910.678	1060.08	801.813	1101.02	1986.32	911.083	1399.35	650.438	2202.23	1477.71	1438.37	815.049	449.925	584.141	575.836	1074	583.102	992.478	518.775	889.445	870.125	709.061	947.726	2098.52	1390.09	1986.19	532.425	527.072
ENSSSCG00000000500	283.421	253.518	201.817	268.855	362.932	242.066	246.213	199.468	197.89	263.213	256.376	237.125	183.552	318.375	262.196	307.493	299.027	229.823	233.929	357.877	293.291	180.007	285.906	366.068	345.656	450.306	322.782	224.457
ENSSSCG00000000502	939.998	958.674	957.812	1008.21	924.005	1107.4	1033.76	1082.98	819.829	1123.85	1069.9	873.504	974.838	995.036	1020.57	967.044	951.901	1114.45	991.798	1046.91	886.96	946.49	842.893	1054.36	1094.58	886.58	889.593	962.959
ENSSSCG00000000504	2762.24	4171.78	2901.8	3786.37	4091.32	3545.22	4462.51	3176.31	3697.71	5073.14	3780.16	3171.97	3765.05	3366.07	4030.02	4826.31	4818.31	5343.72	3303.04	5688.82	3400.75	5837.65	2861.18	4566.17	2747.11	4823.25	2800.78	3905.95
ENSSSCG00000000509	900.017	736.141	685.086	1079.69	1102.53	910.13	1468.16	556.125	1104.41	800.562	781.337	812.844	611.092	752.853	881.179	1096.28	839.268	926.997	1102.49	745.339	1218.35	1010.36	1012.32	1155.31	912.147	1347.09	1110.33	716.457
ENSSSCG00000000510	797.843	826.281	623.996	1018.87	643.468	726.198	872.109	539.864	725.596	595.234	590.442	882.327	862.916	614.981	945.069	758.706	729.625	733.124	1064.85	617.458	659.239	539.377	751.827	800.456	855.605	827.9	681.06	728.482
ENSSSCG00000000512	1061.72	782.15	782.177	975.132	963.24	902.506	1042.05	1038.53	717.115	1313.88	981.111	729.023	679.365	676.661	726.018	905.768	693.742	948.824	803.622	987.742	743.416	571.636	726.413	1126.76	833.201	988.632	709.9	779.586
ENSSSCG00000000515	0.888467	7.51165	5.45451	12.8026	2.94269	3.81206	0.829001	2.16813	3.76933	4.36869	2.21971	0	7.83452	0	4.14868	5.57053	1.99351	1.28393	8.1174	1.90868	1.77215	3.87112	2.11782	7.13782	2.13368	1.27565	6.65531	0
ENSSSCG00000000516	0	1.87791	0	0	0.980897	3.81206	3.316	5.42032	0.942332	0	1.10985	0	1.11922	0.907052	0	5.57053	4.98378	0	0.737945	0.95434	0	0	1.05891	0	3.20052	6.37827	2.21844	7.01427
ENSSSCG00000000517	6.21927	0	1.0909	1.06688	0	0	0	0	0	0	1.10985	0	5.59608	3.62821	1.65947	1.11411	0.996755	0	1.47589	0	0.886074	0	0	0	1.06684	0	1.10922	2.00408
ENSSSCG00000000519	35.5387	33.8024	52.3633	46.9429	42.1786	51.4629	77.9261	79.1367	62.1939	48.0556	26.6365	61.7629	34.6957	48.0737	27.3813	44.5642	14.9513	28.2465	54.6079	61.0777	106.329	63.8735	62.4758	53.0238	33.072	44.6479	46.5872	44.0897
ENSSSCG00000000521	103.062	149.294	175.635	67.2137	102.013	80.0533	131.811	211.392	108.368	62.2538	108.766	81.6152	185.79	132.43	427.314	277.412	133.565	62.9126	50.1803	139.334	132.025	226.461	48.7099	184.564	129.088	89.2958	56.5701	82.1672
ENSSSCG00000000522	5289.04	4143.61	4532.7	5767.57	4980.01	4832.74	5947.25	5430.08	4597.64	5637.79	5444.94	4497.66	5530.05	4677.67	5526.87	5608.41	5380.48	5772.55	5051.97	7292.11	5333.28	4253.07	4756.63	6002.91	4951.2	4912.54	4759.65	6240.7
ENSSSCG00000000523	105.728	66.6659	27.2725	53.3442	49.0448	83.8654	89.5321	53.1191	44.2896	28.3965	44.3942	47.4251	16.7883	39.9103	17.4244	35.6514	42.8605	42.3697	81.174	37.2192	63.7973	64.5187	61.4169	36.7088	30.9383	30.6157	43.2595	39.0795
ENSSSCG00000000528	53.308	44.1309	41.4543	16.0033	55.9111	22.8724	31.502	7.58845	49.0013	6.55303	32.1858	41.9105	35.8149	65.3077	30.7002	54.5912	36.8799	51.3572	88.5534	60.1234	29.2404	3.87112	63.5347	30.5907	46.9409	51.0262	18.8567	57.1162
ENSSSCG00000000529	995.083	822.525	587.996	904.717	814.144	628.037	846.41	614.664	628.536	659.672	637.056	639.687	616.689	636.75	667.937	672.92	714.673	905.17	910.624	710.983	619.366	698.738	714.765	816.771	773.458	727.123	788.654	773.574
ENSSSCG00000000530	93.289	58.2153	52.3633	48.0098	39.2359	110.55	136.785	34.69	78.2136	87.3738	96.5573	78.3065	89.5374	134.244	104.547	93.5849	88.7112	50.0733	126.927	102.114	64.6834	87.7455	73.0649	84.6342	85.3471	48.4749	87.6282	126.257
ENSSSCG00000000531	109.281	99.5293	77.454	56.5448	77.4908	106.738	91.1901	91.0614	102.714	122.323	113.205	84.924	121.995	81.6347	132.758	84.6721	109.643	80.8876	81.174	109.749	39.8733	108.391	69.8881	82.5948	69.3445	39.5453	85.4098	135.275
ENSSSCG00000000534	763.193	619.711	571.633	768.156	554.207	669.017	839.778	740.416	596.496	611.616	554.927	559.175	557.37	522.462	657.98	620.557	684.771	581.62	639.798	607.914	682.277	579.378	624.758	727.038	577.16	570.217	667.749	519.056
ENSSSCG00000000536	1394	1081.68	925.085	1302.67	1154.52	1105.5	1109.2	1026.61	890.504	1204.67	1299.64	922.032	1261.36	1011.36	1130.1	1057.29	1030.64	1255.68	873.727	1157.61	869.239	897.456	905.369	1014.59	1087.11	1142.99	909.559	1116.27
ENSSSCG00000000540	0	3.75582	4.36361	2.13377	3.92359	0	4.974	0	0	0	0	0	0	7.25641	0	1.11411	6.97729	1.28393	3.68973	0	0	1.29037	0	2.03938	1.06684	1.27565	1.10922	0
ENSSSCG00000000541	235.444	124.881	143.999	178.17	114.765	126.751	174.09	208.14	93.2909	149.628	107.656	47.4251	125.352	98.8686	112.844	132.579	92.6982	115.554	111.43	145.06	92.1517	142.586	126.01	136.638	107.751	90.5714	105.376	148.302
ENSSSCG00000000545	136.824	160.561	140.726	164.3	248.167	198.227	233.778	188.627	247.833	156.181	197.554	222.788	158.929	236.741	142.714	153.747	217.293	123.257	168.989	212.818	245.443	254.849	216.018	172.327	182.429	196.451	179.693	237.483
ENSSSCG00000000546	15.9924	9.38956	13.0908	20.2708	14.7134	19.0603	9.11901	10.8406	16.0196	7.64521	11.0985	18.7494	12.3114	6.34936	11.6163	10.027	14.9513	19.2589	11.0692	22.9042	9.74681	22.5816	12.7069	14.2756	21.3368	10.2052	37.7134	3.00612
ENSSSCG00000000547	826.274	640.368	583.632	862.042	738.615	628.037	644.962	693.801	545.61	798.378	627.068	651.819	709.584	614.981	700.297	587.134	547.219	745.963	675.22	699.531	637.087	581.314	524.161	658.719	557.957	531.948	592.322	705.435
ENSSSCG00000000549	3841.73	3082.59	2602.89	3730.89	4213.93	3690.08	4543.75	3294.47	3628.92	4925.7	5444.94	2793.67	2827.14	4085.36	3372.04	3547.31	3195.6	4288.33	2956.21	4587.51	3297.08	3179.48	3270.98	5136.17	3827.82	4486.48	3344.29	4402.96
ENSSSCG00000000551	15.1039	9.38956	8.72721	13.8695	12.7517	14.2952	40.621	23.8494	6.59632	6.55303	7.76898	12.132	4.47687	26.3045	10.7866	5.57053	4.98378	3.85179	17.7107	17.1781	7.08859	1.29037	14.8248	10.1969	3.20052	1.27565	2.21844	9.01835
ENSSSCG00000000552	851.151	629.1	693.814	627.328	538.512	705.232	527.244	727.407	642.671	622.538	672.572	672.774	739.802	745.597	632.258	622.785	720.654	822.999	644.226	655.631	588.353	630.993	637.465	513.923	559.024	561.288	530.206	511.04
ENSSSCG00000000553	732.985	570.885	426.543	499.302	430.614	484.132	484.965	375.086	518.283	430.316	393.998	466.53	678.245	560.558	689.51	558.167	448.54	385.179	416.201	472.398	521.012	493.568	402.386	441.525	379.795	367.388	347.185	397.809
ENSSSCG00000000554	838.713	1091.07	639.268	1297.33	1016.21	962.546	1322.26	991.918	1169.43	1331.36	1332.93	1058.79	683.842	1001.39	871.222	1075.11	809.365	1432.87	1245.65	1554.62	942.783	443.889	955.138	1264.41	1440.23	1450.42	1060.41	1025.09
ENSSSCG00000000555	1371.79	1018.77	753.813	795.895	789.622	973.982	1036.25	483.492	777.424	655.303	640.386	587.85	871.87	966.917	1119.31	1169.81	1264.88	1150.4	948.997	1084.13	664.556	676.801	498.747	643.424	569.692	896.785	691.043	1158.36
ENSSSCG00000000559	1081.26	1152.1	993.812	1310.13	1347.75	1337.08	1327.23	1475.41	884.85	1779.15	1310.74	1241.88	1165.1	1098.44	1258.71	1632.17	1297.78	1430.3	1486.96	1722.58	995.061	1805.23	929.724	1679.43	1209.8	1528.23	1435.33	1182.41
ENSSSCG00000000563	23.1001	42.253	21.818	43.7422	42.1786	30.4965	31.502	60.7076	32.9816	74.2677	54.3829	28.6756	39.1726	19.9551	36.5084	28.9668	47.8442	26.9625	30.2557	41.9909	31.0126	88.3907	19.0604	49.9648	20.2699	29.34	23.2936	58.1182
ENSSSCG00000000567	31.0963	30.9855	20.7271	19.2039	10.7899	45.7448	49.74	18.4291	21.6736	37.1339	23.3069	30.8814	14.5498	17.234	27.3813	22.2821	23.9221	8.98751	11.8071	38.1736	40.7594	13.5489	16.9426	26.5119	17.0694	30.6157	9.98296	17.0347
ENSSSCG00000000570	1157.67	801.868	729.813	788.427	725.863	880.587	1013.04	707.894	537.129	658.58	756.921	577.924	725.253	717.478	818.119	979.299	742.583	734.408	675.22	786.376	779.745	795.516	811.126	824.929	615.566	774.322	830.804	776.58
ENSSSCG00000000571	3092.75	2788.7	1567.63	1823.3	1819.56	1906.03	1971.36	1052.63	1820.59	1484.26	1198.64	1752.52	2307.83	2595.98	3513.93	2939.01	2447.03	2394.53	2974.66	1776.03	1458.48	1829.11	1485.65	1665.15	1402.89	1876.49	1749.24	1428.91
ENSSSCG00000000573	521.53	649.757	351.27	455.559	312.906	508.91	480.82	447.718	506.032	508.952	540.499	412.488	380.534	523.369	506.968	434.501	594.066	475.054	444.981	648.951	417.341	699.383	373.796	537.376	302.982	475.819	323.892	554.127
ENSSSCG00000000576	4880.35	4438.44	7278.5	3797.04	4669.07	4634.52	7603.59	9802.1	4332.84	4925.7	2774.64	6111.22	4362.71	2810.95	4834.04	4622.43	3661.08	5194.78	3685.3	5321.4	6627.83	18589.1	3525.12	5817.33	3098.1	3746.6	3655.98	6236.69
ENSSSCG00000000577	29.3194	41.3141	153.817	90.6851	96.1279	57.181	364.76	172.366	193.178	32.7652	39.9547	135.658	195.863	78.0065	65.5491	43.4501	82.7307	32.0982	132.092	58.2147	422.657	8.38743	92.1253	247.784	67.2109	77.8149	16.6383	84.1712
ENSSSCG00000000579	406.918	309.855	280.362	440.623	242.281	331.65	433.567	362.077	234.641	258.845	267.475	293.374	343.6	286.628	344.34	325.319	286.069	318.415	378.566	342.608	316.328	263.236	397.092	353.832	322.185	284.471	269.54	309.63
ENSSSCG00000000580	193.686	125.82	129.817	155.765	187.351	265.891	212.224	269.932	142.292	194.407	203.103	103.673	163.406	138.779	150.182	140.377	166.458	178.466	191.866	168.918	159.493	152.909	198.016	141.737	187.764	160.732	119.796	169.344
ENSSSCG00000000583	207.901	151.172	190.908	200.574	121.631	148.67	161.655	115.995	129.1	164.918	144.281	184.186	134.306	121.545	132.758	147.062	129.578	195.157	149.065	123.11	117.848	127.747	111.186	154.993	140.823	142.873	85.4098	123.251
ENSSSCG00000000584	1.77693	0	2.1818	0	0	0	4.145	5.42032	6.59632	0	4.43942	1.10291	2.23843	5.44231	0	1.11411	1.99351	0	2.95178	4.7717	0.886074	0.645187	0	1.01969	1.06684	1.27565	1.10922	5.01019
ENSSSCG00000000587	926.671	866.656	694.904	931.39	783.736	973.982	975.734	960.48	889.562	1160.98	1009.97	768.727	799.121	809.997	1033.02	1299.05	978.814	995.045	888.486	1053.59	789.492	876.81	740.179	1122.68	825.733	873.823	713.227	840.71
ENSSSCG00000000588	306.521	178.402	227.998	179.236	162.829	242.066	307.559	221.149	321.335	261.029	235.289	276.83	267.493	261.231	364.254	294.124	215.299	281.181	255.329	266.261	257.848	505.827	242.491	286.533	246.44	283.195	179.693	293.597
ENSSSCG00000000591	13.327	3.75582	40.3634	18.137	17.6561	15.2483	64.662	27.1016	20.7313	1.09217	8.87883	5.51454	7.83452	0.907052	9.12709	8.91285	1.99351	1.28393	8.85534	9.5434	29.2404	2.58075	2.11782	11.2166	1.06684	1.27565	1.10922	17.0347
ENSSSCG00000000599	469.999	312.672	351.27	318.998	246.205	340.227	315.02	347.984	226.16	300.347	327.407	303.3	367.103	318.375	247.261	301.923	369.796	304.291	248.687	230.95	329.62	254.204	265.787	210.056	285.913	196.451	260.666	262.534
ENSSSCG00000000600	864.478	837.549	580.36	875.912	840.628	852.949	1159.77	1120.92	834.906	922.885	911.19	755.492	706.226	647.635	792.397	918.023	992.768	1054.11	947.521	1236.82	777.973	1003.91	817.48	1111.46	644.371	908.266	687.715	1070.18
ENSSSCG00000000601	10.6616	5.63374	11.9999	10.6688	21.5797	22.8724	15.751	46.6147	39.5779	21.8434	19.9774	19.8524	14.5498	22.6763	24.0623	18.9398	21.9286	12.8393	4.42767	40.0823	12.405	43.2275	16.9426	19.3741	7.46787	7.65393	5.54609	28.0571
ENSSSCG00000000602	151.039	116.431	81.8176	153.631	105.937	150.577	189.012	152.853	150.773	141.982	210.872	189.7	167.883	175.061	118.652	216.137	237.228	132.245	230.239	187.051	227.721	174.201	144.012	109.107	118.419	206.656	115.359	123.251
ENSSSCG00000000605	0	7.51165	0	1.06688	1.96179	0	3.316	0	0	0	0	1.10291	1.11922	0	0	2.22821	0.996755	0	2.95178	0.95434	6.20252	3.87112	1.05891	1.01969	0	2.55131	0	0
ENSSSCG00000000607	119.943	152.111	104.727	176.036	101.032	153.436	264.451	160.441	196.005	128.876	172.027	94.8501	231.678	234.926	141.055	218.365	137.552	134.813	214.004	301.571	369.493	130.328	172.603	194.761	157.892	253.855	128.669	84.1712
ENSSSCG00000000608	0.888467	0	0	0	0	1.90603	1.658	0	0	0	0	1.10291	4.47687	7.25641	1.65947	1.11411	0.996755	0	0	0	0.886074	2.58075	0	0	5.3342	0	0	2.00408
ENSSSCG00000000610	0	0	2.1818	1.06688	0	1.90603	0.829001	0	1.88466	0	0	0	4.47687	1.8141	1.65947	1.11411	6.97729	1.28393	0	4.7717	1.77215	2.58075	0	0	1.06684	1.27565	2.21844	0
ENSSSCG00000000611	1398.45	1135.2	1240.36	1375.21	1308.52	1274.18	1224.43	1413.62	1125.14	1652.46	1324.06	1185.63	1272.55	991.408	1028.04	1206.58	1082.48	1420.03	1160.05	1212.01	1008.35	1091.66	992.2	1355.17	1217.26	1075.38	1268.95	1371.79
ENSSSCG00000000612	1365.57	715.484	894.54	767.089	450.232	846.278	1110.86	624.421	701.095	681.515	742.492	651.819	701.749	691.173	701.126	655.094	487.413	602.163	839.781	725.298	657.467	587.12	668.173	626.089	768.124	561.288	579.012	773.574
ENSSSCG00000000614	7.9962	6.57269	19.6362	0	6.86628	0.953016	8.29001	19.5131	2.827	8.73738	1.10985	9.92618	8.95374	21.7692	8.29735	11.1411	6.97729	3.85179	12.5451	3.81736	0.886074	7.74225	1.05891	10.1969	1.06684	5.10262	6.65531	1.00204
ENSSSCG00000000619	341.171	257.274	245.453	284.858	143.211	466.978	191.499	259.091	224.275	232.633	215.312	213.964	191.386	209.529	238.964	172.686	212.309	219.552	226.549	145.06	322.531	265.817	386.503	257.981	263.509	196.451	269.54	263.536
ENSSSCG00000000623	8.88467	1.87791	11.9999	27.739	20.5988	13.3422	8.29001	9.75657	12.2503	27.3043	14.4281	7.72036	4.47687	11.7917	18.2542	43.4501	8.9708	2.56786	8.1174	20.0411	8.86074	61.938	16.9426	6.11814	13.8689	16.5835	8.87374	33.0673
ENSSSCG00000000625	1548.6	1362.42	1120.36	1955.6	1299.69	1964.17	2167.01	1313.89	2164.54	1595.66	1724.71	1094.09	1514.3	1698	1662.79	2080.04	1723.39	1524.02	1140.86	1411.47	1774.81	1396.83	1220.92	1311.32	1365.55	1760.4	1040.45	1112.26
ENSSSCG00000000633	243544	214635	289342	240764	271605	252922	182840	239891	241427	292613	298898	224540	282460	291907	235262	254309	242543	323822	289163	285791	256278	167247	293595	265797	347256	271103	329136	347850
ENSSSCG00000000634	0.888467	1.87791	0	0	0	0	0	0	0	1.09217	1.10985	2.20582	0	0.907052	0	2.22821	0	1.28393	0	0.95434	0.886074	0	4.23565	2.03938	2.13368	0	1.10922	0
ENSSSCG00000000635	169.697	173.707	116.726	125.892	113.784	140.093	106.112	213.561	128.157	146.351	152.05	113.6	123.114	126.987	130.268	128.122	139.546	119.405	118.071	139.334	101.899	143.232	146.13	149.894	89.6145	146.7	89.8467	105.214
ENSSSCG00000000636	0	0	1.0909	5.33442	4.90448	1.90603	0.829001	1.08406	3.76933	5.46086	1.10985	7.72036	2.23843	0.907052	3.31894	1.11411	4.98378	0	2.21384	4.7717	3.5443	3.87112	0	0	1.06684	0	1.10922	1.00204
ENSSSCG00000000639	0.888467	0	0	0	0	0	0	0	0	2.18434	0	0	0	0	0	3.34232	0	1.28393	0.737945	1.90868	3.5443	3.22594	0	0	0	0	0	0
ENSSSCG00000000640	0	1.87791	0	8.53507	1.96179	0	5.803	5.42032	1.88466	13.1061	1.10985	0	4.47687	8.16347	3.31894	7.79874	1.99351	5.13572	3.68973	4.7717	1.77215	0	3.17673	22.4332	1.06684	1.27565	0	2.00408
ENSSSCG00000000642	0.888467	1.87791	1.0909	0	0	0.953016	0.829001	1.08406	0.942332	1.09217	3.32956	0	0	0	0	1.11411	5.98053	7.70358	3.68973	2.86302	0.886074	2.58075	2.11782	3.05907	0	0	0	1.00204
ENSSSCG00000000645	4018.54	3646.9	4533.79	2888.05	4175.68	3203.09	3890.5	5830.09	4867.15	4426.57	3771.28	3501.73	2692.84	2703.92	4150.34	4318.28	3225.5	4904.61	2806.4	3244.75	4225.69	7293.84	3815.26	5529.77	4000.65	4170.11	3201.2	3701.53
ENSSSCG00000000647	23.1001	15.0233	3.27271	16.0033	14.7134	31.4495	27.357	24.9335	5.65399	15.2904	57.7124	16.5436	21.2651	38.0962	39.8273	14.4834	42.8605	14.1232	10.3312	29.5845	21.2658	36.7757	11.648	12.2363	1.06684	2.55131	6.65531	42.0856
ENSSSCG00000000648	2.6654	0.938956	0	0	1.96179	0	5.803	17.345	3.76933	9.82955	33.2956	2.20582	0	1.8141	6.63788	3.34232	4.98378	6.41965	0.737945	3.81736	0.886074	29.0334	8.47129	1.01969	1.06684	2.55131	2.21844	17.0347
ENSSSCG00000000649	121.72	162.439	94.9085	125.892	191.275	133.422	163.313	233.074	195.063	132.153	231.96	137.864	162.286	121.545	136.077	180.485	186.393	138.664	129.878	180.37	217.974	312.271	142.953	211.076	116.285	284.471	191.895	229.467
ENSSSCG00000000651	8.88467	6.57269	4.36361	2.13377	5.88538	9.53016	1.658	11.9247	4.71166	7.64521	5.54927	3.30873	2.23843	8.16347	3.31894	12.2552	0	1.28393	5.90356	2.86302	3.5443	20.0008	1.05891	4.07876	4.26736	7.65393	5.54609	8.01631
ENSSSCG00000000653	11.5501	4.69478	3.27271	7.46819	8.82807	4.76508	11.606	8.67251	2.827	8.73738	5.54927	6.61745	2.23843	5.44231	22.4029	12.2552	7.97404	2.56786	14.021	22.9042	0.886074	21.2912	1.05891	14.2756	1.06684	10.2052	2.21844	22.0448
ENSSSCG00000000655	28.4309	16.9012	18.5453	13.8695	6.86628	22.8724	16.58	27.1016	5.65399	14.1982	17.7577	7.72036	24.6228	15.4199	29.8705	61.2758	27.9091	21.8268	2.95178	24.8128	17.7215	18.0652	11.648	9.1772	4.26736	12.7565	8.87374	18.0367
ENSSSCG00000000656	44.4233	104.224	46.9088	42.6754	81.4144	86.7244	82.9001	99.7339	42.4049	111.402	58.8223	41.9105	64.9146	62.5866	181.712	114.753	83.7274	146.368	43.5388	53.443	56.7087	140.651	38.1208	108.087	33.072	66.334	95.3927	93.1896
ENSSSCG00000000657	442.456	500.463	425.452	348.871	398.244	640.427	717.085	676.456	504.148	591.957	379.57	582.336	299.95	373.705	433.122	446.757	514.326	405.722	566.004	645.134	699.999	973.588	439.448	493.53	352.057	664.616	575.684	719.464
ENSSSCG00000000660	21.3232	16.9012	17.4544	13.8695	19.6179	8.57714	87.8741	23.8494	7.53866	17.4748	62.1518	46.3222	21.2651	23.5833	38.9976	16.7116	12.9578	10.2714	16.2348	19.0868	173.671	67.7447	11.648	23.4529	44.8072	24.2374	17.7475	17.0347
ENSSSCG00000000661	937.332	938.017	943.63	745.752	1154.52	888.211	624.237	832.561	988.506	886.844	996.649	848.137	947.977	916.122	796.546	772.076	882.128	740.827	923.907	800.691	820.505	925.199	1126.68	886.11	1209.8	830.451	1109.22	933.9
ENSSSCG00000000663	5.3308	15.9622	11.9999	9.60195	22.5606	23.8254	20.725	47.6988	8.48099	13.1061	14.4281	15.4407	13.4306	19.9551	17.4244	23.3962	11.9611	6.41965	14.7589	43.8996	38.9873	38.7112	21.1782	24.4725	11.7352	15.3079	15.5291	14.0285
ENSSSCG00000000664	18.6578	3.75582	4.36361	12.8026	7.84717	4.76508	4.974	11.9247	8.48099	6.55303	14.4281	3.30873	7.83452	7.25641	4.97841	4.45642	6.97729	7.70358	12.5451	18.1325	10.6329	9.67781	5.29456	24.4725	11.7352	7.65393	3.32765	7.01427
ENSSSCG00000000665	192.797	114.553	111.272	217.644	211.874	182.979	273.57	171.282	251.603	235.909	172.027	152.201	176.836	166.898	192.499	272.956	237.228	183.602	188.176	268.169	286.202	178.717	138.717	196.8	184.563	204.105	143.089	125.255
ENSSSCG00000000667	0	0	0	0	0.980897	0	1.658	1.08406	0	0	0	2.20582	0	0	0	0	0.996755	0	0.737945	0.95434	0.886074	5.1615	0	1.01969	0	0	5.54609	0
ENSSSCG00000000672	90.6236	134.271	327.271	104.555	154.001	228.724	262.793	298.118	263.853	161.641	184.236	275.727	161.167	136.058	145.204	123.666	260.153	59.0608	253.115	167.009	256.961	141.941	148.248	279.395	100.283	195.175	166.383	226.461
ENSSSCG00000000675	2210.51	3256.3	3512.7	2454.9	3628.34	2731.34	3576.31	6059.92	4196.2	5053.48	5642.5	3610.92	3739.3	4208.72	4585.12	5197.31	4048.82	2763.02	3751.71	3696.16	5331.51	8190.65	7340.37	4789.48	4211.88	3631.79	3915.54	5385.96
ENSSSCG00000000679	7.10773	14.0843	1.0909	2.13377	0	6.67111	7.46101	2.16813	5.65399	8.73738	2.21971	0	11.1922	14.5128	13.2758	7.79874	2.99027	8.98751	4.42767	2.86302	14.1772	3.22594	6.35347	10.1969	32.0052	6.37827	13.3106	8.01631
ENSSSCG00000000680	2.6654	25.3518	14.1817	3.20065	6.86628	18.1073	1.658	7.58845	8.48099	12.0139	9.98869	11.0291	2.23843	15.4199	9.12709	33.4232	20.9319	16.6911	24.3522	7.63472	23.924	26.4527	18.0015	11.2166	7.46787	34.4427	8.87374	18.0367
ENSSSCG00000000681	615.707	902.337	842.176	722.28	713.112	772.896	809.934	776.19	1013.01	691.345	749.152	862.475	913.281	1084.83	788.249	752.022	661.845	573.917	907.672	777.787	1092.53	755.514	1069.5	953.409	807.597	1039.66	971.675	843.716
ENSSSCG00000000682	35.5387	81.6892	40.3634	45.876	26.4842	60.04	54.714	18.4291	44.2896	25.12	29.9661	44.1163	44.7687	70.75	58.0815	56.8194	46.8475	26.9625	53.132	55.3517	66.4556	54.1957	77.3005	52.0042	19.2031	118.636	93.1743	34.0693
ENSSSCG00000000683	28.4309	23.4739	44.727	24.5383	18.637	36.2146	33.989	14.0928	33.924	16.3826	15.538	23.1611	29.0996	18.141	31.5299	13.3693	22.9254	25.6786	19.1866	32.4475	23.0379	3.22594	30.7084	34.6694	14.9357	19.1348	12.2014	18.0367
ENSSSCG00000000684	3143.4	2744.57	3546.52	3534.59	2845.58	2687.5	2576.53	3018.03	3440.45	3385.73	3649.2	3647.32	3709.09	3748.85	3270.82	2877.74	3358.07	3822.26	3164.31	3308.7	2606.83	2730.43	3255.09	3035.61	3876.89	3728.74	3390.88	3784.7
ENSSSCG00000000685	1.77693	6.57269	8.72721	6.4013	12.7517	0.953016	5.803	6.50438	4.71166	15.2904	8.87883	11.0291	4.47687	9.07052	14.1055	5.57053	11.9611	1.28393	4.42767	10.4977	17.7215	10.323	9.5302	16.315	7.46787	3.82696	7.76453	8.01631
ENSSSCG00000000687	29.3194	19.7181	40.3634	34.1403	19.6179	19.0603	37.305	41.1944	14.135	30.5808	17.7577	28.6756	29.0996	33.5609	33.1894	80.2156	18.9383	12.8393	31.7316	42.9453	25.6961	54.8409	32.8263	43.8466	46.9409	100.777	31.0581	22.0448
ENSSSCG00000000688	0.888467	10.3285	6.54541	4.26754	20.5988	8.57714	16.58	3.25219	5.65399	10.9217	13.3182	5.51454	10.073	17.234	12.446	14.4834	16.9448	6.41965	2.95178	16.2238	8.86074	23.8719	5.29456	6.11814	16.0026	6.37827	1.10922	21.0428
ENSSSCG00000000690	3590.29	5529.51	4963.6	5102.91	4891.73	4081.77	3644.29	5017.05	5386.37	4733.47	5097.56	5260.87	5139.44	4974.27	4671.41	4506.56	4246.18	4452.67	4384.87	4301.21	4507.46	3854.99	4919.7	4577.38	4715.43	4973.78	4802.91	4199.54
ENSSSCG00000000691	1696.08	1968.99	1942.9	1683.54	1916.67	1690.65	1175.52	1651.03	1715.99	1811.91	1812.39	1689.66	1788.51	1734.28	1422.17	1629.94	1453.27	1724.32	1427.19	1590.88	1459.36	1115.53	1792.74	1331.71	1684.54	1694.07	1688.23	1357.76
ENSSSCG00000000693	730.32	730.508	613.087	516.372	438.461	585.152	487.452	259.091	630.42	374.615	449.491	453.295	596.543	534.254	537.668	426.703	612.008	589.324	831.664	496.257	612.277	368.402	656.525	377.285	656.106	660.789	579.012	434.885
ENSSSCG00000000694	1.43098e+06	1.36627e+06	2.01622e+06	1.37408e+06	1.46937e+06	1.71763e+06	869055	1.51266e+06	1.52718e+06	1.72407e+06	1.63298e+06	1.40163e+06	1.41742e+06	1.69421e+06	983601	1.29306e+06	1.15342e+06	1.26103e+06	1.22147e+06	1.18241e+06	1.21453e+06	521591	1.62137e+06	1.10319e+06	1.39312e+06	1.45842e+06	1.42122e+06	1.08039e+06
ENSSSCG00000000695	384.706	367.132	522.542	309.396	362.932	416.468	456.779	435.794	522.994	346.219	391.779	509.544	353.673	419.058	349.319	269.614	371.79	276.045	439.815	273.895	620.252	543.248	660.761	364.029	417.134	404.382	527.988	385.785
ENSSSCG00000000696	1314.04	1169	1423.63	1468.03	1304.59	1639.19	1192.1	1635.85	1510.56	1791.16	1849.02	1476.79	1260.24	1309.78	1189.01	1138.62	1125.34	1557.41	1355.61	1524.08	1140.38	800.032	1298.23	1786.5	1878.7	1632.84	1567.33	1449.95
ENSSSCG00000000697	3358.4	3714.51	3371.98	4647.35	3716.62	4083.67	3867.29	4098.84	4428.96	5245.7	4282.93	5724.1	4980.52	4114.39	4604.2	4304.91	3848.47	3932.68	4140.61	4436.72	3310.37	3666.6	3317.57	4652.84	4546.87	3829.51	4758.55	5660.52
ENSSSCG00000000699	5.3308	13.1454	20.7271	7.46819	16.6752	14.2952	19.067	29.2697	22.616	39.3182	22.1971	9.92618	6.7153	2.72116	14.1055	31.195	13.9546	7.70358	12.5451	24.8128	12.405	44.5179	19.0604	26.5119	4.26736	6.37827	17.7475	21.0428
ENSSSCG00000000700	1092.81	1269.47	1298.17	1099.96	1102.53	1118.84	1023.82	895.437	1187.34	1003.71	920.069	1064.31	1033.04	948.776	1070.36	891.285	1081.48	1028.43	1142.34	979.152	1388.48	900.681	1461.3	1052.32	1150.05	1093.24	1298.89	967.969
ENSSSCG00000000702	1243.85	1304.21	1336.35	1101.02	1228.08	1217	1032.11	1024.44	1251.42	1203.57	1364.01	1254.01	1303.89	1150.14	1145.03	954.789	1231.99	1209.46	1252.29	1004.92	1042.91	899.391	1322.58	1012.55	1638.66	1088.13	1406.49	1180.4
ENSSSCG00000000703	14.2155	3.75582	3.27271	14.9364	7.84717	14.2952	14.922	3.25219	7.53866	9.82955	7.76898	7.72036	2.23843	2.72116	0.829735	0	20.9319	2.56786	11.0692	1.90868	30.1265	2.58075	37.0619	9.1772	10.6684	0	11.0922	1.00204
ENSSSCG00000000704	670.792	846.938	757.086	598.522	844.552	728.104	608.486	771.853	717.115	828.959	752.481	1129.38	716.299	1059.44	840.522	842.264	766.505	704.877	744.587	780.65	874.555	1360.05	1027.14	694.408	807.597	697.783	967.238	866.763
ENSSSCG00000000705	8.88467	0	1.0909	8.53507	0.980897	0.953016	11.606	7.58845	12.2503	3.27652	1.10985	0	1.11922	1.8141	0.829735	1.11411	3.98702	0	2.95178	0	5.31644	6.45187	4.23565	1.01969	4.26736	1.27565	14.4198	1.00204
ENSSSCG00000000706	1969.73	2300.44	2975.98	2898.72	3256.58	2681.79	2375.09	3337.83	3341.51	3325.66	3228.57	3420.12	2956.97	2463.55	2218.71	1929.63	2534.75	2712.94	2460.31	2567.17	2584.68	2518.17	3452.05	2753.16	3820.35	2779.65	3420.83	3083.27
ENSSSCG00000000707	15.9924	16.9012	19.6362	6.4013	21.5797	23.8254	25.699	27.1016	21.6736	30.5808	16.6478	20.9553	30.2189	15.4199	27.3813	25.6244	16.9448	12.8393	16.2348	14.3151	16.8354	133.554	14.8248	32.6301	10.6684	15.3079	34.3858	21.0428
ENSSSCG00000000708	732.985	1184.02	946.903	1023.14	1343.83	1008.29	1215.31	1881.93	1135.51	1456.96	1407.3	1305.84	917.758	1000.48	1408.89	1440.54	1033.64	1009.17	992.536	1056.45	993.289	1309.09	925.488	1677.39	1041.24	1381.53	1079.27	1191.42
ENSSSCG00000000709	0	0.938956	2.1818	0	0.980897	1.90603	4.974	36.8582	2.827	0	1.10985	4.41163	2.23843	0.907052	3.31894	2.22821	1.99351	0	5.90356	3.81736	10.6329	1.29037	2.11782	5.09845	2.13368	2.55131	0	0
ENSSSCG00000000712	12018.3	14936.9	9577.03	6992.36	10921.3	8808.73	10959.4	8789.59	14488.4	13691.5	10706.8	15791.4	11122.8	10783	17146.5	12195	13749.2	10176.4	11692	10338.4	9379.98	33553	11762.4	11272.7	10923.4	14153.4	15945	18605.8
ENSSSCG00000000713	0.888467	0	0	1.06688	0	0	0.829001	0	0	0	4.43942	0	1.11922	0	0	1.11411	0.996755	0	0	0	0.886074	0.645187	0	0	1.06684	0	2.21844	0
ENSSSCG00000000717	16.8809	14.0843	30.5453	33.0734	35.3123	36.2146	19.067	23.8494	17.9043	10.9217	16.6478	44.1163	32.4573	57.1443	13.2758	30.0809	44.854	11.5554	15.4968	34.3562	35.443	51.615	36.003	35.6891	22.4036	31.8914	26.6212	32.0652
ENSSSCG00000000719	4117.15	4329.53	3801.79	3873.85	4196.28	3253.6	3229.79	3556.81	3047.5	3714.48	3049.88	3757.61	3316.24	3035.9	3312.3	3070.48	3273.34	4270.35	3992.28	3292.47	2667.08	4918.91	2710.81	3205.9	2774.85	3342.21	3731.41	4276.7
ENSSSCG00000000720	28.4309	66.6659	46.9088	34.1403	47.083	61.946	68.807	40.1104	52.7706	37.1339	41.0646	35.2931	25.742	23.5833	20.7434	38.9937	56.815	28.2465	48.7044	42.9453	46.9619	53.5505	72.006	47.9254	33.072	33.167	63.2254	34.0693
ENSSSCG00000000721	0	0.938956	0	1.06688	0.980897	2.85905	0.829001	2.16813	2.827	3.27652	1.10985	1.10291	3.35765	0.907052	0.829735	0	1.99351	2.56786	2.95178	1.90868	0	0.645187	0	3.05907	0	1.27565	0	1.00204
ENSSSCG00000000722	53.308	76.9944	16.3635	35.2072	25.5033	41.9327	28.186	23.8494	27.3276	32.7652	28.8562	16.5436	24.6228	25.3975	25.7218	21.168	21.9286	26.9625	30.9937	37.2192	43.4176	35.4853	40.2386	33.6497	27.7378	22.9618	25.512	18.0367
ENSSSCG00000000723	363.383	359.62	337.089	386.212	278.575	369.77	397.091	358.825	343.951	388.813	271.914	316.535	290.996	370.984	352.638	223.935	302.017	378.759	393.325	321.612	346.455	270.333	364.265	339.557	316.851	320.189	358.277	293.597
ENSSSCG00000000728	354.498	261.03	309.816	224.046	294.269	227.771	278.544	255.839	187.524	222.803	145.391	146.687	261.897	146.942	242.283	294.124	214.302	231.107	205.149	297.754	186.962	275.495	292.26	264.1	217.635	199.002	247.356	303.618
ENSSSCG00000000730	3.55387	4.69478	6.54541	1.06688	0.980897	2.85905	4.974	7.58845	1.88466	2.18434	1.10985	13.2349	3.35765	0.907052	2.48921	3.34232	7.97404	1.28393	4.42767	0.95434	1.77215	64.5187	2.11782	0	4.26736	0	1.10922	9.01835
ENSSSCG00000000732	26.654	15.0233	23.9998	24.5383	32.3696	37.1676	35.647	15.1769	62.1939	22.9356	22.1971	24.264	7.83452	56.2372	44.8057	46.7925	11.9611	17.975	33.2075	24.8128	30.1265	60.0024	28.5906	9.1772	26.671	20.4105	23.2936	26.053
ENSSSCG00000000734	608.6	881.68	874.903	502.502	773.927	593.729	538.85	813.048	560.688	756.875	791.326	644.099	1040.87	734.712	615.664	832.237	789.43	387.747	625.039	676.627	703.543	862.615	672.409	786.18	607.031	496.229	845.224	709.443
ENSSSCG00000000735	799.62	1325.81	935.994	902.584	1475.27	1013.06	1236.04	1245.59	987.564	1123.85	991.1	1433.78	1263.6	1064.88	1123.46	1079.57	906.05	861.517	827.974	1672	1261.77	1442.64	956.197	1450	1196.99	1460.62	1590.62	2047.16
ENSSSCG00000000736	3033.23	3609.35	2773.07	2769.63	3647.95	2522.63	2084.94	2601.75	2884.48	2797.05	2513.82	3721.21	4021.35	3631.84	3419.34	2695.02	3106.89	3732.38	3889.71	2779.99	2491.64	3693.05	3889.38	2790.89	4524.46	2738.83	3880.04	5027.23
ENSSSCG00000000737	279.867	262.908	272.725	225.112	233.453	299.247	336.574	434.71	339.24	323.283	253.047	303.3	226.082	309.305	287.918	257.359	286.069	193.873	259.019	270.078	282.658	315.497	228.725	268.178	307.25	257.682	193.004	278.567
ENSSSCG00000000738	19.5463	10.3285	11.9999	35.2072	28.446	33.3556	78.7551	27.1016	21.6736	31.673	31.0759	45.2193	25.742	22.6763	27.3813	15.5975	36.8799	33.3822	14.7589	30.5389	15.9493	23.8719	15.8837	14.2756	23.4705	17.8592	31.0581	27.055
ENSSSCG00000000739	31.0963	17.8402	28.3634	12.8026	8.82807	41.9327	31.502	23.8494	18.8466	36.0417	16.6478	26.4698	2.23843	14.5128	19.0839	17.8257	4.98378	8.98751	5.90356	21.9498	24.8101	26.4527	29.6495	13.256	8.53471	20.4105	12.2014	6.01223
ENSSSCG00000000741	35.5387	78.8723	37.0907	32.0065	46.1021	33.3556	47.253	28.1857	56.5399	41.5025	46.6139	47.4251	44.7687	59.8654	33.1894	22.2821	37.8767	47.5054	42.0629	41.9909	54.0505	65.8091	52.9456	64.2404	70.4114	48.4749	57.6793	48.0978
ENSSSCG00000000742	326.067	362.437	416.725	426.754	474.754	483.179	356.47	509.51	463.627	551.547	589.333	340.799	275.327	328.353	243.942	269.614	244.205	317.131	295.916	315.886	374.809	500.02	498.747	498.628	512.083	496.229	498.039	296.603
ENSSSCG00000000743	8045.95	8662.81	8432.67	8572.41	9483.31	7482.13	7450.23	8477.38	8775	10449.9	9499.24	8930.25	8328.09	8339.43	8956.99	8095.1	7835.49	10062.2	11088.4	8381.01	7279.1	4800.84	8255.27	8218.7	12845.8	9674.56	11962.9	11937.3
ENSSSCG00000000744	0.888467	3.75582	0	1.06688	0	0	0	0	0	2.18434	2.21971	0	0	0	0	0	0	1.28393	0	0	0	0.645187	0	0	1.06684	2.55131	4.43687	0
ENSSSCG00000000745	398.922	494.83	340.361	235.781	300.154	297.341	239.581	214.645	467.397	206.421	245.278	330.873	316.738	391.846	399.932	288.553	376.773	301.723	480.402	229.042	403.164	300.012	505.101	335.478	453.407	413.312	592.322	294.599
ENSSSCG00000000746	1371.79	1551.16	1906.9	1030.61	1637.12	1720.19	799.986	1686.8	1764.05	1828.3	1815.72	1709.51	1771.72	1804.13	1365.74	1417.14	1658.6	1547.14	1345.27	1317.94	1437.21	1662.65	1879.57	1397.99	2130.48	1491.24	2029.87	1822.71
ENSSSCG00000000748	0	0	0	0	0.980897	2.85905	0.829001	0	0	0	1.10985	0	0	0	0	1.11411	0	5.13572	0	1.90868	5.31644	2.58075	0	1.01969	0	0	0	0
ENSSSCG00000000749	3.55387	24.4129	8.72721	22.4046	8.82807	20.9663	6.632	26.0175	27.3276	39.3182	15.538	9.92618	12.3114	10.8846	18.2542	45.6784	31.8962	15.4072	36.8973	25.7672	38.1012	67.0995	59.299	23.4529	19.2031	49.7505	67.6623	13.0265
ENSSSCG00000000751	80.8505	49.7647	45.8179	75.7487	32.3696	54.3219	53.885	53.1191	32.9816	41.5025	44.3942	70.5862	68.2722	64.4007	51.4436	64.6182	50.8345	73.184	67.8909	63.9408	85.0631	62.5832	44.4743	50.9845	48.0078	45.9236	58.7886	43.0877
ENSSSCG00000000753	4800.39	4221.55	3207.25	7084.11	5943.25	5357.86	4605.1	3330.24	5144.19	5748.1	5575.91	4503.18	5042.07	4667.69	5776.62	5997.23	4988.76	6596.83	4723.59	6615.48	3614.3	3440.78	4291.77	6174.22	5944.43	6671.67	5295.41	5048.27
ENSSSCG00000000754	404.252	263.847	383.997	330.734	273.67	414.562	291.808	305.706	298.719	322.191	241.948	319.843	185.79	266.673	280.451	227.278	246.199	332.538	307.723	309.206	272.025	226.461	296.495	230.45	338.188	304.881	285.069	267.544
ENSSSCG00000000755	1016.41	949.284	760.359	1289.86	1368.35	1366.62	1318.94	1129.59	1051.64	1333.54	1290.76	1045.56	892.016	921.565	1016.43	1157.56	1133.31	1221.02	989.584	1508.81	1139.49	1382.64	981.611	1425.53	1111.65	1278.21	1126.97	1276.6
ENSSSCG00000000757	5201.08	6641.23	9630.48	8181.93	7783.41	7309.63	11660.7	9761.99	6347.55	6820.62	5757.92	7532.87	6616.81	5125.75	5345.15	5037.99	4970.82	5212.75	6630.44	5850.1	7513.91	7869.35	5406.8	7646.65	5525.16	6458.64	5276.55	6214.64
ENSSSCG00000000759	687.673	573.702	983.993	767.089	573.825	428.857	479.162	470.484	484.359	406.288	584.893	706.964	1288.22	964.196	891.965	867.889	942.93	528.979	1021.32	725.298	796.581	376.144	681.939	439.486	480.078	409.485	490.274	348.709
ENSSSCG00000000760	2.6654	7.51165	2.1818	0	4.90448	5.7181	2.487	2.16813	6.59632	1.09217	5.54927	3.30873	5.59608	6.34936	9.12709	1.11411	4.98378	8.98751	8.1174	6.68038	7.08859	7.09706	2.11782	4.07876	2.13368	5.10262	2.21844	9.01835
ENSSSCG00000000764	771.189	1065.71	1063.63	899.383	1030.92	859.62	649.936	1045.04	938.563	899.95	1104.3	1016.88	801.359	936.985	847.989	697.43	753.547	979.638	596.998	704.303	578.606	1263.28	816.421	567.967	841.736	665.891	1003.84	891.814
ENSSSCG00000000765	586.388	881.68	1024.36	576.117	837.686	699.514	852.213	1123.09	833.022	915.24	872.345	944.09	574.158	606.818	808.162	1012.72	889.106	702.31	782.96	821.686	909.998	911.65	661.82	978.902	705.181	914.644	754.268	683.39
ENSSSCG00000000766	2461.05	1873.22	2946.53	1271.73	1383.06	1968.93	1644.74	1635.85	2001.51	1805.36	1547.14	1851.78	1983.25	2378.29	2267.67	2882.19	1876.89	1842.44	1991.71	1692.04	2020.25	1971.69	1967.46	1379.64	2237.16	1970.89	2022.1	1479.01
ENSSSCG00000000767	2268.26	2322.04	2315.98	3148.37	2700.41	2292	2406.59	2673.3	2174.9	2585.17	2371.76	2600.66	2833.86	2498.93	2663.45	2428.75	2324.43	2789.98	2342.24	2447.88	2483.67	2312.35	2623.98	2789.87	2472.93	2445.43	2854.02	2951
ENSSSCG00000000769	305.633	308.916	231.271	310.463	281.517	342.133	291.808	551.788	390.126	325.467	283.013	501.823	373.818	279.372	330.235	288.553	338.897	317.131	379.304	266.261	509.493	425.178	489.217	484.352	413.934	413.312	463.653	419.854
ENSSSCG00000000770	3021.68	2739.87	3349.07	3451.37	4848.57	3374.63	2586.48	3562.23	5384.49	4788.08	4847.84	4225.24	2974.88	3226.38	2810.31	3824.73	3367.04	4660.66	2948.83	4439.59	4705.05	4700.83	4723.8	7139.86	7363.32	6528.8	5577.15	4384.92
ENSSSCG00000000773	20609.8	20242	27699.1	15747.2	23044.2	16405.2	9860.13	19141.3	16454.1	19270.3	16615.6	19318.5	21172.2	21691.2	17865.9	20967.5	20166.3	25163.7	20050.7	18554.3	15834.1	12221.8	20279.2	13974.8	25004.6	19275.1	21482.2	18564.8
ENSSSCG00000000774	126.162	234.739	139.635	476.897	256.014	209.663	221.343	237.41	255.372	171.471	249.717	294.477	379.415	270.301	196.647	589.362	127.585	96.2947	52.3941	168.918	227.721	610.347	678.762	219.233	247.507	141.598	381.571	1033.1
ENSSSCG00000000778	39.0925	44.1309	64.3632	99.2202	66.701	95.3016	180.722	161.525	85.7522	61.1616	36.6252	95.953	59.3185	34.468	89.6114	72.4169	93.695	53.925	59.7735	45.8083	123.164	45.8083	80.4773	71.3782	54.4088	44.6479	33.2765	55.1121
ENSSSCG00000000779	788.07	556.801	464.724	742.551	567.939	606.118	700.505	384.843	401.433	369.154	468.358	576.821	481.263	688.452	711.083	650.638	535.257	674.063	561.576	603.143	418.227	378.08	511.454	445.604	584.628	477.095	632.254	458.934
ENSSSCG00000000781	57.7503	5.63374	40.3634	46.9429	16.6752	17.1543	58.859	27.1016	11.308	0	13.3182	13.2349	35.8149	11.7917	14.1055	5.57053	7.97404	11.5554	14.7589	20.0411	11.519	7.74225	7.41238	3.05907	3.20052	6.37827	4.43687	16.0326
ENSSSCG00000000783	144.82	107.041	76.3631	96.0195	87.2998	100.067	174.919	131.172	129.1	107.033	128.743	109.188	160.048	161.455	141.055	173.801	149.513	132.245	194.08	105.932	114.304	96.7781	100.597	136.638	116.285	108.431	57.6793	174.355
ENSSSCG00000000784	556.18	363.376	317.452	408.616	290.345	399.314	479.991	255.839	319.451	335.297	338.506	297.785	409.633	368.263	446.398	412.219	288.062	272.193	381.518	418.955	262.278	345.175	211.782	312.025	320.052	335.497	269.54	423.862
ENSSSCG00000000789	23.9886	6.57269	7.63631	20.2708	25.5033	11.4362	63.833	39.0263	30.1546	18.5669	2.21971	6.61745	13.4306	16.3269	18.2542	11.1411	9.96755	1.28393	20.6625	18.1325	32.7847	34.1949	16.9426	39.7679	8.53471	19.1348	8.87374	7.01427
ENSSSCG00000000791	34.6502	7.51165	14.1817	3.20065	2.94269	1.90603	11.606	2.16813	15.0773	8.73738	6.65912	4.41163	11.1922	9.97757	4.97841	26.7385	13.9546	0	16.2348	10.4977	50.5062	21.2912	9.5302	15.2953	12.8021	6.37827	35.495	20.0408
ENSSSCG00000000793	999.525	818.77	737.45	910.052	746.462	860.573	877.083	813.048	612.516	719.741	758.03	719.096	783.452	696.616	790.738	694.088	778.466	808.876	692.192	765.38	645.062	656.155	625.817	653.621	631.569	688.853	526.879	730.486
ENSSSCG00000000795	808.505	310.794	315.271	421.419	561.073	799.58	736.982	289.445	750.096	1207.94	1142.04	909.9	532.747	897.981	800.695	1121.9	757.534	1168.38	1025.74	1533.62	609.619	280.011	1100.21	1299.08	1216.2	1468.28	1161.35	1368.78
ENSSSCG00000000798	246.994	211.265	219.271	317.931	231.492	251.596	386.314	385.927	215.794	240.278	259.706	323.152	260.778	253.975	336.043	310.836	260.153	273.477	301.082	334.019	335.822	270.333	232.96	314.064	221.903	303.606	262.885	303.618
ENSSSCG00000000799	86.1813	92.0177	95.9994	119.491	98.0897	111.503	175.748	157.189	83.8676	113.586	109.876	109.188	97.3719	68.0289	121.971	102.498	109.643	96.2947	101.836	137.425	116.076	115.489	104.832	119.304	69.3445	94.3984	105.376	152.31
ENSSSCG00000000800	103.951	80.7502	79.6358	113.09	95.147	127.704	159.997	131.172	81.9829	96.1112	103.216	81.6152	67.153	65.3077	72.187	42.336	55.8183	80.8876	102.574	83.9819	104.557	76.1321	99.5377	66.2798	98.1492	105.879	64.3346	100.204
ENSSSCG00000000801	302.967	292.954	366.543	528.107	461.021	365.958	379.682	337.144	323.22	276.32	267.475	265.801	338.004	330.167	281.28	242.875	208.322	263.206	212.528	293.937	260.506	72.9062	389.679	249.824	292.314	269.163	231.827	202.412
ENSSSCG00000000802	0	1.87791	2.1818	5.33442	0.980897	5.7181	12.435	0	1.88466	16.3826	2.21971	1.10291	2.23843	1.8141	6.63788	1.11411	0.996755	1.28393	1.47589	1.90868	1.77215	10.9682	6.35347	2.03938	1.06684	0	4.43687	5.01019
ENSSSCG00000000804	2907.95	2368.05	1635.26	2432.5	2508.15	2393.02	1823.8	1257.51	1831.89	1921.13	1834.59	1530.84	2471.23	2415.48	2427.81	2819.8	2497.87	2734.77	2206.46	2224.57	1657.84	1282.63	1741.91	1585.62	1777.35	2056.35	2059.82	1898.86
ENSSSCG00000000806	3058.99	2031.9	1775.99	2800.57	2157.97	2694.18	2659.43	2104.17	1893.15	2469.4	2557.1	2001.78	2144.42	2120.69	2581.31	2651.57	2215.79	2955.61	2637.42	2492.74	1897.97	2093.63	2005.58	2227	2288.37	2496.46	1973.3	2287.65
ENSSSCG00000000807	43.5349	21.596	20.7271	12.8026	45.1212	17.1543	39.792	10.8406	15.0773	9.82955	17.7577	7.72036	33.5765	21.7692	41.4868	49.0207	34.8864	35.95	19.9245	48.6713	32.7847	20.646	22.2371	41.8073	29.8715	22.9618	24.4028	29.0591
ENSSSCG00000000808	9249.83	12699.4	6171.23	11441.3	8577.94	7541.21	8942.43	8599.88	7966.48	9376.3	7570.32	7077.36	12548.7	9963.96	16935.7	24636.2	12605	15815.4	14082.2	13405.6	5749.73	9652	7291.66	10080.6	9380.72	9488.32	10546.4	12458.3
ENSSSCG00000000810	374.045	323.94	514.906	421.419	489.467	510.817	930.968	435.794	404.26	456.528	354.043	464.325	293.235	319.282	283.769	356.514	389.731	255.502	272.302	439.951	481.138	450.986	374.855	396.659	297.648	362.286	334.984	448.913
ENSSSCG00000000811	216.786	195.303	270.544	174.969	233.453	268.75	349.838	222.233	268.565	179.116	203.103	301.094	226.082	208.622	165.947	270.728	249.189	161.775	204.411	343.562	234.81	410.984	289.083	201.898	170.694	230.893	219.625	413.842
ENSSSCG00000000816	129.716	98.5904	70.9086	140.829	119.669	100.067	97.8221	93.2295	62.1939	108.125	89.8982	95.953	81.7028	83.4488	102.887	63.5041	88.7112	118.122	126.927	116.429	88.6074	105.811	121.775	98.9099	101.35	127.565	94.2835	92.1875
ENSSSCG00000000837	23.1001	32.8635	35.9998	13.8695	49.0448	28.5905	53.056	57.4554	72.5596	50.2399	59.9321	47.4251	66.0338	61.6795	24.0623	44.5642	35.8832	38.5179	34.6834	45.8083	58.4809	94.8425	33.8852	61.1814	32.0052	48.4749	51.024	51.104
ENSSSCG00000000838	66.635	34.7414	39.2725	67.2137	50.0257	57.181	98.6511	95.3976	75.3866	50.2399	71.0307	97.056	63.7954	78.0065	100.398	121.438	45.8507	101.43	60.5115	88.7536	72.6581	61.938	57.1812	90.7523	35.2057	76.5393	17.7475	64.1305
ENSSSCG00000000839	472.664	306.1	250.907	503.569	413.938	338.321	582.787	239.578	331.701	328.744	421.745	317.638	494.694	434.478	526.052	470.153	338.897	433.968	343.144	471.444	390.759	303.883	342.028	323.241	283.779	345.702	258.448	255.52
ENSSSCG00000000840	1053.72	797.174	661.087	1498.97	1025.04	1026.4	1292.41	869.419	960.236	1239.62	1150.92	791.888	1035.28	1023.15	1148.35	1205.46	1149.26	1413.61	1249.34	1172.88	856.834	874.874	858.777	1019.69	883.343	801.111	746.504	1053.14
ENSSSCG00000000841	741.87	588.725	606.541	657.2	470.83	599.447	578.642	641.766	481.532	559.192	634.837	619.835	721.895	650.356	652.172	689.632	678.79	671.495	596.26	560.197	534.303	536.151	555.928	483.333	629.435	484.749	512.459	554.127
ENSSSCG00000000842	518.865	689.194	566.178	676.404	717.035	755.742	690.557	764.265	653.979	825.682	847.929	603.291	599.9	597.747	549.285	676.262	517.316	702.31	623.564	833.138	600.758	366.466	628.993	734.176	679.577	733.501	711.009	698.421
ENSSSCG00000000843	1613.46	2263.82	1803.26	2635.2	2726.89	1990.85	2627.93	2539.96	2377.5	2910.64	2650.33	2725.29	2232.84	2245.86	2925.65	2329.6	2415.14	2994.12	3190.87	2544.27	1936.96	2409.13	2562.57	2996.87	2821.79	3000.34	3637.13	3069.24
ENSSSCG00000000844	596.161	590.603	450.542	469.429	502.219	534.642	561.233	518.182	404.26	564.653	532.73	424.62	569.681	477.109	501.16	568.194	493.394	522.559	554.935	423.727	529.872	466.47	550.634	458.86	398.998	394.177	591.213	602.225
ENSSSCG00000000846	1879.11	1768.05	1240.36	1941.73	1450.75	1821.21	1899.24	1348.58	1477.58	1997.58	1862.34	1329	1565.78	1795.06	1722.53	1536.35	1800.14	1920.76	2085.43	1678.68	1324.68	807.129	1434.82	1689.63	1517.05	1607.32	1700.43	1317.68
ENSSSCG00000000847	373.156	388.728	269.453	389.413	312.906	323.072	391.288	317.631	268.565	326.559	410.646	248.154	353.673	313.84	361.765	226.164	290.056	322.266	387.421	321.612	376.581	214.847	318.732	334.458	256.041	386.523	266.212	283.577
ENSSSCG00000000848	427.353	384.972	367.634	369.142	284.46	325.931	408.697	382.674	322.278	231.541	334.066	470.942	494.694	511.577	446.398	499.12	476.449	392.882	413.249	496.257	434.176	316.142	379.09	353.832	300.849	363.561	328.329	401.817
ENSSSCG00000000849	1720.96	2090.12	1915.62	2534.92	2057.92	1873.63	2939.64	2958.41	2124.02	2325.23	1961.11	2184.86	2043.69	1947.44	2848.48	2622.61	2166.95	2091.52	2709.73	3158.86	2379.11	2044.6	2106.17	3100.87	2213.69	2595.96	2162.98	2510.11
ENSSSCG00000000853	717.881	887.313	421.088	1673.94	3113.37	1440.01	1047.03	1354	1851.68	1788.98	1729.15	1444.81	673.769	655.798	830.565	1143.07	863.19	1138.85	825.76	1369.48	1253.79	638.09	1211.39	2788.85	1597.06	2928.9	1540.7	1228.5
ENSSSCG00000000854	15.9924	11.2675	7.63631	69.3474	154.001	16.2013	49.74	10.8406	29.2123	43.6869	14.4281	17.6465	8.95374	10.8846	8.29735	44.5642	8.9708	28.2465	19.1866	12.4064	78.8606	4.51631	45.5332	34.6694	25.6041	102.052	29.9489	5.01019
ENSSSCG00000000856	0	0	0	0	0.980897	1.90603	1.658	1.08406	0	0	0	1.10291	4.47687	0	0	4.45642	0	0	1.47589	0	0	8.38743	2.11782	1.01969	0	0	0	0
ENSSSCG00000000857	150.151	142.721	98.1812	224.046	195.198	210.617	290.15	92.1454	230.871	160.549	142.061	196.318	227.201	202.273	183.372	219.479	155.494	170.763	209.576	292.028	211.772	143.877	199.075	211.076	179.229	202.829	114.249	162.33
ENSSSCG00000000859	12.4385	9.38956	11.9999	2.13377	6.86628	7.62413	23.212	13.0088	5.65399	14.1982	23.3069	7.72036	6.7153	5.44231	11.6163	5.57053	2.99027	3.85179	7.37945	14.3151	1.77215	0.645187	10.5891	2.03938	13.8689	7.65393	0	1.00204
ENSSSCG00000000860	219.451	159.622	197.453	240.049	151.058	128.657	162.484	171.282	118.734	140.89	160.929	130.143	136.544	134.244	152.671	162.659	136.555	169.479	152.017	169.872	103.671	101.94	116.48	127.461	166.427	119.911	123.123	135.275
ENSSSCG00000000862	1068.83	1090.13	893.449	1076.49	983.839	993.043	1299.04	861.831	1031.85	955.651	1183.1	1068.72	1222.18	1050.37	995.682	928.05	844.252	925.713	971.874	926.664	1092.53	893.584	943.49	1362.3	937.752	1079.2	1000.51	1088.21
ENSSSCG00000000864	1753.83	1778.38	1941.81	2284.2	1747.96	1650.62	2615.5	1659.7	1492.65	1426.38	1451.69	1727.15	2432.06	1938.37	2033.68	1646.65	1465.23	2056.86	1914.97	1817.06	1823.54	967.136	1502.6	1344.97	1485.04	1584.36	1168.01	1283.61
ENSSSCG00000000866	120465	78052.6	70347.9	85230.1	100110	113962	64929	99629.8	79457.4	102850	59700.2	110643	67880.5	58110.3	89947.5	127709	112202	164750	81639.6	149507	42143.5	207681	80107.7	106424	68162.5	65349.2	110719	139976
ENSSSCG00000000867	7.10773	4.69478	2.1818	6.4013	6.86628	6.67111	16.58	8.67251	3.76933	8.73738	18.8675	8.82327	7.83452	13.6058	0	8.91285	7.97404	1.28393	10.3312	12.4064	2.65822	3.22594	7.41238	9.1772	14.9357	11.4809	6.65531	6.01223
ENSSSCG00000000869	1226.08	621.589	609.814	779.892	606.194	822.453	752.733	612.496	614.401	828.959	950.035	644.099	481.263	667.59	721.87	623.899	666.829	902.603	695.882	731.024	537.847	360.66	488.158	757.629	821.466	658.238	625.599	758.543
ENSSSCG00000000870	2289.58	2058.19	1743.26	2575.46	2084.41	1860.29	2183.59	2060.81	1890.32	1846.86	1702.52	2055.82	2352.59	2069.89	2163.95	1848.3	1870.91	2172.41	2641.11	1991.71	1977.72	1351.02	2180.3	1880.31	1843.5	2012.98	2007.68	2158.39
ENSSSCG00000000873	0.888467	0	2.1818	1.06688	1.96179	0	0	0	3.76933	1.09217	0	1.10291	1.11922	0	0.829735	0	3.98702	1.28393	2.21384	0	0	0	2.11782	0	29.8715	1.27565	1.10922	0
ENSSSCG00000000874	77.2966	16.9012	80.7267	56.5448	31.3887	46.6978	78.7551	98.6498	51.8283	43.6869	34.4055	36.396	48.1263	19.9551	77.1654	86.9003	58.8086	15.4072	23.6142	56.306	35.443	30.3238	36.003	62.201	16.0026	17.8592	18.8567	29.0591
ENSSSCG00000000877	1083.93	791.54	727.632	996.469	658.182	933.956	939.258	797.871	640.786	902.134	821.292	730.126	808.075	702.058	776.632	752.022	797.404	947.54	841.995	915.212	731.011	654.22	716.883	787.2	843.87	626.346	648.893	766.559
ENSSSCG00000000882	2.6654	0	0	0	0	0.953016	0	2.16813	0	0	0	0	0	0	0	5.57053	1.99351	0	0.737945	0	3.5443	0.645187	0	0	0	0	1.10922	1.00204
ENSSSCG00000000883	8.88467	2.81687	6.54541	11.7357	2.94269	0.953016	6.632	1.08406	5.65399	5.46086	4.43942	7.72036	0	0	0	0	0	0	0.737945	0	0	0	0	0	0	0	22.1844	9.01835
ENSSSCG00000000884	446.01	396.239	311.998	330.734	155.963	653.769	986.511	529.023	506.032	312.361	139.842	378.298	425.302	678.475	205.774	198.311	469.472	493.029	660.461	521.069	453.67	148.393	175.779	449.683	343.522	783.252	334.984	168.342
ENSSSCG00000000886	19477	18599.8	19384.2	22812.1	20459.5	18042.5	19008.2	20445.4	15862.3	20770.9	17335.9	19384.7	21567.3	17108.8	17458.5	17218.5	18155.9	23538.3	23055.6	21755.1	15498.3	22435.1	14653.2	20561	15890.6	19588.9	20033.6	22126
ENSSSCG00000000887	215.897	247.884	118.908	170.701	178.523	193.462	171.603	93.2295	199.774	150.72	196.444	219.479	295.473	188.667	289.578	236.191	279.091	134.813	384.469	137.425	336.708	159.361	297.554	133.579	154.692	125.014	197.441	240.489
ENSSSCG00000000890	724.989	607.504	398.179	671.07	446.308	553.702	552.114	469.4	461.743	496.938	549.378	389.327	559.608	428.128	521.904	383.253	527.283	607.299	553.459	510.572	373.923	421.952	569.694	467.018	508.882	350.805	483.619	489.997
ENSSSCG00000000891	1561.92	1344.58	1479.26	1553.38	1001.5	1326.6	1315.62	1236.92	1095.93	1366.31	1213.07	1501.06	1677.71	1554.69	1233.82	1478.42	1394.46	1276.23	1530.5	1458.23	1329.11	841.969	1248.46	1432.66	1328.21	1290.96	1251.2	1362.77
ENSSSCG00000000892	5.3308	0	47.9997	1.06688	9.80897	34.3086	62.175	36.8582	13.1926	6.55303	6.65912	7.72036	11.1922	4.53526	0.829735	4.45642	0.996755	3.85179	1.47589	0	13.2911	0	0	13.256	7.46787	12.7565	1.10922	1.00204
ENSSSCG00000000893	19.5463	35.6803	56.7269	16.0033	24.5224	23.8254	83.7291	62.8757	53.7129	34.9495	16.6478	36.396	22.3843	17.234	11.6163	21.168	21.9286	10.2714	29.5178	5.72604	41.6455	23.8719	15.8837	53.0238	19.2031	20.4105	13.3106	16.0326
ENSSSCG00000000894	0.888467	0	10.909	6.4013	0.980897	4.76508	12.435	5.42032	2.827	1.09217	5.54927	2.20582	6.7153	16.3269	3.31894	10.027	1.99351	2.56786	10.3312	4.7717	11.519	4.51631	8.47129	4.07876	0	1.27565	3.32765	6.01223
ENSSSCG00000000895	142.155	146.477	152.726	154.698	127.517	133.422	82.0711	177.786	118.734	145.259	153.16	154.407	165.644	131.523	162.628	140.377	153.5	204.145	153.493	141.242	187.848	131.618	132.364	206.997	170.694	174.765	139.761	175.357
ENSSSCG00000000896	777.408	1625.33	641.45	2489.04	2424.78	1480.03	2205.14	1510.1	2034.5	2198.54	2883.4	1662.08	1074.45	1099.35	1433.78	1359.21	1425.36	1886.09	1380.7	4410	871.897	997.46	1321.52	3146.76	2598.82	3148.31	1470.82	1817.7
ENSSSCG00000000900	978.202	808.441	667.632	887.647	794.526	737.634	791.696	811.964	833.964	990.6	893.433	761.007	862.916	668.497	695.318	773.19	776.472	978.354	743.849	808.326	692.024	712.932	669.232	862.657	620.9	676.097	738.739	687.398
ENSSSCG00000000901	108.393	167.134	76.3631	88.5514	76.5099	98.1606	133.469	88.8932	73.5019	66.6225	76.5799	113.6	123.114	112.474	120.312	114.753	73.7599	52.6411	87.0775	51.5343	67.3416	192.266	54.0045	135.619	86.414	122.463	95.3927	63.1284
ENSSSCG00000000902	225.671	153.05	138.545	192.039	163.81	148.67	202.276	133.34	157.369	143.075	147.611	135.658	143.26	174.154	148.523	158.203	170.445	137.38	158.658	189.914	178.101	216.138	142.953	186.603	114.152	133.944	123.123	146.298
ENSSSCG00000000905	3957.23	4406.52	4310.15	4298.47	5327.25	3520.44	2821.09	3781.21	3696.77	3989.7	4488.25	3906.5	4485.82	3922.09	3650.01	3962.88	4024.9	4505.31	3974.57	4018.72	3236.83	5056.33	4249.41	3535.26	3887.56	3608.83	4019.81	4979.13
ENSSSCG00000000906	239.886	328.635	187.635	228.313	279.556	241.113	200.618	247.167	265.738	339.666	287.452	221.685	283.162	224.042	407.4	295.238	367.803	279.897	234.667	300.617	241.012	499.375	292.26	444.585	256.041	266.612	383.789	239.487
ENSSSCG00000000907	111.947	92.9566	73.0904	140.829	101.032	126.751	179.893	110.574	125.33	144.167	160.929	73.8949	124.233	134.244	101.228	152.633	149.513	110.418	79.6981	164.146	98.3542	166.458	101.655	154.993	93.8818	81.6419	79.8637	134.273
ENSSSCG00000000908	748.089	1068.53	854.176	1041.28	958.336	796.721	715.427	912.782	866.003	1211.22	1230.83	1011.37	1099.07	1024.06	975.769	987.098	1050.58	1074.65	1072.97	970.563	952.53	869.067	977.375	1091.07	960.155	1086.86	957.255	1078.19
ENSSSCG00000000910	487.768	524.876	676.359	340.336	344.295	434.575	568.694	492.165	481.532	443.422	412.866	478.662	346.957	474.388	406.57	401.078	350.858	305.575	258.281	403.686	443.037	529.054	271.081	381.364	320.052	432.447	302.817	374.762
ENSSSCG00000000915	12208.4	11121.9	12978.5	18673.7	14406.4	16001.1	18489.2	18151.6	14857.8	13641.2	11844.4	13713.6	17730.6	15509.7	18049.2	16552.3	16506.3	11736.4	12386.4	15361.1	20215.8	11742.4	16290.3	16088.7	12092.6	11500	10272.5	13547.6
ENSSSCG00000000916	3008.35	1855.38	1973.44	3392.69	1831.33	2607.45	4106.04	3008.28	2248.4	2479.23	1904.51	2183.76	2635.76	2015.47	3284.09	2835.4	2504.85	1952.86	1887.66	3302.97	2776.96	1716.2	2092.41	2050.6	1437.03	2071.66	1640.53	2058.19
ENSSSCG00000000917	65.7465	11.2675	113.454	65.0799	35.3123	81.9594	100.309	84.557	16.962	22.9356	76.5799	35.2931	95.1334	86.1699	40.657	86.9003	60.8021	52.6411	74.5324	94.4796	96.5821	27.7431	34.9441	84.6342	68.2777	57.4044	19.9659	97.1977
ENSSSCG00000000920	103.062	127.698	102.545	102.421	88.2807	92.4425	153.365	107.322	97.0602	110.309	117.645	115.805	83.9413	119.731	114.503	109.182	134.562	136.097	157.182	66.8038	161.265	125.166	122.834	111.146	157.892	114.809	120.905	133.271
ENSSSCG00000000924	47.0887	51.6426	19.6362	38.4078	52.9684	15.2483	27.357	43.3625	35.8086	30.5808	88.7883	34.1902	62.6762	17.234	40.657	21.168	40.867	42.3697	32.4696	29.5845	23.924	11.6134	33.8852	20.3938	36.2725	28.0644	36.6042	25.051
ENSSSCG00000000925	430.906	369.949	418.906	568.649	420.805	365.958	456.779	329.555	374.106	365.878	370.691	416.899	380.534	350.122	406.57	326.433	516.319	446.808	479.664	439.951	477.594	294.205	444.743	388.502	346.723	358.459	463.653	487.993
ENSSSCG00000000926	323.402	161.5	119.999	178.17	183.428	221.1	300.098	175.618	180.928	150.72	180.906	175.362	147.737	230.391	227.347	180.485	228.257	216.984	236.142	214.726	241.012	160.006	203.311	175.387	244.306	220.688	210.751	246.501
ENSSSCG00000000927	609.488	480.745	310.907	588.92	472.792	637.568	702.163	488.913	535.245	585.404	842.379	446.678	494.694	466.225	511.947	421.132	496.384	576.484	577.811	573.558	414.683	462.599	534.75	821.87	533.42	594.455	443.687	407.83
ENSSSCG00000000934	3.55387	1.87791	0	0	0.980897	0.953016	4.974	3.25219	3.76933	0	1.10985	1.10291	0	0	0	12.2552	8.9708	7.70358	2.21384	0	1.77215	5.1615	1.05891	1.01969	9.60155	1.27565	1.10922	0
ENSSSCG00000000936	0	0	0	1.06688	3.92359	3.81206	0	3.25219	3.76933	0	0	0	0	0.907052	0	0	0	0	0.737945	0	0.886074	1.93556	1.05891	1.01969	1.06684	1.27565	0	0
ENSSSCG00000000937	132.382	88.2619	76.3631	43.7422	93.1852	105.785	91.1901	89.9773	110.253	58.9773	98.777	94.8501	77.226	53.5161	60.5707	63.5041	69.7729	44.9375	64.2012	43.8996	69.1138	183.233	115.421	81.5751	92.815	76.5393	57.6793	52.106
ENSSSCG00000000939	614.819	540.839	646.905	904.717	654.258	810.064	1553.55	1269.44	881.081	541.717	416.195	774.242	686.08	638.564	817.289	536.999	590.079	694.606	779.27	730.07	1024.3	1349.73	561.223	913.642	535.553	538.326	602.305	814.657
ENSSSCG00000000940	18.6578	33.8024	14.1817	34.1403	22.5606	12.3892	49.74	14.0928	43.3473	6.55303	15.538	26.4698	21.2651	40.8173	37.3381	13.3693	17.9416	20.5429	44.2767	36.2649	35.443	23.2267	22.2371	35.6891	22.4036	19.1348	42.1503	28.0571
ENSSSCG00000000941	111.947	62.91	42.5452	57.6117	48.0639	92.4425	82.0711	50.951	50.8859	49.1477	77.6898	23.1611	52.6032	60.7725	73.8464	50.1348	54.8215	50.0733	57.5597	33.4019	48.7341	34.8401	49.7688	74.4373	67.2109	84.1932	62.1162	57.1162
ENSSSCG00000000943	0	0	0	1.06688	4.90448	0	0	1.08406	4.71166	0	0	0	0	0	0	0	0	0	0.737945	0	0	0	2.11782	0	0	0	0	0
ENSSSCG00000000948	24.8771	30.0466	11.9999	5.33442	5.88538	0	14.922	9.75657	16.0196	9.82955	6.65912	11.0291	25.742	19.0481	43.1462	13.3693	31.8962	11.5554	12.5451	18.1325	0	1.29037	4.23565	0	2.13368	0	9.98296	21.0428
ENSSSCG00000000950	18.6578	10.3285	4.36361	23.4714	9.80897	17.1543	41.45	7.58845	35.8086	14.1982	14.4281	7.72036	13.4306	15.4199	13.2758	14.4834	10.9643	6.41965	11.0692	19.0868	16.8354	7.09706	12.7069	10.1969	1.06684	14.0322	15.5291	2.00408
ENSSSCG00000000951	113.724	161.5	166.908	132.294	201.084	134.375	233.778	342.564	186.582	164.918	166.478	213.964	177.955	209.529	238.134	316.406	197.358	163.059	134.306	293.937	291.518	627.767	227.666	232.489	233.638	234.72	195.222	189.385
ENSSSCG00000000952	1068.83	1030.03	749.45	918.587	869.074	995.902	1173.04	817.384	843.387	977.494	890.103	890.047	937.904	841.744	1037.17	1121.9	1107.39	983.49	1056.74	1049.77	768.226	854.873	888.427	1123.7	921.749	995.01	886.265	760.547
ENSSSCG00000000955	653.023	659.147	1049.45	602.789	764.118	887.258	564.549	956.144	797.213	761.244	879.004	898.871	766.664	900.702	693.659	778.76	760.524	765.222	594.784	759.654	659.239	881.971	827.01	684.211	789.461	704.161	859.644	673.37
ENSSSCG00000000958	3068.76	3594.32	2971.62	2895.52	3799.01	3386.07	3269.58	2962.75	3247.28	3437.07	2974.41	5231.1	5133.85	4265.86	4120.47	3925	3308.23	3335.65	4067.55	3143.59	3775.56	5966.05	4131.87	3432.27	4330.3	3340.94	5786.79	4511.18
ENSSSCG00000000959	2583.66	3221.56	3379.61	2970.2	3811.76	2635.09	2161.2	2490.09	3194.51	2932.48	3224.13	2715.36	3131.57	3429.56	2867.57	2934.56	2863.68	2893.98	2868.39	3224.71	2936.45	4326.63	3658.54	3015.22	4147.87	3893.3	3549.5	3296.71
ENSSSCG00000000960	0	0	0	1.06688	0	0	0.829001	0	0	1.09217	0	0	0	0	6.63788	0	0	2.56786	0	0	0	0	4.23565	0	0	0	0	0
ENSSSCG00000000963	0.888467	0	6.54541	0	0	0	0	1.08406	0	0	0	0	2.23843	1.8141	0	0	0	1.28393	1.47589	0.95434	0	0	0	1.01969	0	0	0	0
ENSSSCG00000000964	2581.88	3023.44	3545.43	2071.89	2813.21	2608.4	2223.38	3046.22	3676.98	2817.8	2947.77	3462.03	2924.51	3154.73	2899.1	2486.68	2948.4	2225.05	2827.81	2310.46	3134.04	3224.65	3658.54	2574.72	3147.18	2941.66	3211.19	2457
ENSSSCG00000000965	406.918	483.562	536.724	264.587	480.639	480.32	314.191	517.098	491.897	434.685	326.297	493	392.845	387.311	366.743	350.943	384.747	380.043	358.641	346.425	412.024	368.402	445.802	350.773	370.193	371.215	430.377	370.754
ENSSSCG00000000967	0	2.81687	0	4.26754	31.3887	0.953016	45.595	11.9247	3.76933	27.3043	2.21971	26.4698	32.4573	0	38.9976	16.7116	22.9254	11.5554	24.3522	16.2238	0	0.645187	41.2975	27.5316	64.0103	0	34.3858	2.00408
ENSSSCG00000000968	8948.64	12987.6	14489.4	8818.86	14314.2	11425.7	6774.59	11413	17142.9	13023.1	12192.9	12513.6	10524	14608.1	9903.72	10815.7	11847.4	12492.6	11931.8	10127.5	12040	12143.1	14525.1	11747.8	16961.7	17670.4	17282.7	14268
ENSSSCG00000000970	4474.32	6005.56	5973.78	4090.43	4825.03	4599.25	3800.14	4367.69	5790.63	4648.28	4867.82	5123.01	4186.99	5584.72	4424.15	4958.89	5203.06	4762.1	4845.35	4878.58	5579.61	5549.9	6561.01	4459.1	4950.13	5834.84	6933.72	4571.3
ENSSSCG00000000971	551.738	928.627	795.267	504.636	877.902	591.823	976.563	761.013	1281.57	705.543	710.307	1083.06	580.874	766.459	902.752	806.613	935.953	767.79	1192.52	758.7	1017.21	1403.28	1251.63	917.72	929.217	1222.08	1674.92	812.653
ENSSSCG00000000972	3620.5	4371.78	5110.88	2873.12	3988.33	4183.74	2503.58	3935.15	4877.51	4018.1	4157.51	4746.92	3538.96	5004.2	4013.43	3806.9	4193.35	3476.88	4269.75	3183.68	4033.41	4363.4	4622.15	3290.54	5400.34	4187.97	5380.82	3985.11
ENSSSCG00000000973	2600.54	2938.93	3641.43	2545.58	3452.76	2535.02	1858.62	3018.03	2771.4	3012.21	3238.55	2803.59	2652.54	2839.98	2457.68	2437.66	2709.18	2590.97	2574.69	2568.13	2597.08	2538.17	3044.37	2298.38	3785.15	2652.09	3225.61	3199.51
ENSSSCG00000000974	2310.01	3353.01	4091.97	2613.87	3369.38	2784.71	2118.1	3048.39	3479.09	2734.8	2720.25	3146.6	2894.3	3217.31	2543.14	2726.22	3044.09	3122.52	2689.81	2860.16	3075.56	3509.17	3742.19	2786.81	3047.96	3138.11	4091.91	2453.99
ENSSSCG00000000975	220.34	327.696	421.088	214.444	183.428	140.093	116.06	215.729	368.452	244.647	437.283	199.626	367.103	255.789	219.88	261.815	359.829	396.734	394.801	224.27	279.113	189.04	402.386	177.426	554.756	223.239	302.817	404.824
ENSSSCG00000000976	0.888467	0	0	0	0	0.953016	0	0	0	0	0	0	4.47687	1.8141	0	0	0.996755	1.28393	0.737945	0	0	0.645187	0	1.01969	0	1.27565	0	1.00204
ENSSSCG00000000978	0	0	0	7.46819	0.980897	0	9.94801	0	0	1.09217	3.32956	0	2.23843	0	20.7434	4.45642	0.996755	2.56786	0.737945	3.81736	0	0	1.05891	0	2.13368	0	0	0
ENSSSCG00000000980	1274.95	1692.94	1653.81	872.711	1404.64	1104.55	830.659	1133.93	1794.2	1166.44	1317.4	1411.72	1020.73	1451.28	1111.85	885.714	1177.17	993.762	1441.21	860.814	1259.11	1531.03	1723.91	1193.04	1603.46	1567.78	1786.95	1109.26
ENSSSCG00000000981	307.409	392.484	427.634	396.881	430.614	405.032	455.121	587.563	425.934	392.09	334.066	515.058	374.938	373.705	489.544	340.916	450.533	396.734	464.167	411.32	453.67	463.89	559.105	503.726	465.142	383.972	484.728	543.105
ENSSSCG00000000982	0	0	0	0	0	2.85905	13.264	0	0	1.09217	0	1.10291	1.11922	0.907052	0	1.11411	1.99351	0	1.47589	1.90868	0.886074	0	1.05891	3.05907	0	0	1.10922	0
ENSSSCG00000000983	0.888467	0.938956	0	1.06688	0	0	2.487	7.58845	10.3657	0	2.21971	2.20582	2.23843	0	0.829735	0	2.99027	0	0.737945	0	0	0	0	1.01969	1.06684	1.27565	3.32765	4.00815
ENSSSCG00000000985	4279.74	4882.57	4794.51	4608.94	4163.91	4131.32	4704.58	4060.9	5079.17	4006.09	4268.5	4713.83	4330.25	4816.45	3563.71	4125.54	4481.41	4771.08	4547.22	4446.27	4668.72	4128.55	4334.12	4826.19	4986.41	5519.76	3918.87	4429.01
ENSSSCG00000000991	8.88467	7.51165	8.72721	1.06688	15.6943	11.4362	5.803	7.58845	13.1926	17.4748	15.538	4.41163	0	0.907052	9.95682	1.11411	6.97729	8.98751	1.47589	0	15.0633	9.03262	4.23565	8.15751	19.2031	1.27565	6.65531	1.00204
ENSSSCG00000000994	411.36	378.399	608.723	485.432	319.772	413.609	378.024	614.664	357.144	400.827	449.491	398.15	504.767	504.321	401.592	368.769	445.55	345.377	400.704	426.59	497.088	366.466	432.036	387.482	370.193	399.28	292.834	407.83
ENSSSCG00000000997	2444.17	2382.13	2283.26	1965.2	1582.19	1554.37	1372	1514.44	1625.52	1498.46	1164.24	1445.91	1080.04	1320.67	1247.92	1194.32	1306.75	2045.3	1056.74	1383.79	1790.76	9240.37	897.957	1305.2	1520.25	1468.28	1581.74	1620.3
ENSSSCG00000000998	356.275	244.129	267.271	339.269	317.811	265.891	294.295	273.184	363.74	266.49	367.362	378.298	352.553	243.09	268.834	168.23	321.952	367.204	315.84	282.485	304.809	298.722	389.679	298.769	354.191	279.368	293.943	319.65
ENSSSCG00000000999	669.015	902.337	892.358	637.996	828.858	813.876	598.538	685.128	689.787	860.632	712.526	694.832	898.731	766.459	813.141	717.484	723.644	824.283	678.909	645.134	746.96	894.23	836.54	710.723	1025.23	658.238	880.719	963.961
ENSSSCG00000001000	1900.43	1705.14	1565.44	1732.62	2221.73	1370.44	1268.37	1773.53	1647.2	1561.81	1219.73	1624.58	1720.24	1402.3	1347.49	1704.58	1773.23	2363.71	1962.2	1532.67	1327.34	3681.44	1371.29	1815.05	1399.69	2089.52	2134.14	2393.87
ENSSSCG00000001001	2.6654	6.57269	0	3.20065	21.5797	5.7181	1.658	1.08406	9.42332	6.55303	9.98869	4.41163	7.83452	5.44231	9.95682	2.22821	4.98378	5.13572	10.3312	4.7717	5.31644	3.22594	1.05891	6.11814	1.06684	33.167	6.65531	2.00408
ENSSSCG00000001002	2483.26	2543.63	1799.99	2379.15	2402.22	2575.05	2567.41	1970.83	2532.05	2356.91	2168.65	2340.37	2042.57	2420.92	2835.21	2641.55	2782.94	2772	2765.08	2671.2	2718.48	1834.27	2658.93	3027.46	2531.61	3386.86	3145.74	2292.66
ENSSSCG00000001004	2816.44	3737.98	3499.61	3009.68	7026.16	3078.24	1802.25	3423.47	3884.29	3553.93	2759.1	4223.04	2828.26	2976.94	2812.8	2442.12	3604.27	3235.5	3231.46	2879.24	3086.2	4436.95	2973.42	3941.1	5392.87	5424.08	5543.87	4230.61
ENSSSCG00000001008	281.644	333.329	490.906	292.326	256.995	355.475	297.611	369.666	318.508	180.208	291.892	347.416	260.778	432.664	250.58	259.587	377.77	291.452	216.218	304.434	291.518	308.4	226.607	215.154	279.512	283.195	208.533	200.408
ENSSSCG00000001009	1134.57	1472.28	1461.81	1063.68	1400.72	1310.4	1484.74	1540.45	1426.69	1430.75	1510.51	1344.45	1225.54	1465.8	1584.79	1675.62	1568.89	1353.26	1439.73	1358.03	1467.34	1783.94	1657.2	1781.4	1679.2	1678.76	1576.2	1597.25
ENSSSCG00000001010	3152.28	4031.88	4374.52	3776.77	4196.28	3306.01	2975.28	3965.51	3861.68	3962.4	3613.69	3700.26	3797.5	3861.32	3590.26	3230.91	3887.34	3710.56	3395.29	3628.4	3695.81	4286.62	4035.51	3560.75	4479.66	3709.6	5113.5	4459.07
ENSSSCG00000001011	629.923	633.795	685.086	694.541	696.437	584.199	547.969	818.468	638.901	711.004	1124.28	606.6	632.358	709.315	582.474	713.028	610.014	555.942	431.698	567.832	648.606	1032.94	727.472	694.408	693.445	526.845	583.449	722.47
ENSSSCG00000001021	2921.28	4765.2	4384.33	3294.54	6262.04	4480.13	1866.91	2775.2	4052.97	3334.4	2539.35	6325.18	3305.05	4147.95	3958.67	5055.81	4611.99	3388.29	4050.58	2485.1	3142.02	4525.99	3869.26	1835.44	4509.53	2635.5	5176.72	4025.19
ENSSSCG00000001022	1989.28	1649.75	1319.99	1578.99	2153.07	2232.92	1891.78	2065.14	1721.64	1957.17	2286.3	2110.97	1854.54	2012.75	2456.85	2228.21	1805.12	1566.39	2478.02	2138.68	1708.35	1814.91	1997.11	2184.17	2022.73	2638.05	2082	2162.4
ENSSSCG00000001024	600.604	546.472	488.724	648.665	547.34	659.487	517.296	688.38	639.844	544.994	653.704	680.495	433.137	512.484	570.028	472.381	469.472	613.718	628.729	579.284	558.227	534.86	688.292	827.988	725.451	571.493	774.234	648.319
ENSSSCG00000001025	990.64	941.773	837.813	841.771	762.157	930.144	1085.99	788.114	971.544	740.493	745.822	602.188	827.101	862.606	789.908	1024.98	1071.51	595.743	875.941	1068.86	787.72	696.157	914.899	963.606	833.201	998.837	991.641	924.881
ENSSSCG00000001027	830.716	1861.01	1509.81	788.427	1729.32	1147.43	1253.45	1790.87	1995.86	1785.7	1167.57	1614.66	1102.43	1140.16	1340.85	1631.05	1822.07	1305.76	1142.34	1411.47	1633.03	2918.83	1552.36	1928.23	1475.44	1524.41	1585.07	1744.55
ENSSSCG00000001033	191.909	103.285	134.181	182.437	155.963	162.013	208.908	207.056	147.946	123.415	148.72	111.394	138.783	166.898	136.077	132.579	138.549	156.639	136.52	143.151	165.696	149.683	126.01	176.406	177.095	89.2958	114.249	198.404
ENSSSCG00000001036	0	0	4.36361	4.26754	7.84717	3.81206	0.829001	1.08406	0	1.09217	11.0985	0	3.35765	0	0	0	0	2.56786	0.737945	0.95434	2.65822	10.323	1.05891	5.09845	2.13368	10.2052	5.54609	2.00408
ENSSSCG00000001038	2288.69	2602.79	2261.44	2329.01	2270.78	1967.02	1730.12	2150.78	1888.43	2149.39	1956.67	1943.32	2529.43	2050.84	2134.91	2225.98	2215.79	2216.06	2079.53	2118.63	2076.07	2367.19	2064.88	2108.72	1875.5	2211.98	2023.21	2000.07
ENSSSCG00000001041	620.15	404.69	449.452	567.582	405.11	571.81	500.716	687.296	439.127	589.773	559.366	465.427	495.813	479.83	467.141	413.333	417.64	576.484	447.195	497.211	470.505	312.271	344.146	636.286	424.602	486.024	431.486	360.734
ENSSSCG00000001042	10.6616	5.63374	44.727	17.0701	16.6752	18.1073	33.16	56.3713	24.5006	15.2904	18.8675	11.0291	31.3381	16.3269	20.7434	12.2552	21.9286	23.1107	17.7107	15.2694	36.329	26.4527	10.5891	29.571	8.53471	15.3079	21.0751	12.0245
ENSSSCG00000001045	7.9962	4.69478	5.45451	4.26754	18.637	17.1543	21.554	41.1944	19.789	16.3826	18.8675	9.92618	27.9804	6.34936	17.4244	18.9398	8.9708	0	10.3312	20.9955	2.65822	11.6134	14.8248	22.4332	6.40103	5.10262	2.21844	6.01223
ENSSSCG00000001048	1.77693	0.938956	0	1.06688	0	0	0	2.16813	0	0	1.10985	0	0	0	0	1.11411	0.996755	1.28393	4.42767	0	0	2.58075	0	0	1.06684	0	0	0
ENSSSCG00000001049	737.427	707.973	669.814	580.385	842.59	745.258	873.767	940.967	864.119	707.728	803.534	779.756	757.71	882.561	801.524	982.642	723.644	433.968	1084.04	640.362	763.796	811.646	914.899	1061.5	831.068	779.425	1091.47	1046.13
ENSSSCG00000001052	174.139	267.602	285.816	269.922	260.919	229.677	307.559	340.396	339.24	321.099	346.274	242.64	293.235	315.654	336.043	258.473	282.082	277.329	364.545	294.891	329.62	310.335	265.787	315.084	170.694	292.125	258.448	346.705
ENSSSCG00000001053	971.094	713.606	459.27	499.302	728.806	585.152	609.315	504.09	537.129	397.551	512.753	453.295	500.29	365.542	714.402	763.163	483.426	472.486	385.945	453.311	860.378	361.305	771.946	581.223	437.404	279.368	743.176	759.545
ENSSSCG00000001056	1148.79	1224.4	1187.99	1375.21	1262.41	1118.84	1081.02	1227.16	898.043	1046.3	932.277	995.926	1189.73	912.494	1111.02	1111.88	941.934	1179.93	1059.69	1205.33	858.606	758.74	965.727	1148.17	1155.39	1011.59	1144.71	1164.37
ENSSSCG00000001057	117.278	183.096	162.544	156.832	205.988	123.892	208.079	127.92	100.83	135.429	149.83	137.864	136.544	125.173	159.309	168.23	156.491	82.1715	217.694	143.151	155.949	125.166	131.305	163.15	154.692	146.7	158.618	179.365
ENSSSCG00000001061	1275.84	1066.65	952.357	891.915	911.253	875.822	848.897	913.866	1014.89	776.534	962.244	981.589	1168.46	1241.75	1384	1550.84	1020.68	849.961	1124.63	982.015	898.479	856.809	864.072	795.358	894.011	989.908	1042.66	818.665
ENSSSCG00000001062	1597.46	1640.36	2368.35	1704.88	1814.66	1498.14	1405.98	1652.11	1513.39	1722.36	1609.29	1902.52	2595.46	2378.29	2044.47	1700.13	1933.7	1764.12	1440.47	1930.63	1712.78	1363.93	1913.45	1573.38	1918.18	1713.2	1573.98	1804.67
ENSSSCG00000001063	1059.94	715.484	1162.9	886.58	1337.94	965.405	1217.8	1062.38	1035.62	705.543	1301.86	882.327	1084.52	685.731	808.162	816.64	749.56	761.37	977.039	1081.27	1726.07	1434.25	1138.33	948.311	1062.57	890.407	1058.19	971.977
ENSSSCG00000001064	7975.77	7494.75	10365.7	6545.33	5031.02	6281.33	4714.53	4531.39	5371.29	5070.96	6227.39	5799.09	8644.83	7672.75	6893.44	7522.44	7661.06	6956.33	6853.3	5637.28	5727.58	4284.69	6338.64	3339.48	4654.62	5343.72	5976.47	3555.23
ENSSSCG00000001065	4046.08	3904.18	3846.52	3302.01	4183.52	4553.51	1806.39	2425.05	2942.9	3607.44	3326.23	2310.59	3592.69	4698.53	4628.26	5002.34	3971.07	4218.99	2686.86	3601.68	2499.61	2223.32	2401.61	3444.51	3992.11	3696.85	2847.36	2001.07
ENSSSCG00000001068	13690.4	11356.7	8539.58	13196.3	10939.9	11410.5	8799.84	9932.19	10425	11983.3	9189.59	10313.3	12677.4	11563.1	12285.9	13687.9	11837.5	14880.7	8615.51	15126.3	7559.1	12370.2	8524.24	9845.1	9645.29	9180.88	9610.26	9643.62
ENSSSCG00000001070	3502.34	3992.44	4251.24	3591.13	4138.4	4406.75	4158.27	3643.54	4279.13	3991.89	4247.41	3671.58	3200.96	3278.99	3157.14	3624.19	3435.81	3515.4	3695.63	3346.87	3616.07	3313.68	4369.07	3317.05	4375.11	3555.25	3833.46	3386.89
ENSSSCG00000001072	314.517	234.739	376.361	364.874	298.193	368.817	226.317	223.317	295.892	334.205	325.187	291.168	238.393	263.952	180.053	171.572	179.416	250.366	253.853	199.457	209.113	204.524	333.557	205.977	347.79	209.207	271.758	221.45
ENSSSCG00000001073	71.0773	60.0932	54.5451	87.4845	85.338	52.4159	80.4131	76.9685	57.4823	56.793	59.9321	38.6018	50.3648	26.3045	51.4436	60.1617	29.9027	55.209	58.2977	70.6211	61.1391	50.3246	32.8263	50.9845	53.342	31.8914	39.9318	41.0836
ENSSSCG00000001074	390.925	294.832	239.998	299.794	262.88	302.106	290.979	266.68	259.141	243.554	305.21	209.553	263.016	275.744	360.935	315.292	238.224	324.834	346.834	294.891	226.835	179.362	228.725	236.568	273.111	246.201	246.246	295.601
ENSSSCG00000001075	6226.38	4786.8	5132.69	5241.6	4416	5728.58	4990.58	5593.77	3974.76	5945.79	5387.23	3711.29	5630.78	5594.7	5684.52	6406.11	5060.53	6160.29	4801.07	5448.32	4567.71	2923.99	4232.47	5083.15	4381.51	4346.15	4511.19	5113.4
ENSSSCG00000001076	2390.86	2412.18	1838.17	1162.9	1064.27	2336.79	1376.14	2899.87	1901.63	2897.53	1796.85	1324.59	2682.76	3200.99	2706.6	3030.37	1270.86	2076.11	1860.36	1627.15	1324.68	1702.65	878.896	1444.9	954.821	935.055	1478.59	1482.01
ENSSSCG00000001078	299.413	179.341	301.089	170.701	212.855	208.71	319.165	239.578	138.523	162.734	233.069	152.201	237.274	181.41	272.153	248.446	238.224	163.059	190.39	165.101	198.481	289.044	220.254	203.938	228.304	96.9497	148.635	208.424
ENSSSCG00000001080	684.119	713.606	558.542	680.672	686.628	815.782	667.345	763.181	575.765	558.1	796.875	700.347	540.582	610.446	620.642	714.142	675.8	717.717	546.079	551.608	591.897	290.334	562.282	580.203	534.486	533.223	491.384	472.962
ENSSSCG00000001081	147.485	182.157	357.816	157.899	326.639	286.858	389.63	264.512	392.01	300.347	799.095	406.973	255.181	374.612	154.331	343.145	235.234	192.589	195.555	329.247	375.695	347.756	371.678	271.237	352.057	389.075	404.865	290.591
ENSSSCG00000001083	0	0	1.0909	4.26754	0	0.953016	0.829001	0	0	0	1.10985	0	2.23843	3.62821	0.829735	6.68464	0.996755	5.13572	0	0	0	0.645187	0	1.01969	0	0	0	0
ENSSSCG00000001085	0	0.938956	0	5.33442	0.980897	0	4.974	0	3.76933	0	1.10985	0	1.11922	4.53526	2.48921	0	8.9708	0	0	0.95434	0.886074	16.1297	5.29456	0	0	0	2.21844	2.00408
ENSSSCG00000001087	332.287	369.949	208.362	372.342	373.722	381.206	339.89	181.039	273.276	269.767	356.263	221.685	341.361	270.301	384.997	269.614	238.224	373.624	346.834	330.202	330.506	326.465	320.85	454.781	262.442	385.248	455.889	301.614
ENSSSCG00000001088	7.9962	12.2064	2.1818	0	1.96179	1.90603	3.316	1.08406	7.53866	10.9217	11.0985	0	6.7153	6.34936	4.14868	1.11411	0	29.5304	11.8071	2.86302	11.519	9.03262	0	7.13782	12.8021	16.5835	0	9.01835
ENSSSCG00000001089	5.3308	9.38956	10.909	6.4013	5.88538	13.3422	18.238	3.25219	20.7313	8.73738	6.65912	8.82327	29.0996	22.6763	9.12709	7.79874	7.97404	14.1232	14.021	6.68038	36.329	25.1623	12.7069	1.01969	10.6684	11.4809	24.4028	10.0204
ENSSSCG00000001090	1039.51	1069.47	794.177	948.46	913.215	894.882	709.624	634.177	751.039	641.105	787.996	735.64	813.671	857.164	847.989	959.245	662.842	988.626	729.09	880.855	830.251	1445.22	635.347	862.657	585.695	676.097	650.002	898.828
ENSSSCG00000001091	0.888467	0	2.1818	0	0.980897	0.953016	3.316	0	0	5.46086	0	0	6.7153	1.8141	0	0	3.98702	3.85179	2.21384	4.7717	0	0	6.35347	2.03938	0	2.55131	0	0
ENSSSCG00000001092	1230.53	1157.73	1037.45	1294.13	907.329	1062.61	1188.79	1061.3	880.138	1167.53	1178.67	958.428	1142.72	919.751	1285.26	1031.66	987.784	1280.08	1025.74	814.052	979.112	784.548	926.547	812.692	1103.11	995.01	925.088	977.99
ENSSSCG00000001095	238.998	276.992	248.726	276.323	344.295	285.905	198.96	243.914	188.466	239.186	204.213	253.669	174.598	195.016	236.475	216.137	242.211	256.786	345.358	195.64	267.594	242.59	280.611	254.922	211.234	303.606	260.666	237.483
ENSSSCG00000001097	1075.93	1033.79	1125.81	641.197	502.219	896.788	590.248	571.302	824.541	682.608	570.465	602.188	830.459	1088.46	1189.01	1256.71	561.173	350.513	1151.19	523.932	601.644	625.186	433.095	335.478	347.79	271.714	561.264	538.095
ENSSSCG00000001099	31.0963	40.3751	25.0907	27.739	23.5415	34.3086	115.231	18.4291	50.8859	56.793	52.1631	34.1902	34.6957	65.3077	41.4868	108.068	60.8021	35.95	40.587	67.7581	80.6327	80.0032	31.7673	65.2601	50.1414	71.4366	90.9559	87.1773
ENSSSCG00000001100	116.389	70.4217	218.18	134.427	160.867	192.509	207.25	329.555	188.466	183.485	243.058	167.642	139.902	121.545	116.163	110.297	142.536	116.838	92.9811	142.197	201.139	305.819	124.952	193.741	46.9409	244.926	119.796	135.275
ENSSSCG00000001131	0.888467	2.81687	7.63631	3.20065	0.980897	0.953016	7.46101	0	3.76933	2.18434	4.43942	5.51454	1.11922	6.34936	0.829735	2.22821	1.99351	5.13572	3.68973	0	6.20252	1.29037	1.05891	1.01969	1.06684	3.82696	2.21844	1.00204
ENSSSCG00000001137	1488.18	821.586	1187.99	1112.76	658.182	743.352	783.406	693.801	641.728	781.995	488.336	529.396	743.16	491.622	435.611	631.698	478.442	702.31	230.239	498.165	471.391	435.501	403.445	364.029	570.759	415.863	404.865	443.903
ENSSSCG00000001156	390.925	323.94	344.725	438.489	310.944	384.065	411.184	328.471	340.182	301.44	295.221	338.593	323.454	316.561	296.216	288.553	265.137	326.118	386.683	328.293	421.771	405.823	375.914	332.419	278.445	432.447	384.899	362.738
ENSSSCG00000001164	292.306	291.076	243.271	285.925	261.899	401.22	281.86	291.613	295.892	173.655	257.486	298.888	286.52	295.699	233.985	225.049	243.208	274.761	410.297	269.124	344.683	200.008	398.151	314.064	342.455	230.893	440.36	249.508
ENSSSCG00000001197	71.0773	47.8867	71.9995	84.2838	47.083	103.879	53.056	113.827	24.5006	60.0695	36.6252	39.7047	79.4644	60.7725	69.6978	44.5642	43.8572	35.95	73.0566	44.854	43.4176	29.6786	32.8263	24.4725	56.5425	36.994	57.6793	29.0591
ENSSSCG00000001201	668.127	427.225	387.27	711.611	642.487	646.145	795.012	349.069	640.786	512.229	584.893	473.148	451.044	476.202	430.633	437.844	596.06	591.892	712.117	623.184	454.556	454.212	430.977	697.467	450.206	635.276	505.803	411.838
ENSSSCG00000001203	10.6616	0	11.9999	7.46819	5.88538	5.7181	9.94801	4.33625	10.3657	2.18434	0	36.396	13.4306	9.07052	0	1.11411	12.9578	6.41965	8.1174	8.58906	2.65822	11.6134	5.29456	6.11814	8.53471	0	8.87374	1.00204
ENSSSCG00000001204	14.2155	35.6803	15.2726	46.9429	26.4842	38.1206	57.201	35.7741	41.4626	60.0695	25.5266	48.528	52.6032	11.7917	7.46762	38.9937	29.9027	42.3697	30.2557	53.443	58.4809	41.292	72.006	22.4332	18.1363	31.8914	24.4028	33.0673
ENSSSCG00000001205	47.9772	16.9012	42.5452	51.2104	9.80897	41.9327	26.528	29.2697	32.0393	29.4886	12.2084	24.264	20.1459	15.4199	10.7866	17.8257	17.9416	26.9625	29.5178	9.5434	35.443	4.51631	21.1782	19.3741	12.8021	21.6861	28.8397	16.0326
ENSSSCG00000001206	113.724	67.6048	92.7267	150.431	113.784	169.637	103.625	80.2207	142.292	112.494	108.766	121.32	58.1993	107.032	94.5898	90.2426	116.62	130.961	106.264	156.512	141.772	145.167	117.539	122.363	97.0824	107.155	146.417	115.234
ENSSSCG00000001207	448.676	475.112	391.634	438.489	540.474	554.655	348.18	379.422	571.053	362.601	350.714	452.193	416.349	419.965	307.002	313.064	362.819	534.115	521.727	368.375	511.265	443.244	532.632	496.589	341.389	415.863	587.886	481.98
ENSSSCG00000001209	168.809	156.806	102.545	291.259	136.345	260.173	157.51	142.012	179.985	181.301	233.069	147.79	166.763	155.106	146.863	99.1554	146.523	177.182	184.486	188.959	169.24	118.069	134.482	162.131	164.293	186.246	153.072	90.1835
ENSSSCG00000001216	0	0.938956	1.0909	2.13377	1.96179	1.90603	1.658	5.42032	0.942332	2.18434	2.21971	2.20582	1.11922	4.53526	0	0	1.99351	0	7.37945	4.7717	4.43037	0.645187	1.05891	2.03938	0	1.27565	0	1.00204
ENSSSCG00000001219	1119.47	1390.59	1189.08	1062.62	1181	1331.36	1106.72	1146.94	1255.19	1218.86	1118.73	1387.46	1139.36	1230.87	1264.52	1174.27	1314.72	1081.07	1443.42	1132.8	1203.29	1151.66	1349.05	1331.71	1275.94	1182.53	1674.92	1170.38
ENSSSCG00000001229	26436.3	47370.3	37590.3	27292	42682.7	27238.1	28675.1	35260.3	41140.3	39721.2	26419	48023.9	44707.1	43049.6	28742	36700.9	54757.7	28227.2	32758.1	45782.5	30848.7	71668.1	74470.1	46914.9	13436.8	27466.1	35278.7	34651.5
ENSSSCG00000001231	265.652	319.245	292.362	183.504	266.804	975.888	63.004	1220.66	185.639	539.533	1621.5	243.743	245.109	273.93	153.501	1600.97	81.7339	969.367	102.574	175.598	91.2656	1617.48	227.666	237.588	231.504	201.553	174.147	156.318
ENSSSCG00000001232	0	0	0	0	0	0.953016	1.658	0	0	0	0	0	0	0	0	11.1411	1.99351	0	0	0.95434	0	0	0	0	0	0	0	0
ENSSSCG00000001233	745.424	766.188	874.903	713.745	799.431	859.62	532.218	947.472	883.908	849.71	888.993	781.962	752.114	871.677	621.472	854.519	734.609	747.247	814.691	544.928	773.543	980.685	997.494	738.255	1038.03	723.296	1002.73	1048.13
ENSSSCG00000001234	0.888467	6.57269	0	0	0.980897	0.953016	1.658	0	1.88466	0	0	3.30873	0	0	0	1.11411	0.996755	0	0.737945	0	0.886074	1.93556	0	1.01969	0	5.10262	1.10922	0
ENSSSCG00000001235	0	0.938956	0	0	0	0.953016	0.829001	0	0	0	9.98869	0	0	0	1.65947	0	0.996755	0	0	0.95434	0.886074	1.29037	0	0	0	1.27565	0	0
ENSSSCG00000001242	1626.78	2276.97	2506.89	1525.64	2379.66	1992.76	1788.98	2086.82	2937.25	2092.6	1903.4	2659.11	2289.92	2664.01	2233.65	2619.26	3040.1	2058.14	2040.42	2399.21	2480.12	3367.88	2423.85	2250.45	2187.02	2575.55	2622.19	2160.39
ENSSSCG00000001245	250.548	177.463	230.18	236.848	185.389	211.57	236.265	192.963	194.12	210.789	169.808	269.11	139.902	151.478	187.52	135.921	175.429	195.157	213.266	124.064	257.848	211.621	248.844	158.052	243.239	204.105	215.188	238.485
ENSSSCG00000001247	81.7389	43.192	52.3633	30.9396	20.5988	21.9194	53.056	30.3538	41.4626	21.8434	18.8675	20.9553	38.0534	25.3975	19.9136	10.027	40.867	34.6661	42.8008	19.0868	104.557	62.5832	49.7688	25.4922	32.0052	40.8209	64.3346	25.051
ENSSSCG00000001248	33.7617	11.2675	21.818	9.60195	5.88538	14.2952	5.803	14.0928	16.0196	1.09217	8.87883	17.6465	6.7153	8.16347	7.46762	15.5975	7.97404	5.13572	20.6625	13.3608	42.5316	23.2267	40.2386	8.15751	11.7352	6.37827	25.512	15.0306
ENSSSCG00000001252	221.228	341.78	147.272	213.377	276.613	147.717	233.778	220.065	224.275	292.702	150.94	207.347	211.532	130.615	292.897	406.649	327.932	156.639	149.803	383.645	186.962	948.425	375.914	317.123	104.55	173.489	224.062	427.87
ENSSSCG00000001253	0.888467	0	6.54541	0	11.7708	4.76508	4.974	1.08406	1.88466	18.5669	15.538	0	0	3.62821	0	8.91285	4.98378	0	0	1.90868	16.8354	14.1941	1.05891	1.01969	6.40103	6.37827	2.21844	12.0245
ENSSSCG00000001341	4275.3	6772.69	5669.42	7354.03	7399.88	4898.5	6239.06	5992.7	6207.14	7390.73	5870.02	6510.47	6187.03	6059.11	6057.9	9593.57	6401.16	4785.21	5630.52	6761.5	6353.15	13961.2	8393.99	6675.91	5848.41	6472.67	6376.89	10559.5
ENSSSCG00000001342	296.748	255.396	274.907	296.594	307.021	257.314	186.525	285.109	244.064	204.236	226.41	244.846	216.009	240.369	290.407	240.647	305.007	232.391	228.763	189.914	236.582	201.944	257.315	195.78	345.656	184.97	272.868	257.524
ENSSSCG00000001346	4372.14	3758.64	4866.51	4250.46	4188.43	4075.1	3063.16	4061.99	4375.25	4987.95	5120.87	4131.5	3646.41	4192.39	3674.9	3921.65	3901.3	5265.4	3852.07	4096.98	3616.07	2864.63	4226.12	3953.34	5399.27	4500.51	4785.17	4515.19
ENSSSCG00000001347	1067.94	1415.01	1117.08	856.708	844.552	1164.59	748.588	1557.8	964.006	996.061	1152.03	1913.55	1143.84	1374.18	1769	2729.56	1485.17	965.515	1336.42	867.495	739.872	1040.69	811.126	768.846	1638.66	1354.74	1132.51	1358.76
ENSSSCG00000001362	1337.14	1491.06	1275.26	1011.41	1061.33	1203.66	924.336	912.782	1491.71	1029.92	1207.52	1270.55	1312.84	1704.35	1131.76	1287.91	1429.35	1226.15	1581.42	1088.9	1318.48	1505.87	1153.15	1002.35	1405.03	1255.24	1532.94	1234.51
ENSSSCG00000001372	814.724	1161.49	1211.99	923.921	1107.43	891.07	882.057	1377.84	1335.28	1141.32	1005.53	1363.2	1268.07	1184.61	1232.16	1235.54	1146.27	1010.45	994.75	1111.81	1019.87	1069.08	1143.62	1276.65	1158.59	1238.66	1045.99	1181.4
ENSSSCG00000001376	1553.93	1696.69	1787.99	1425.36	1618.48	1863.15	1178.01	1633.68	1947.8	1506.11	1968.88	1916.86	1452.74	1779.64	1202.29	1285.68	1489.15	1586.94	1780.66	1276.91	1319.36	1418.77	1717.55	1471.41	1828.56	1493.79	1860.16	1638.33
ENSSSCG00000001379	733.874	535.205	690.541	423.553	547.34	563.232	290.979	481.324	370.337	650.935	770.239	549.248	473.429	602.282	495.352	436.73	509.342	478.906	553.459	455.22	435.948	245.816	529.456	374.226	617.7	482.197	583.449	539.097
ENSSSCG00000001382	2148.31	2451.61	4159.61	2022.81	2965.25	3062.99	1648.05	3389.87	4265	4084.72	3633.66	2935.94	2339.16	3364.26	2284.26	2358.56	2540.73	3480.73	2427.84	2365.81	2900.12	4836.32	3097.32	3403.72	3433.09	4119.09	3257.77	2544.18
ENSSSCG00000001383	278.09	343.658	308.725	330.734	250.129	296.388	218.856	259.091	237.468	310.177	217.531	309.917	229.439	288.442	272.153	228.392	292.049	250.366	323.958	229.996	235.696	240.655	350.5	257.981	251.774	284.471	391.554	284.579
ENSSSCG00000001384	1227.86	1358.67	1147.63	1033.81	953.432	903.459	836.462	845.57	1440.83	966.572	1136.49	1274.96	1084.52	1659.9	1148.35	1080.68	1427.35	1452.12	1413.9	1083.18	1402.66	1786.52	1572.48	1022.75	1105.25	1481.03	1378.76	946.926
ENSSSCG00000001391	216.786	199.059	323.998	105.621	167.733	193.462	193.986	218.981	154.542	215.158	203.103	195.215	188.028	261.231	226.518	231.734	247.195	184.886	215.48	220.452	158.607	332.917	237.196	152.953	215.502	122.463	157.509	193.393
ENSSSCG00000001392	25.7655	31.9245	23.9998	33.0734	40.2168	45.7448	33.989	19.5131	24.5006	29.4886	31.0759	26.4698	25.742	31.7468	28.211	28.9668	29.9027	7.70358	16.9727	35.3106	18.6076	44.5179	25.4139	24.4725	10.6684	29.34	23.2936	12.0245
ENSSSCG00000001394	187.466	271.358	186.544	290.192	207.95	264.938	305.901	220.065	236.525	268.674	265.255	212.861	293.235	238.555	218.22	362.085	270.121	174.614	162.348	301.571	291.518	552.926	292.26	282.454	259.242	233.445	269.54	567.154
ENSSSCG00000001395	21.3232	0	9.81812	25.6052	5.88538	18.1073	21.554	5.42032	3.76933	25.12	73.2504	1.10291	14.5498	6.34936	17.4244	20.0539	85.7209	11.5554	2.21384	23.8585	11.519	44.5179	29.6495	9.1772	26.671	17.8592	12.2014	23.0469
ENSSSCG00000001396	562.399	1193.41	745.086	630.528	862.208	738.587	804.96	918.202	950.813	1204.67	446.161	1148.13	790.167	973.267	940.09	738.652	666.829	636.829	909.886	817.869	1202.4	1377.47	940.313	986.039	772.392	843.207	698.807	1236.52
ENSSSCG00000001398	979.09	1482.61	1266.54	1134.1	1335	1226.53	1212.83	1527.45	1154.36	1523.58	1357.35	1391.87	1232.26	1044.02	1272.81	1504.04	1554.94	1168.38	1073.71	1190.06	1442.53	3059.48	1695.32	1439.8	1054.04	1319.03	1358.79	1601.26
ENSSSCG00000001400	6415.62	6810.25	4917.79	4358.22	5292.92	4835.6	4712.04	4739.53	6030.93	5648.71	5308.43	5342.49	4522.76	5243.67	5511.93	4653.62	5998.47	5743.02	6778.76	5661.14	6282.27	4222.75	6295.23	5897.88	6312.49	7535.29	7355.22	4850.87
ENSSSCG00000001401	58.6388	41.3141	62.1814	57.6117	35.3123	40.0267	46.424	19.5131	48.0589	37.1339	36.6252	39.7047	48.1263	43.5385	36.5084	44.5642	29.9027	53.925	73.7945	35.3106	44.3037	18.0652	61.4169	27.5316	66.144	42.0966	52.1332	27.055
ENSSSCG00000001402	2064.8	1892.94	2923.62	2348.21	1949.04	1992.76	1673.75	2338.33	1759.33	2095.88	2098.73	1803.26	2319.02	1938.37	1583.13	1754.72	1958.62	2127.47	1806.49	2067.1	2024.68	1445.22	2177.12	1402.07	2361.98	1765.51	2168.52	2007.08
ENSSSCG00000001403	1.77693	3.75582	0	0	1.96179	0.953016	0.829001	0	1.88466	10.9217	12.2084	1.10291	0	0	0	1.11411	1.99351	0	2.95178	6.68038	4.43037	2.58075	2.11782	3.05907	1.06684	1.27565	0	11.0224
ENSSSCG00000001404	4.44233	4.69478	5.45451	2.13377	4.90448	2.85905	3.316	6.50438	15.0773	9.82955	11.0985	2.20582	10.073	3.62821	4.97841	5.57053	3.98702	5.13572	6.64151	2.86302	8.86074	14.8393	7.41238	10.1969	7.46787	12.7565	15.5291	0
ENSSSCG00000001405	93.289	88.2619	78.5449	57.6117	77.4908	53.3689	108.599	61.7916	101.772	103.756	81.0194	86.0269	58.1993	61.6795	75.5059	38.9937	92.6982	46.2215	45.0146	82.0732	93.9238	136.135	129.187	62.201	43.7404	62.5071	83.1914	56.1142
ENSSSCG00000001407	0	0	1.0909	0	1.96179	1.90603	7.46101	0	0	4.36869	4.43942	1.10291	0	0.907052	0	0	0	1.28393	0	0.95434	0	4.51631	1.05891	5.09845	0	1.27565	1.10922	1.00204
ENSSSCG00000001409	11382.1	15683.4	13007.9	10314.6	14324	12180.5	8867.82	12119.8	15828.4	14617.6	15175	14784.5	12750.1	16131	13653.3	12420.1	14245.6	14160.5	13319.2	12338.7	12114.4	14616.1	13745.7	14093.1	17364.9	15950.8	16769.2	13776
ENSSSCG00000001410	8164.12	8224.31	10217.4	6308.48	9006.59	8814.44	5012.14	8026.41	9311.18	9881.97	9944.29	9124.36	8501.57	9748.99	7536.49	7671.73	8335.86	9296.93	7704.88	8056.54	6255.68	9138.43	8135.62	7860.78	9709.3	8226.69	8841.58	9401.12
ENSSSCG00000001411	128.828	166.195	200.726	182.437	231.492	186.791	113.573	175.618	251.603	191.13	142.061	208.45	146.617	128.801	95.4196	75.7592	116.62	120.689	182.272	120.247	189.62	187.104	166.249	159.072	188.831	144.149	234.045	177.361
ENSSSCG00000001413	2010.6	2635.65	2608.35	1782.76	2202.11	2045.17	1479.77	1832.07	2088.21	2107.89	1913.39	2369.05	2141.06	1916.6	1792.23	1555.29	2042.35	1956.71	2064.03	1417.19	1937.84	1842.01	2243.83	1466.31	2383.32	2011.71	2631.07	2134.34
ENSSSCG00000001414	2277.14	2157.72	2429.44	2326.87	2190.34	2149.05	1845.36	2264.61	2026.01	2408.24	2216.38	2311.7	2307.83	2107.08	2040.32	1827.13	2320.45	2433.05	2134.87	2257.97	2100.88	2057.5	2045.82	2145.43	2169.95	2094.62	2238.4	2224.53
ENSSSCG00000001416	9.77313	24.4129	15.2726	22.4046	7.84717	13.3422	0.829001	3.25219	13.1926	17.4748	14.4281	13.2349	17.9075	15.4199	15.765	13.3693	18.9383	10.2714	12.5451	7.63472	22.1519	6.45187	11.648	18.3544	19.2031	20.4105	26.6212	9.01835
ENSSSCG00000001418	816.501	950.223	1109.45	583.585	1093.7	765.272	548.798	775.106	964.006	794.009	442.832	918.723	627.881	878.026	630.599	565.966	552.202	557.225	1051.57	486.713	655.695	722.61	932.901	735.196	704.114	1025.63	977.221	520.058
ENSSSCG00000001419	16.8809	26.2908	21.818	33.0734	6.86628	25.7314	17.409	32.5219	14.135	8.73738	17.7577	28.6756	22.3843	15.4199	23.2326	11.1411	13.9546	5.13572	35.4214	20.0411	28.3544	21.2912	23.296	18.3544	16.0026	17.8592	18.8567	28.0571
ENSSSCG00000001420	834.27	853.511	848.722	644.398	640.525	880.587	716.256	749.088	903.697	617.077	661.473	971.662	833.817	976.895	861.265	700.773	739.592	546.954	878.155	494.348	979.998	765.192	872.543	675.034	927.083	558.737	931.743	867.765
ENSSSCG00000001421	201.682	176.524	140.726	173.902	115.746	185.838	145.075	161.525	145.119	113.586	107.656	190.803	213.77	179.596	194.988	173.801	173.435	163.059	170.465	184.188	205.569	158.071	162.013	121.343	189.897	125.014	195.222	176.359
ENSSSCG00000001422	105.728	129.576	308.725	166.434	297.212	179.167	275.228	621.169	269.507	468.542	461.699	212.861	153.333	255.789	228.177	328.661	236.231	107.85	250.163	197.548	261.392	673.576	380.149	297.749	172.828	190.072	189.676	349.711
ENSSSCG00000001423	683.231	672.292	987.266	721.213	773.927	679.5	721.23	913.866	828.31	844.249	779.118	843.725	830.459	872.584	740.954	685.175	757.534	697.174	686.289	750.111	771.771	877.455	775.123	784.141	889.744	775.598	778.671	843.716
ENSSSCG00000001424	1885.33	1571.81	2144.71	1597.13	1675.37	1792.62	1506.29	2013.11	1997.74	1731.09	2191.96	1986.34	1527.73	1821.36	1590.6	1801.51	1712.43	1954.14	1664.8	1529.81	1687.08	2133.63	1735.56	1642.72	2007.79	2012.98	1893.44	1918.9
ENSSSCG00000001426	309.186	368.071	413.452	307.263	351.161	285.905	299.269	294.865	354.317	304.716	346.274	268.007	251.824	302.955	279.621	248.446	294.043	279.897	352	199.457	416.455	336.143	447.919	343.635	343.522	375.042	422.612	340.693
ENSSSCG00000001427	1445.54	1476.04	2874.53	2054.82	2923.07	1458.11	2519.33	6612.79	3673.21	4602.41	5125.31	1888.18	1991.09	3376.05	2781.27	3516.12	2206.82	1581.8	2501.63	1934.45	1968.86	3469.17	2898.24	3373.13	2959.41	2462.01	2004.36	2995.09
ENSSSCG00000001428	31.9848	34.7414	32.7271	34.1403	23.5415	27.6375	29.844	61.7916	42.4049	41.5025	31.0759	45.2193	33.5765	31.7468	59.7409	28.9668	27.9091	34.6661	28.7799	27.6758	52.2784	39.3564	28.5906	47.9254	46.9409	54.8531	45.4779	47.0958
ENSSSCG00000001430	1126.58	1371.81	1480.35	1012.47	1434.07	1470.5	1218.63	1692.22	1638.72	1543.24	1361.79	1626.79	1115.86	1239.94	1109.36	1129.7	1255.91	1046.4	1271.48	1091.76	1414.17	1438.12	1436.94	1457.14	1557.59	1334.33	1603.93	1169.38
ENSSSCG00000001431	115.501	104.224	98.1812	115.223	87.2998	111.503	144.246	117.079	101.772	114.678	86.5686	119.114	38.0534	77.0994	40.657	44.5642	70.7696	57.7768	136.52	67.7581	101.899	87.1003	139.776	76.4767	83.2135	85.4688	144.198	75.1529
ENSSSCG00000001433	1314.93	1862.89	1518.54	1648.34	1015.23	1252.26	1241.01	995.17	1202.42	1148.97	1361.79	1346.65	1513.18	1293.46	1649.51	980.413	1540.98	1271.09	1326.83	1272.13	1283.04	823.904	1341.64	867.756	2244.63	1085.58	1346.59	1331.71
ENSSSCG00000001434	141.266	84.506	174.544	121.625	155.963	89.5835	197.302	271.016	223.333	105.941	137.622	74.9978	109.683	63.4936	163.458	295.238	111.637	48.7893	99.6226	68.7125	152.405	155.49	94.2431	224.332	110.951	68.8853	116.468	114.232
ENSSSCG00000001435	1614.34	1818.76	3629.43	1345.34	2700.41	2072.81	2066.7	4091.26	3257.64	2234.58	2401.72	2909.47	2406.32	2708.46	1900.09	2271.66	2247.68	1913.06	2272.13	1804.66	3120.75	2858.18	2538.21	2648.13	2239.3	2463.29	2207.34	2167.41
ENSSSCG00000001436	1621.45	1836.6	1946.17	1522.44	1789.16	1623.94	1081.85	1648.86	1788.55	1796.62	2037.69	1905.83	1827.68	1866.71	1706.77	1653.33	1783.19	1884.81	1976.22	1481.14	1589.62	1263.92	1964.28	1658.01	2164.62	1791.02	1911.18	1879.82
ENSSSCG00000001437	1.77693	12.2064	1.0909	4.26754	11.7708	2.85905	1.658	4.33625	4.71166	0	3.32956	5.51454	10.073	16.3269	20.7434	17.8257	17.9416	5.13572	5.90356	4.7717	10.6329	8.38743	9.5302	13.256	1.06684	11.4809	3.32765	12.0245
ENSSSCG00000001438	1394.89	1714.53	1567.63	1490.44	1747.96	1530.54	1100.91	1699.81	1633.06	1701.6	1475	1853.99	2054.88	1746.07	1622.96	1573.12	1669.56	1622.89	1660.38	1559.39	1726.96	1807.17	1541.77	1467.33	1815.76	1737.44	1768.09	1782.63
ENSSSCG00000001439	79.962	122.064	110.181	110.956	82.3953	148.67	106.941	203.804	125.33	190.038	135.402	105.879	97.3719	149.664	134.417	129.236	169.448	121.973	92.2431	181.325	130.253	285.818	166.249	148.875	113.085	147.976	95.3927	165.336
ENSSSCG00000001440	2477.05	4214.97	2776.35	2652.27	4024.62	2989.61	3868.95	2857.59	5620.07	4042.13	3308.48	3818.27	3140.52	3529.34	3669.09	3591.88	4422.6	3262.47	3492.69	4290.71	4259.36	5267.31	3315.45	4057.34	4013.45	4932.95	3506.24	4569.3
ENSSSCG00000001453	3720.9	5261.91	4324.33	4383.83	4657.3	3933.1	3766.15	6149.89	4508.12	5878.07	5681.34	4623.39	5954.23	4560.66	5353.45	8375.85	6672.28	4129.12	3460.96	7192.86	4684.67	15390.9	8619.54	6403.65	2905	3570.56	3768.01	5414.01
ENSSSCG00000001455	1201.21	1747.4	1470.54	1075.42	1121.16	999.714	1458.21	1664.04	1725.41	1598.94	2549.33	1744.8	1528.85	1652.65	1734.98	2614.81	2960.36	1788.51	1399.14	2821.03	1524.05	4441.47	2719.28	2499.26	1104.18	978.427	1466.39	1780.62
ENSSSCG00000001456	1427.77	2452.55	1657.08	2347.14	1977.49	1582.96	2501.09	2443.48	2189.98	2351.45	3160.86	2408.75	3572.54	2288.49	2663.45	4245.86	4469.45	1984.96	2034.51	5275.59	2017.59	6147.99	3197.91	3344.58	1361.29	1452.97	1524.07	2338.76
ENSSSCG00000001457	1677.43	2831.89	2179.62	3601.8	2448.32	2416.85	3345.02	3633.78	3381.09	3484.03	4872.26	3306.52	4166.84	3304.39	2988.71	5547.13	6102.13	2865.73	2610.11	6898.92	2484.55	9256.5	5473.51	4337.76	2016.33	2127.79	1922.27	2897.9
ENSSSCG00000001458	25.7655	29.1076	23.9998	81.0832	34.3314	29.5435	87.8741	31.4378	16.0196	13.1061	3.32956	19.8524	97.3719	18.141	25.7218	51.2489	76.7501	16.6911	18.4486	117.384	34.5569	59.3572	40.2386	28.5513	14.9357	20.4105	21.0751	27.055
ENSSSCG00000001459	32.8733	18.7791	32.7271	20.2708	43.1595	18.1073	32.331	23.8494	22.616	25.12	7.76898	20.9553	39.1726	19.9551	39.8273	28.9668	12.9578	10.2714	11.8071	23.8585	32.7847	43.8727	44.4743	19.3741	16.0026	17.8592	25.512	55.1121
ENSSSCG00000001463	262.986	376.521	363.27	264.587	387.454	255.408	349.009	476.988	271.392	638.921	325.187	346.313	344.719	275.744	309.491	436.73	358.832	219.552	229.501	415.138	381.012	1259.41	525.22	398.698	268.843	256.406	289.506	543.105
ENSSSCG00000001469	468.222	705.156	544.36	603.856	604.232	542.266	753.562	905.193	555.976	963.296	755.811	690.421	763.306	599.561	745.932	992.669	636.927	404.438	455.312	770.152	580.379	1569.1	912.782	680.133	437.404	396.728	364.933	919.871
ENSSSCG00000001470	390.037	449.76	397.088	346.737	399.225	404.079	458.437	620.084	441.011	522.058	459.48	493	538.343	365.542	462.163	667.35	474.455	264.49	329.861	441.859	525.442	954.232	605.697	536.357	372.327	381.421	489.165	437.891
ENSSSCG00000001471	8911.32	8474.08	9403.57	7808.52	8249.34	8924.04	6899.77	8631.32	8329.27	9257.25	9578.04	8296.08	9842.39	9313.61	9532.83	9409.74	8360.78	8091.32	9229.48	8771.34	7359.73	6509.29	8384.46	8625.55	10201.1	9382.44	9584.75	7084.41
ENSSSCG00000001472	93.289	165.256	64.3632	81.0832	97.1088	78.1473	94.5061	72.6323	65.9632	136.522	149.83	99.2618	129.829	105.218	124.46	160.431	181.409	112.986	84.8637	150.786	190.506	319.368	365.324	122.363	84.2803	53.5775	114.249	134.273
ENSSSCG00000001473	66.635	122.064	194.181	1.06688	32.3696	61.946	85.3871	26.0175	98.0025	28.3965	172.027	89.3356	27.9804	192.295	52.2733	204.996	204.335	88.5911	117.333	163.192	93.0378	152.909	80.4773	80.5554	91.7482	17.8592	17.7475	57.1162
ENSSSCG00000001474	1466.86	1740.82	1784.72	1405.09	1429.17	1602.02	1163.09	1553.46	1488.88	1515.93	1381.77	1442.6	1437.07	1561.94	1291.07	1447.22	1278.84	1453.41	1649.31	1262.59	1434.55	1298.76	1554.48	1234.84	1725.08	1504	1627.22	1535.12
ENSSSCG00000001475	613.931	775.578	809.449	956.995	834.743	827.218	1076.87	1200.06	884.85	884.659	721.405	1031.22	783.452	696.616	833.884	729.74	694.738	692.038	981.467	866.54	967.593	861.97	813.244	955.449	743.587	887.855	938.398	925.884
ENSSSCG00000001476	1093.7	967.125	1208.72	974.065	951.47	658.534	785.064	779.442	764.231	1011.35	667.022	751.081	1041.99	843.558	663.788	847.835	899.073	941.12	715.807	932.39	672.53	1567.81	744.415	691.349	637.97	812.592	952.818	1031.1
ENSSSCG00000001477	2244.27	2702.31	2715.25	2198.85	2436.55	2430.19	1952.3	2920.47	2695.07	2532.75	2269.65	2594.04	2380.57	2590.54	2285.92	2340.74	2427.1	2227.62	2686.12	2143.45	2446.45	2202.02	2693.87	2204.57	3053.29	2733.73	2929.44	2729.55
ENSSSCG00000001478	385.595	288.259	226.908	259.253	163.81	275.422	218.856	267.764	170.562	197.683	125.414	244.846	280.923	220.414	319.448	157.089	103.663	240.095	168.251	173.69	256.961	298.077	174.72	134.599	161.093	250.028	187.458	156.318
ENSSSCG00000001479	11.5501	12.2064	17.4544	22.4046	24.5224	17.1543	37.305	5.42032	22.616	3.27652	26.6365	36.396	7.83452	22.6763	31.5299	24.5103	22.9254	10.2714	28.7799	24.8128	31.0126	28.3882	43.4154	29.571	40.5399	26.7887	29.9489	35.0713
ENSSSCG00000001480	0.888467	0	0	0	1.96179	0.953016	0	0	0	2.18434	0	6.61745	1.11922	0	0	0	0.996755	0	0.737945	1.90868	0	1.29037	0	0	0	2.55131	0	1.00204
ENSSSCG00000001483	0	0	0	0	0	0	0.829001	0	0.942332	0	6.65912	0	1.11922	0	0	0	0	1.28393	0	0	1.77215	1.29037	0	2.03938	0	0	0	0
ENSSSCG00000001485	5477.4	6122.93	5023.6	4723.09	4016.77	5442.67	3742.11	3442.99	4510	3861.92	6805.63	4294.73	3787.43	4957.04	5826.4	5581.67	4597.03	5599.22	5954.48	3103.51	4275.31	3046.57	4807.46	3211	5334.2	4755.64	4338.15	4303.76
ENSSSCG00000001486	55.9734	85.445	90.5449	52.2773	69.6437	59.087	98.6511	122.499	90.4639	72.0834	59.9321	99.2618	130.948	69.843	91.2709	84.6721	87.7144	39.8018	85.6016	77.3015	145.316	98.7137	95.302	106.048	68.2777	93.1228	73.2084	89.1814
ENSSSCG00000001487	22420.5	28650.4	19838.1	37262	29795.7	26517.7	26083.7	20028.1	21226	19368.6	19732.1	26412.5	23307.7	22383.3	24039.9	26257.3	24596.9	22693.5	28205.7	23514.9	20175	12654.7	20416.9	16393.5	22541.2	24199.2	21980.3	24448.7
ENSSSCG00000001488	476.218	589.664	422.179	632.662	545.379	436.481	443.515	428.205	464.57	417.21	572.685	486.383	569.681	608.632	640.556	647.296	636.927	558.509	692.192	576.421	449.24	332.271	697.823	460.9	601.697	437.549	573.466	528.074
ENSSSCG00000001489	31.9848	21.596	25.0907	49.0767	24.5224	20.9663	25.699	19.5131	19.789	22.9356	14.4281	13.2349	22.3843	21.7692	23.2326	28.9668	23.9221	10.2714	31.7316	36.2649	19.4936	18.7104	10.5891	21.4135	27.7378	14.0322	8.87374	27.055
ENSSSCG00000001490	2.6654	0.938956	10.909	3.20065	14.7134	12.3892	22.383	5.42032	2.827	3.27652	7.76898	15.4407	6.7153	21.7692	1.65947	16.7116	3.98702	1.28393	3.68973	15.2694	0.886074	5.1615	2.11782	2.03938	2.13368	8.92958	5.54609	1.00204
ENSSSCG00000001493	160.812	104.224	138.545	141.896	90.2425	119.127	116.06	100.818	89.5216	79.7286	130.963	69.4832	100.73	111.567	94.5898	123.666	91.7015	82.1715	106.264	86.8449	96.5821	55.4861	93.1842	82.5948	116.285	81.6419	74.3176	91.1855
ENSSSCG00000001497	735.65	626.284	531.269	858.841	729.787	815.782	720.401	687.296	533.36	790.733	754.701	569.101	655.861	752.853	618.153	667.35	636.927	856.381	669.316	635.59	552.91	555.506	513.572	724.999	678.51	553.634	760.924	528.074
ENSSSCG00000001498	24.8771	26.2908	27.2725	26.6721	32.3696	38.1206	60.517	100.818	33.924	48.0556	63.2617	73.8949	50.3648	47.1667	30.7002	60.1617	49.8378	50.0733	31.7316	51.5343	107.215	56.1313	33.8852	78.5161	36.2725	40.8209	32.1673	57.1162
ENSSSCG00000001499	34154.4	26752.7	21874.8	36266.6	30159.6	31351.4	26768.4	15580.2	25309.2	21354.2	25865.2	22868.8	27979.3	30490.5	34682.9	36122.7	29299.6	38377.9	30481.6	31017.9	19117.9	15763.9	20176.5	19859.5	31493.1	27815.6	25354.5	27332.6
ENSSSCG00000001500	278.09	265.725	200.726	267.788	221.683	218.241	336.574	111.659	215.794	227.172	184.236	245.949	264.135	279.372	352.638	383.253	268.127	146.368	252.377	273.895	228.607	110.327	247.785	259.001	180.296	250.028	164.164	175.357
ENSSSCG00000001501	2338.44	2550.2	2694.53	2051.62	2275.68	2122.37	1640.59	2052.13	2647.01	2441	2381.75	2465	1782.91	1961.95	1993.85	1934.09	2060.29	2223.77	2283.2	1733.08	2286.07	2096.21	2475.73	2040.4	2236.09	2177.54	2545.66	1969.01
ENSSSCG00000001502	7633.71	7367.99	8744.67	7026.5	7720.64	8406.55	5846.94	9548.43	6873.37	9269.27	8750.09	8414.09	8532.91	7478.64	7754.71	7338.62	8054.78	8522.73	7312.3	7844.67	8005.68	7276.42	8170.56	8526.64	7470.01	7641.17	7750.11	8684.67
ENSSSCG00000001503	257.655	292.015	320.725	291.259	276.613	290.67	225.488	254.755	328.874	218.434	168.698	336.387	240.632	192.295	190.009	151.518	203.338	155.355	312.889	153.649	256.961	283.882	389.679	213.115	258.175	234.72	285.069	239.487
ENSSSCG00000001504	431.795	536.144	571.633	668.936	521.837	469.837	522.27	641.766	582.361	673.87	853.478	940.781	798.002	742.875	624.791	444.528	557.186	564.929	719.496	740.568	601.644	502.601	396.033	658.719	692.379	464.338	451.452	685.394
ENSSSCG00000001505	18.6578	15.9622	19.6362	12.8026	20.5988	15.2483	8.29001	16.261	19.789	13.1061	25.5266	12.132	15.669	19.9551	19.9136	11.1411	14.9513	20.5429	16.9727	15.2694	13.2911	11.6134	14.8248	20.3938	11.7352	22.9618	22.1844	18.0367
ENSSSCG00000001506	291.417	553.984	417.815	318.998	435.518	350.71	426.106	308.958	503.205	368.062	288.562	406.973	424.183	427.221	370.892	388.823	444.553	376.191	458.264	415.138	541.391	485.826	649.113	421.132	377.661	590.628	707.681	475.968
ENSSSCG00000001507	1452.64	2041.29	1634.17	1493.64	1684.2	1381.87	1590.85	1705.23	1675.47	1987.75	1632.6	1733.77	1805.3	1759.68	1746.59	2179.19	1844.99	1282.65	1482.53	1902.95	1853.67	3438.85	2136.88	1897.64	1601.33	1519.3	1800.26	2267.61
ENSSSCG00000001509	1381.57	1977.44	1900.35	1479.77	1981.41	1730.68	1410.96	1938.31	1862.99	1888.37	1655.9	1888.18	1721.36	1815.92	1764.02	2142.43	1852.97	1648.57	1848.55	1441.05	1698.6	1569.1	1896.51	1751.83	2051.53	1941.55	2334.9	2527.14
ENSSSCG00000001510	170.586	110.797	134.181	101.354	147.134	168.684	178.235	142.012	144.177	214.066	106.546	200.729	102.968	153.292	122.801	102.498	141.539	79.6036	78.2222	151.74	163.038	96.1329	160.955	150.914	93.8818	119.911	74.3176	78.159
ENSSSCG00000001511	768.524	1803.73	1254.54	1021.01	1289.88	979.7	966.615	1159.95	1690.54	1062.68	1002.2	1127.17	1448.27	1288.01	1561.56	1427.17	1911.78	1387.93	1453.01	1433.42	1665.82	1420.06	2053.23	1648.84	1770.95	1775.71	2770.83	1728.52
ENSSSCG00000001513	148.374	245.067	129.817	144.029	156.943	176.308	208.079	150.685	360.913	114.678	215.312	215.067	198.101	258.51	239.794	352.058	214.302	205.429	326.172	216.635	245.443	263.882	193.781	285.513	237.905	209.207	228.499	187.381
ENSSSCG00000001516	804.951	1064.78	1053.81	1025.28	1193.75	743.352	785.893	923.622	1078.03	986.231	927.838	1011.37	1183.01	983.244	961.663	1068.43	1048.59	840.974	946.783	646.088	963.162	1409.09	1273.87	1032.95	1016.7	1069	1245.65	993.02
ENSSSCG00000001517	127.939	220.655	150.544	81.0832	125.555	94.3486	137.614	113.827	148.888	108.125	108.766	132.349	135.425	134.244	134.417	115.867	146.523	125.825	89.2913	83.9819	107.215	137.425	153.542	90.7523	158.959	156.905	116.468	77.157
ENSSSCG00000001518	490.434	532.388	665.45	680.672	1118.22	722.386	664.029	762.097	1123.26	792.917	793.546	849.24	627.881	618.609	545.136	686.289	688.758	1308.32	560.838	883.718	1333.54	1531.03	816.421	1036	1057.24	1468.28	773.125	651.325
ENSSSCG00000001520	4629.8	6700.39	8739.21	6758.71	8730.96	5815.3	5800.52	6195.42	8721.28	6685.19	7886.62	8393.13	7143.96	6938.04	6603.86	6407.22	7980.02	6406.81	6592.8	6544.86	7833.78	7189.97	8535.88	6900.24	8119.71	6106.56	9406.17	8428.15
ENSSSCG00000001521	0	0	1.0909	0	0	0	0	0	0	4.36869	0	0	0	0	0	0	1.99351	0	0	0	0.886074	0	0	0	6.40103	7.65393	4.43687	1.00204
ENSSSCG00000001523	171.474	199.059	109.09	173.902	295.25	97.2076	87.8741	102.986	271.392	146.351	163.149	199.626	311.142	331.981	251.41	183.828	385.744	170.763	436.863	173.69	508.607	80.6484	372.737	222.292	323.252	369.94	389.336	255.52
ENSSSCG00000001527	26375	22349	25311.1	25742.8	22649.9	24598.3	16203.6	23325.8	18441.4	23983	24970.6	19314.1	23068.2	23895.4	22289.2	23099.9	21081.4	25617	18560.1	23659	19636.3	16558.1	22017.9	18182.1	25827.1	23618.7	22443.9	19048.8
ENSSSCG00000001528	15882.2	16380.1	20595.1	15819.8	17401.1	17300.1	12920.8	19595.5	14927.5	19154.5	17306	17162.4	17910.8	15145	15721	14252.8	16106.6	15928.4	14592.9	17508.3	17558.4	12309.5	16889.6	16464.9	17065.2	15381.8	16396.5	17457.5
ENSSSCG00000001531	1937.75	1707.96	2007.26	1845.71	1803.87	2101.4	1216.14	1865.67	1512.44	2142.84	1745.8	1716.13	1771.72	1680.77	1556.58	1686.76	1647.64	1721.75	1479.58	1731.17	1398.22	1386.51	1526.95	1630.48	1807.23	1492.52	1639.42	1922.91
ENSSSCG00000001532	848.486	501.402	494.179	556.913	712.131	657.581	589.419	507.342	669.056	803.839	609.31	494.103	695.034	684.824	687.021	616.101	540.241	640.681	570.432	619.366	365.063	627.122	502.983	663.818	684.911	533.223	498.039	585.19
ENSSSCG00000001533	1206.54	1192.47	1127.99	1576.85	1270.26	1120.75	1133.24	1017.94	1051.64	1060.5	936.717	1063.2	1230.02	821.789	1084.46	971.501	1155.24	1173.51	947.521	1095.58	1141.26	542.603	1205.04	1014.59	1229	1150.64	1101.45	1232.51
ENSSSCG00000001534	981.756	1274.16	1292.72	950.593	1439.96	1133.14	1048.69	1140.44	1452.13	1199.21	1099.87	1153.64	1204.28	1219.08	1112.68	1162.01	1143.28	871.788	982.943	1207.24	1103.16	1198.11	1063.15	1053.34	1073.24	1467	1082.6	1011.06
ENSSSCG00000001535	0	1.87791	0	0	0	0	0.829001	0	0.942332	2.18434	0	0	0	0.907052	3.31894	1.11411	2.99027	0	2.95178	0	0	3.22594	0	1.01969	1.06684	8.92958	1.10922	1.00204
ENSSSCG00000001536	717.881	748.348	310.907	620.926	751.367	633.756	651.594	237.41	860.349	517.69	379.57	437.855	412.991	547.859	556.752	653.98	626.959	622.706	627.253	485.759	579.492	321.948	518.867	699.507	753.188	1037.11	483.619	302.616
ENSSSCG00000001537	229.224	276.992	224.726	217.644	294.269	216.335	184.038	168.03	303.431	186.761	185.346	243.743	247.347	221.321	223.199	172.686	195.364	223.404	150.541	204.229	188.734	252.268	183.192	188.643	274.178	218.137	159.727	172.351
ENSSSCG00000001538	178.582	356.803	277.089	122.692	262.88	254.455	181.551	187.543	531.475	233.725	237.509	326.461	177.955	324.725	277.961	256.244	379.764	322.266	323.22	206.137	374.809	321.303	502.983	228.41	467.276	613.59	401.537	184.375
ENSSSCG00000001539	1240.3	1780.26	1967.99	1780.63	3328.18	1749.74	1328.89	2304.72	2773.28	3146.55	2079.87	2219.05	1393.43	1663.53	1703.45	1784.8	1636.67	1692.22	1484.01	1511.67	2208.1	2198.15	1799.09	2467.65	2076.07	3929.01	2272.79	1599.25
ENSSSCG00000001543	4.44233	1.87791	4.36361	5.33442	11.7708	13.3422	2.487	13.0088	0.942332	5.46086	16.6478	7.72036	7.83452	5.44231	7.46762	13.3693	6.97729	23.1107	8.85534	6.68038	4.43037	10.323	10.5891	6.11814	1.06684	2.55131	7.76453	4.00815
ENSSSCG00000001544	513.534	770.883	531.269	531.308	831.8	657.581	465.069	867.251	876.369	717.557	769.129	1068.72	674.888	775.529	1141.72	757.592	854.219	992.478	1043.45	669.946	515.695	1148.43	667.114	1140.01	768.124	966.946	1306.66	735.496
ENSSSCG00000001546	308.298	265.725	295.634	234.714	296.231	300.2	264.451	286.193	376.933	214.066	271.914	292.271	247.347	392.753	287.918	286.325	379.764	211.848	292.964	271.987	321.645	394.209	317.673	252.883	283.779	262.785	281.741	235.479
ENSSSCG00000001549	6641.29	2237.53	4713.79	10247.4	6870.2	7956.73	5452.34	6429.58	8814.57	7858.18	8278.4	5597.26	3650.89	6488.14	5486.21	8278.92	14115	16065.8	10263.3	6792.04	9568.71	8324.85	11902.2	7177.59	8975.32	9455.15	10251.4	8969.25
ENSSSCG00000001550	71.9658	2.81687	55.636	72.5481	15.6943	5.7181	19.896	5.42032	64.0786	49.1477	193.115	14.3378	2.23843	8.16347	18.2542	31.195	47.8442	179.75	57.5597	16.2238	13.2911	44.5179	47.651	11.2166	97.0824	47.1992	34.3858	27.055
ENSSSCG00000001554	985.31	888.252	719.995	1258.92	871.036	914.895	934.284	888.932	930.082	1027.73	882.334	1115.04	1158.39	927.007	1033.02	886.829	883.125	1119.59	1044.19	1009.69	737.214	738.094	742.297	1103.3	955.888	945.26	1016.04	1176.39
ENSSSCG00000001555	0.888467	0.938956	0	3.20065	0	4.76508	0	0	0	0	6.65912	0	0	0	2.48921	13.3693	0	1.28393	0.737945	0.95434	0	0	1.05891	0	0	0	0	0
ENSSSCG00000001556	3669.37	3721.08	3287.98	3687.15	2907.38	3671.02	4295.05	3126.44	3745.77	3185.87	3420.57	3691.44	3524.41	3753.38	4234.14	3677.66	3927.22	3401.13	4295.58	3028.12	3727.71	2799.47	4404.01	2889.8	3458.69	3754.25	3874.5	3417.95
ENSSSCG00000001559	0	0	1.0909	7.46819	0	0	0	5.42032	0	0	0	1.10291	0	0	0	0	0	1.28393	0	0	0	0	0	0	0	5.10262	0	0
ENSSSCG00000001560	0	0.938956	1.0909	2.13377	3.92359	3.81206	0.829001	6.50438	0.942332	5.46086	1.10985	0	0	6.34936	0	0	5.98053	10.2714	4.42767	3.81736	0.886074	3.87112	6.35347	4.07876	0	1.27565	0	7.01427
ENSSSCG00000001561	44.4233	53.5205	46.9088	115.223	49.0448	50.5098	100.309	79.1367	42.4049	80.8207	71.0307	31.9843	63.7954	34.468	64.7194	289.668	90.7047	53.925	31.7316	72.5298	47.848	398.081	196.958	80.5554	51.2083	30.6157	64.3346	203.414
ENSSSCG00000001562	1408.22	1269.47	1099.63	1365.61	1025.04	1248.45	1425.88	1145.86	986.622	1169.72	887.883	1210.99	1292.7	1050.37	1131.76	1146.42	1053.57	978.354	1147.5	1161.43	1354.81	1133.59	1134.09	1079.85	1099.91	1128.95	1283.37	1347.74
ENSSSCG00000001563	1119.47	1015.01	1070.17	1610.99	1049.56	1045.46	1174.69	1036.36	878.254	1017.9	944.486	880.121	1101.31	993.222	1316.79	1260.05	1083.47	1074.65	1022.79	1280.72	1119.11	667.124	1061.03	938.114	1198.06	970.773	900.685	994.022
ENSSSCG00000001564	1423.32	1886.36	1348.35	2087.89	2039.28	1734.49	1856.96	2485.76	1892.2	2573.16	2407.27	1938.91	1660.92	1993.7	2509.12	3139.55	2144.02	2575.56	1852.24	2640.66	1520.5	1768.46	1640.25	2549.22	1848.83	2342.1	1626.11	1694.45
ENSSSCG00000001565	2068.35	3577.42	4269.79	4399.83	3140.83	4020.77	3211.55	1781.12	3296.28	3260.13	4665.83	5183.67	3789.67	3344.3	3723.85	3435.9	3308.23	2754.03	5775.16	1999.34	4511.89	1690.39	5030.89	2193.35	4872.25	1639.22	5715.8	8299.88
ENSSSCG00000001566	0.888467	2.81687	1.0909	0	0.980897	4.76508	0	11.9247	1.88466	1.09217	1.10985	7.72036	6.7153	5.44231	4.14868	1.11411	0	2.56786	3.68973	0	3.5443	0	1.05891	4.07876	7.46787	0	0	1.00204
ENSSSCG00000001567	3.55387	11.2675	3.27271	6.4013	5.88538	3.81206	3.316	22.7653	16.962	9.82955	6.65912	1.10291	8.95374	9.07052	9.12709	11.1411	7.97404	1.28393	6.64151	2.86302	7.08859	8.38743	10.5891	2.03938	8.53471	10.2052	1.10922	14.0285
ENSSSCG00000001570	2258.48	1726.74	3207.25	2642.67	4620.02	2028.02	4497.33	4407.8	4859.61	2975.08	1947.79	3998.04	4415.31	5823.27	3536.33	4351.7	4398.68	2393.24	4083.79	3511.02	6074.92	4177.59	4784.16	6167.08	4698.36	4255.58	3496.26	7099.44
ENSSSCG00000001571	3793.75	4602.76	5228.69	4470.24	4743.62	4529.68	4492.35	5452.84	4764.43	4971.57	4806.78	5304.99	4655.94	4654.99	4430.79	4524.39	4419.61	4808.32	4516.96	4693.44	4668.72	6486.07	4966.29	4967.93	4608.75	4518.37	4911.62	5704.6
ENSSSCG00000001572	123.497	131.454	188.726	237.915	199.122	262.079	275.228	330.639	292.123	366.97	263.035	249.257	205.936	230.391	309.491	444.528	346.871	228.539	185.962	328.293	193.164	500.02	293.318	323.241	203.766	197.726	226.28	266.542
ENSSSCG00000001573	753.42	2061.01	747.268	1425.36	2647.44	953.969	1053.66	1322.56	1213.72	1610.95	2249.67	1630.1	960.288	1855.83	2390.47	1389.29	2535.74	1077.22	1695.06	1866.69	1403.54	966.491	1351.17	3425.14	1227.93	2556.41	1474.15	1763.59
ENSSSCG00000001577	377.598	334.268	361.089	413.951	362.932	312.589	335.745	452.055	346.778	333.113	299.661	288.962	339.123	343.773	308.662	320.863	396.709	445.524	408.084	414.183	379.24	436.792	386.503	384.423	445.939	255.131	364.933	351.715
ENSSSCG00000001578	645.915	546.472	566.178	770.29	467.888	416.468	545.482	379.422	413.684	356.048	471.688	413.591	571.92	523.369	555.093	599.389	498.378	649.668	535.748	497.211	524.556	421.952	483.922	419.092	546.222	423.517	390.445	464.946
ENSSSCG00000001579	535.745	430.042	448.361	359.54	465.926	445.058	343.206	418.449	370.337	458.712	480.567	336.387	408.514	377.334	310.321	454.555	358.832	426.265	273.04	393.188	331.392	514.859	311.32	381.364	378.728	335.497	357.168	448.913
ENSSSCG00000001582	48.8657	69.4827	118.908	32.0065	101.032	85.7714	74.6101	66.1279	134.753	68.8068	36.6252	113.6	89.5374	105.218	92.9304	106.954	78.7437	115.554	53.87	55.3517	147.088	189.685	121.775	88.713	45.8741	84.1932	105.376	75.1529
ENSSSCG00000001588	42.6464	43.192	29.4544	29.8727	41.1977	29.5435	15.751	14.0928	18.8466	18.5669	22.1971	11.0291	24.6228	22.6763	28.211	49.0207	32.8929	71.9001	36.8973	34.3562	22.1519	31.6142	8.47129	8.15751	12.8021	39.5453	15.5291	33.0673
ENSSSCG00000001589	0.888467	0	0	0	0.980897	5.7181	0	0	0.942332	1.09217	0	8.82327	2.23843	0.907052	0	0	0	1.28393	0	0.95434	0.886074	0	0	4.07876	0	0	0	1.00204
ENSSSCG00000001594	5.3308	0	4.36361	0	0	1.90603	7.46101	0	0	0	0	0	0	0	0.829735	0	0	0	1.47589	3.81736	0.886074	0	8.47129	1.01969	0	5.10262	1.10922	0
ENSSSCG00000001595	1474.85	1528.62	1419.26	1730.49	1842.12	1525.78	1485.57	1273.77	1909.16	1569.45	2032.14	1744.8	1522.14	1699.82	1680.21	2070.01	1912.77	1734.59	1622	2024.15	1960.88	2213.64	1447.53	1819.13	1467.97	2814.09	2098.64	1431.91
ENSSSCG00000001596	701.889	530.51	1042.9	502.502	577.748	746.211	475.017	640.682	680.364	659.672	2344.01	594.468	794.644	1011.36	700.297	881.258	726.634	550.806	679.647	534.43	765.568	1480.7	897.957	467.018	758.523	3356.25	3505.13	506.029
ENSSSCG00000001597	2.6654	2.81687	10.909	1.06688	3.92359	1.90603	5.803	7.58845	6.59632	4.36869	4.43942	6.61745	3.35765	7.25641	3.31894	14.4834	2.99027	0	3.68973	0.95434	5.31644	1.29037	11.648	6.11814	9.60155	3.82696	2.21844	1.00204
ENSSSCG00000001611	621.038	434.737	383.997	506.77	422.766	503.192	516.467	428.205	397.664	475.095	488.336	394.841	520.436	626.773	638.896	550.368	476.449	469.918	568.956	530.613	452.784	463.244	396.033	582.243	491.813	641.654	529.097	468.954
ENSSSCG00000001612	137.712	93.8956	87.2721	40.5416	49.0448	30.4965	48.082	24.9335	56.5399	40.4104	25.5266	22.0582	61.5569	71.6571	73.0167	81.3297	71.7664	93.7269	123.975	29.5845	52.2784	18.0652	73.0649	15.2953	65.0772	47.1992	32.1673	30.0612
ENSSSCG00000001616	1.77693	12.2064	15.2726	13.8695	10.7899	5.7181	5.803	26.0175	17.9043	10.9217	7.76898	16.5436	10.073	12.6987	14.1055	6.68464	14.9513	12.8393	2.21384	12.4064	11.519	29.0334	13.7658	8.15751	4.26736	3.82696	17.7475	9.01835
ENSSSCG00000001618	0	0	0	1.06688	0	2.85905	1.658	1.08406	0	1.09217	1.10985	7.72036	1.11922	0.907052	0	0	3.98702	0	0	2.86302	0	3.22594	0	0	0	2.55131	0	1.00204
ENSSSCG00000001619	546.407	1114.54	1171.63	295.527	1081.93	781.473	482.478	1247.76	988.506	831.143	699.208	1034.53	782.333	1259.89	984.896	1032.78	1184.15	843.542	968.922	731.978	988.859	1199.4	973.139	989.099	1177.79	798.56	1499.66	1232.51
ENSSSCG00000001620	19.5463	27.2297	27.2725	29.8727	12.7517	34.3086	39.792	54.2032	70.6749	38.226	41.0646	92.6443	35.8149	37.1891	40.657	51.2489	25.9156	16.6911	43.5388	42.9453	62.0252	19.3556	22.2371	65.2601	43.7404	28.0644	26.6212	35.0713
ENSSSCG00000001621	6005.15	7521.04	9895.57	4936.47	6591.63	6838.84	2952.07	5561.25	5741.63	5222.77	6388.32	7693.89	7742.74	10728.6	6855.27	8638.78	8001.95	7912.86	7101.98	5574.3	8299.86	6086.05	8202.33	4575.35	8263.74	6900.01	10107.2	6913.06
ENSSSCG00000001624	801.397	846.938	961.085	386.212	702.322	584.199	310.875	648.27	819.829	559.192	730.284	770.933	832.697	800.02	522.733	459.012	638.92	603.447	689.979	367.421	638.859	1073.59	787.83	393.6	728.651	502.608	808.62	720.466
ENSSSCG00000001625	3.55387	13.1454	3.27271	5.33442	5.88538	12.3892	3.316	0	5.65399	5.46086	12.2084	2.20582	15.669	14.5128	0.829735	2.22821	8.9708	7.70358	5.16562	2.86302	15.0633	9.03262	0	2.03938	9.60155	10.2052	5.54609	4.00815
ENSSSCG00000001629	31.0963	61.9711	19.6362	20.2708	53.9493	32.4025	38.963	39.0263	30.1546	33.8573	36.6252	34.1902	50.3648	57.1443	54.7625	38.9937	46.8475	47.5054	46.4905	20.0411	39.8733	29.0334	33.8852	77.4964	53.342	36.994	52.1332	30.0612
ENSSSCG00000001636	2.6654	0.938956	1.0909	1.06688	0	0.953016	2.487	4.33625	0	6.55303	1.10985	0	1.11922	15.4199	0	5.57053	3.98702	1.28393	5.16562	0.95434	0	3.87112	1.05891	1.01969	0	2.55131	3.32765	2.00408
ENSSSCG00000001637	7.10773	9.38956	2.1818	9.60195	2.94269	4.76508	14.093	21.6813	6.59632	13.1061	4.43942	0	5.59608	7.25641	6.63788	7.79874	6.97729	3.85179	10.3312	8.58906	11.519	9.03262	21.1782	13.256	3.20052	8.92958	0	8.01631
ENSSSCG00000001638	629.034	661.025	747.268	745.752	605.213	679.5	714.598	685.128	653.036	708.82	706.977	570.204	599.9	464.411	584.134	582.678	599.05	685.618	653.819	577.375	653.037	643.897	636.406	628.129	660.373	570.217	632.254	637.296
ENSSSCG00000001639	157.259	271.358	135.272	87.4845	163.81	167.731	142.588	148.517	176.216	178.024	177.577	236.022	266.374	305.676	229.837	238.419	176.426	115.554	177.107	188.005	186.076	307.754	146.13	247.784	102.417	210.483	171.929	213.434
ENSSSCG00000001641	4503.64	3745.49	3202.89	5711.03	3535.15	3998.85	3941.07	2585.49	3260.47	4214.69	3591.49	3642.91	4360.47	4257.7	4213.4	4671.45	3687	5735.31	4354.61	4133.24	2698.98	2512.36	2942.71	3349.68	3311.47	3633.06	3210.08	3741.61
ENSSSCG00000001646	1037.73	953.04	761.449	879.112	756.271	1030.21	872.938	800.039	842.445	764.521	925.618	861.372	865.155	1012.27	952.536	876.802	950.904	934.701	975.563	853.18	977.34	767.128	856.659	710.723	992.16	774.322	876.282	758.543
ENSSSCG00000001651	578.392	655.391	802.904	579.318	652.296	692.843	573.668	829.309	717.115	676.055	618.189	688.215	744.279	657.613	689.51	635.041	683.774	430.116	702.524	640.362	775.315	726.481	888.427	617.932	856.672	711.815	793.091	818.665
ENSSSCG00000001653	248.771	361.498	294.544	230.447	276.613	285.905	224.659	211.392	418.395	314.546	225.3	352.931	265.254	273.93	188.35	222.821	250.186	229.823	299.606	196.594	345.569	398.081	368.501	239.627	280.579	262.785	434.813	311.634
ENSSSCG00000001654	1258.07	1798.1	1695.26	1157.57	1558.64	1568.66	1224.43	1491.67	1747.08	1470.06	1306.3	1904.72	1441.55	1751.52	1523.39	1340.27	1619.73	1341.71	1686.2	1154.75	1597.59	2060.08	1498.36	1554.01	1527.71	1493.79	1735.93	1599.25
ENSSSCG00000001656	843.155	734.263	1023.27	858.841	689.57	786.238	732.008	1207.65	850.926	882.475	779.118	902.179	1003.94	751.946	831.395	665.121	803.385	846.11	896.603	712.892	790.378	861.97	740.179	762.728	898.279	757.739	808.62	789.606
ENSSSCG00000001657	409.583	380.277	572.723	195.24	317.811	353.569	389.63	500.837	408.972	237.001	335.176	371.68	445.448	497.971	389.146	416.676	424.618	281.181	272.302	284.393	440.379	387.758	375.914	292.651	348.856	420.966	248.465	200.408
ENSSSCG00000001658	738.316	813.136	764.722	742.551	675.838	570.857	481.649	638.514	525.821	678.239	625.958	710.273	630.119	586.863	528.541	565.966	589.082	716.433	645.702	501.983	505.062	601.315	548.516	487.411	575.026	506.435	708.79	668.36
ENSSSCG00000001659	967.54	871.351	1177.08	695.608	812.182	882.493	723.717	844.486	690.729	852.986	844.599	764.316	733.087	896.167	800.695	741.995	747.566	774.21	749.752	777.787	650.378	953.587	882.073	598.558	855.605	824.073	911.777	588.197
ENSSSCG00000001660	177.693	291.076	188.726	183.504	223.644	242.066	254.503	231.99	307.2	210.789	230.85	227.199	271.97	223.135	223.199	259.587	312.981	174.614	259.757	284.393	239.24	162.587	242.491	280.415	227.237	267.887	238.482	300.612
ENSSSCG00000001661	6140.19	8047.79	8103.22	6688.29	8241.49	7228.63	5527.78	7309.84	6479.48	7277.14	8453.76	7011.19	7580.46	7790.67	7336.52	7551.41	7297.24	6863.89	6978.75	6422.71	6245.94	4910.52	6985.64	6082.45	8335.21	7170.45	7646.95	6993.23
ENSSSCG00000001664	0.888467	3.75582	6.54541	1.06688	5.88538	1.90603	0.829001	4.33625	1.88466	1.09217	2.21971	1.10291	2.23843	2.72116	0.829735	3.34232	6.97729	2.56786	1.47589	3.81736	1.77215	2.58075	14.8248	9.1772	2.13368	1.27565	2.21844	1.00204
ENSSSCG00000001667	1840.9	1343.65	1405.08	1785.96	1473.31	1508.62	1118.32	1343.15	1519.04	1521.4	1327.39	1302.54	1656.44	1681.67	1727.51	1270.08	1136.3	1277.51	1337.89	1577.52	1175.82	695.512	1177.51	1314.38	1982.19	1001.39	1380.98	1277.6
ENSSSCG00000001672	0	1.87791	2.1818	0	0.980897	0	0	0	3.76933	0	0	0	0	0.907052	1.65947	1.11411	0	0	6.64151	0	0	0	2.11782	9.1772	2.13368	1.27565	1.10922	4.00815
ENSSSCG00000001679	1609.01	1439.42	1496.72	1919.32	1873.51	1697.32	1547.74	1789.79	1419.15	2170.15	1983.31	1730.46	1396.78	1422.26	1530.03	1489.56	1510.08	1744.86	1604.29	1597.56	1422.15	1115.53	1349.05	2280.03	1812.56	1805.05	1936.69	1708.48
ENSSSCG00000001680	1067.05	1485.43	989.448	776.691	939.699	864.385	878.741	601.655	1609.5	757.967	813.523	1124.97	925.592	1186.42	1099.4	803.271	1048.59	1029.71	1453.01	826.458	1329.11	1335.54	1753.56	1127.78	1605.59	1551.2	1623.9	983
ENSSSCG00000001682	0	4.69478	3.27271	6.4013	3.92359	8.57714	1.658	2.16813	3.76933	2.18434	1.10985	13.2349	2.23843	7.25641	6.63788	3.34232	3.98702	11.5554	1.47589	0.95434	0.886074	7.09706	8.47129	7.13782	6.40103	1.27565	2.21844	1.00204
ENSSSCG00000001683	2628.97	1897.63	1794.53	2262.86	1499.79	1538.17	1236.04	1271.61	876.369	1098.73	1085.44	894.459	1730.31	2055.38	1733.32	1543.04	1653.62	1430.3	1171.12	1731.17	1463.79	1064.56	980.552	1237.9	1270.61	1062.62	1052.65	933.9
ENSSSCG00000001688	1109.69	1341.77	1288.36	1232.25	1036.81	1090.25	1058.63	1085.15	1233.51	1009.17	1155.36	1183.42	1012.89	1111.14	1085.29	942.534	1120.35	1078.5	984.419	946.705	1215.69	1000.04	1356.47	804.535	1421.03	1030.73	1222.36	1032.1
ENSSSCG00000001689	2461.05	2673.21	2859.25	2628.8	3212.44	2584.58	1838.72	2638.61	2431.22	2766.47	2400.61	2364.64	2855.12	2791	2283.43	2581.38	2510.83	2599.96	2499.42	2284.69	1833.29	2708.5	2380.43	2746.02	2940.21	2407.16	2928.34	2663.42
ENSSSCG00000001691	30.2079	21.596	39.2725	25.6052	28.446	13.3422	17.409	18.4291	34.8663	26.2121	7.76898	7.72036	14.5498	13.6058	19.0839	27.8527	20.9319	42.3697	16.9727	18.1325	25.6961	16.7749	21.1782	14.2756	9.60155	14.0322	15.5291	8.01631
ENSSSCG00000001692	1067.94	1458.2	1394.17	1270.66	1539.03	1156.01	817.395	1571.89	1385.23	1555.25	1116.51	1546.28	1486.32	1158.31	1198.97	1183.18	1344.62	1346.84	1579.2	1188.15	1190	1890.4	1362.82	1547.89	1213	1421.08	1639.42	1798.66
ENSSSCG00000001695	4224.66	8633.7	3928.34	11145.7	28577.4	5604.69	6688.38	6750.46	10494.8	9357.73	5964.36	8974.37	4819.35	6430.09	7149	5647.4	6981.27	6062.72	9957.09	6783.45	8873.15	16121.3	9132.05	21335	8115.45	37059	14561.8	7388.03
ENSSSCG00000001696	2549.9	2942.69	3965.43	2734.42	2844.6	3170.68	2015.3	2688.48	2804.38	3453.45	3488.27	2723.08	3006.22	2852.68	2657.64	2368.59	2775.96	2774.57	2351.09	2611.07	2601.51	2085.89	2980.84	2498.24	2998.88	2821.75	2709.82	2869.84
ENSSSCG00000001697	847.597	1143.65	929.448	997.536	1255.55	1065.47	695.531	1059.13	1364.5	1253.81	1598.19	1186.73	1106.91	1520.22	1285.26	1139.73	1349.61	1303.19	1306.9	1264.5	1186.45	1176.18	1356.47	1952.7	1923.51	2232.39	2076.46	1492.04
ENSSSCG00000001698	6.21927	3.75582	13.0908	1.06688	3.92359	3.81206	4.145	0	4.71166	2.18434	3.32956	5.51454	0	3.62821	8.29735	10.027	0.996755	7.70358	0.737945	1.90868	15.9493	0	1.05891	1.01969	0	1.27565	13.3106	0
ENSSSCG00000001700	3333.53	2639.4	2641.07	2155.11	2657.25	2063.28	1892.61	2187.64	2336.98	2342.71	1662.56	2744.04	2645.83	2966.06	2692.49	2354.11	2748.05	2284.11	2795.34	2268.47	1944.93	4276.95	2335.96	2114.84	2338.51	2386.75	2896.17	2859.82
ENSSSCG00000001701	14472.2	12115.3	12301	15022.8	14634	13050.6	14053.2	14959	14004.9	20112.4	22005.1	16595.5	14807.2	14889.3	17373	16289.3	14693.2	20305.3	16107.1	17766	11802.5	11650.8	12163.7	17014.5	21050.9	16036.2	17623.3	22244.3
ENSSSCG00000001702	7.10773	7.51165	5.45451	17.0701	2.94269	14.2952	6.632	1.08406	7.53866	0	4.43942	13.2349	10.073	11.7917	5.80815	7.79874	10.9643	6.41965	3.68973	3.81736	2.65822	0.645187	10.5891	7.13782	2.13368	10.2052	4.43687	7.01427
ENSSSCG00000001703	177.693	449.76	370.907	321.132	307.021	339.274	317.507	486.745	401.433	409.565	428.404	412.488	360.388	356.471	540.158	434.501	393.718	246.514	356.427	339.745	341.139	538.086	372.737	468.037	318.985	306.157	537.971	443.903
ENSSSCG00000001706	833.382	864.778	839.994	671.07	722.921	529.877	598.538	659.111	863.176	658.58	634.837	660.642	629	807.276	664.618	498.005	533.264	726.704	867.085	522.978	669.872	709.706	838.658	714.802	779.859	873.823	858.535	579.178
ENSSSCG00000001708	1561.92	1284.49	1293.81	1647.27	975.992	1525.78	1408.47	1332.31	1087.45	1197.02	1282.99	1250.7	1253.52	1281.66	1337.53	1242.23	1213.05	1394.35	1413.16	1392.38	1260	1146.5	965.727	1320.5	1335.68	1107.27	1145.82	1269.58
ENSSSCG00000001709	994.194	749.287	981.812	945.259	821.991	874.869	784.235	729.575	643.613	709.912	1216.4	877.915	785.69	704.779	981.577	873.459	813.352	772.926	638.322	769.198	693.796	460.019	716.883	655.66	818.266	677.372	744.285	699.423
ENSSSCG00000001710	31.0963	36.6193	26.1816	23.4714	19.6179	13.3422	5.803	21.6813	32.9816	52.4243	43.2843	12.132	32.4573	28.1186	32.3597	25.6244	29.9027	5.13572	20.6625	18.1325	22.1519	23.2267	26.4728	25.4922	18.1363	25.5131	15.5291	15.0306
ENSSSCG00000001715	0	0.938956	2.1818	1.06688	0	6.67111	0	2.16813	1.88466	0	12.2084	4.41163	1.11922	0	4.97841	3.34232	5.98053	1.28393	5.90356	0	0.886074	3.87112	2.11782	11.2166	0	5.10262	5.54609	1.00204
ENSSSCG00000001716	289.64	389.667	179.999	235.781	335.467	243.019	361.444	238.494	263.853	277.412	203.103	338.593	250.705	207.715	357.616	220.593	281.085	267.057	277.467	318.749	327.847	1011.65	260.492	339.557	327.52	235.996	337.202	389.793
ENSSSCG00000001718	159.924	102.346	124.363	82.1501	106.918	108.644	187.354	191.879	114.965	101.572	77.6898	115.805	142.141	117.917	136.906	123.666	88.7112	83.4554	165.3	146.014	161.265	96.7781	119.657	145.816	109.884	93.1228	76.536	159.324
ENSSSCG00000001720	708.996	415.957	467.997	365.941	446.308	500.333	426.106	354.489	371.279	364.786	345.165	409.179	420.826	406.359	407.4	300.809	292.049	308.143	442.767	384.599	461.645	356.143	373.796	301.828	545.155	320.189	341.639	319.65
ENSSSCG00000001723	467.334	323.94	377.452	441.69	503.2	384.065	924.336	753.424	378.818	455.436	365.142	712.479	396.203	496.157	651.342	577.107	347.868	451.943	630.943	825.504	581.265	1816.2	563.341	772.924	552.623	656.962	957.255	778.584
ENSSSCG00000001725	7018	6755.79	4631.97	5877.46	8523.99	7320.12	6792.83	5369.37	7962.71	7888.76	6713.51	8389.83	6344.84	5762.5	7352.28	6301.38	8216.25	7697.16	6589.11	8387.69	7686.69	12336.6	5019.24	9148.65	4985.34	9397.74	7459.49	7990.25
ENSSSCG00000001727	1781.38	2114.53	1516.35	1490.44	1843.1	1922.23	1462.36	1296.54	2337.93	2017.24	1888.97	2136.33	1902.67	1892.11	1662.79	1953.03	2158.97	1846.29	1821.99	2225.52	2098.22	3416.91	1578.84	1994.51	1429.56	1961.96	1964.43	2049.17
ENSSSCG00000001729	0.888467	0.938956	1.0909	0	5.88538	0.953016	0.829001	0	3.76933	0	0	2.20582	0	0	0	1.11411	0	1.28393	0	2.86302	0	2.58075	0	1.01969	0	2.55131	0	0
ENSSSCG00000001731	245.217	117.369	198.544	147.23	133.402	124.845	162.484	110.574	112.138	131.061	134.292	79.4094	125.352	160.548	177.563	154.861	193.37	222.12	184.486	109.749	168.354	175.491	139.776	101.969	132.288	174.765	83.1914	161.328
ENSSSCG00000001732	2648.52	1539.89	2360.71	1923.59	1603.77	1552.46	1696.96	1748.59	839.618	1365.22	1563.78	800.712	1061.02	1026.78	1077	955.903	1258.9	1357.11	755.656	1384.75	1202.4	1324.57	848.188	868.775	980.425	840.656	818.603	1023.08
ENSSSCG00000001734	4.44233	1.87791	13.0908	12.8026	9.80897	9.53016	25.699	35.7741	7.53866	2.18434	13.3182	9.92618	6.7153	20.8622	4.14868	8.91285	18.9383	5.13572	8.1174	26.7215	8.86074	10.9682	10.5891	9.1772	7.46787	6.37827	1.10922	12.0245
ENSSSCG00000001746	4.44233	0	3.27271	3.20065	0.980897	0.953016	5.803	0	1.88466	1.09217	13.3182	0	2.23843	1.8141	4.14868	0	3.98702	5.13572	8.1174	0.95434	0	7.74225	4.23565	7.13782	0	0	0	1.00204
ENSSSCG00000001750	66.635	40.3751	74.1813	59.7455	51.0066	60.993	115.231	134.424	98.0025	75.3599	110.985	89.3356	102.968	72.5641	76.3356	110.297	69.7729	37.234	78.9601	81.1189	93.9238	118.069	65.6525	110.126	77.8793	76.5393	52.1332	84.1712
ENSSSCG00000001751	3.55387	0.938956	0	5.33442	3.92359	2.85905	0.829001	1.08406	7.53866	2.18434	0	1.10291	2.23843	2.72116	10.7866	6.68464	9.96755	3.85179	4.42767	0.95434	4.43037	11.6134	7.41238	1.01969	12.8021	1.27565	7.76453	1.00204
ENSSSCG00000001752	0.888467	0	0	0	1.96179	2.85905	4.145	15.1769	1.88466	1.09217	0	4.41163	0	0.907052	2.48921	1.11411	0.996755	5.13572	7.37945	0	3.5443	9.67781	3.17673	4.07876	0	1.27565	2.21844	6.01223
ENSSSCG00000001755	43.5349	28.1687	29.4544	13.8695	16.6752	24.7784	39.792	43.3625	17.9043	21.8434	26.6365	23.1611	29.0996	10.8846	14.9352	4.45642	13.9546	23.1107	13.283	20.0411	26.5822	23.8719	32.8263	11.2166	19.2031	24.2374	18.8567	11.0224
ENSSSCG00000001756	1696.08	1176.51	895.63	1559.78	1049.56	1444.77	1372	866.167	970.602	1434.02	1159.8	1079.75	1103.55	881.654	1062.89	1049.49	940.937	1291.63	1368.15	1128.03	962.276	791	859.836	968.705	1170.32	958.016	1042.66	1066.17
ENSSSCG00000001757	353.61	386.85	366.543	426.754	307.021	380.253	364.76	481.324	303.431	357.14	374.021	355.137	399.56	331.074	335.213	334.232	330.923	401.87	318.792	433.27	389.873	369.692	333.557	394.62	312.584	364.837	307.253	429.874
ENSSSCG00000001760	27.5425	18.7791	16.3635	28.8059	50.0257	22.8724	52.227	22.7653	67.8479	36.0417	23.3069	27.5727	12.3114	14.5128	14.1055	57.9335	19.9351	37.234	28.7799	33.4019	39.8733	23.2267	19.0604	31.6104	22.4036	56.1288	43.2595	45.0917
ENSSSCG00000001762	191.909	133.332	256.362	200.574	196.179	140.093	112.744	256.923	212.025	159.457	139.842	183.083	269.731	132.43	206.604	163.774	168.452	273.477	118.809	177.507	137.341	321.948	138.717	175.387	158.959	151.803	173.038	190.387
ENSSSCG00000001764	135.047	147.416	197.453	167.501	152.039	159.154	164.971	200.552	118.734	160.549	159.819	143.378	207.055	123.359	149.352	111.411	123.598	177.182	123.237	195.64	150.633	218.718	119.657	183.544	161.093	118.636	153.072	160.326
ENSSSCG00000001765	167.032	219.716	208.362	100.287	186.37	168.684	256.161	230.906	326.989	207.513	135.402	230.508	193.625	292.978	184.201	315.292	186.393	127.109	251.639	272.941	297.721	357.434	248.844	260.021	123.753	211.759	286.178	306.624
ENSSSCG00000001769	8736.29	8296.61	7734.49	9009.83	8488.68	7589.82	6637.81	8463.29	6938.39	9270.36	8308.37	7986.16	9215.63	8146.23	8354.6	8613.15	7698.94	9727.05	8129.2	8728.39	7203.78	6118.96	7787.23	7757.8	7796.46	7872.06	8643.03	9081.47
ENSSSCG00000001770	924.005	845.06	1223.99	1450.96	1328.13	1301.82	1788.15	2119.34	1514.33	1637.17	1657.01	1700.69	1278.15	1607.3	1583.13	1226.63	1461.24	1111.88	1386.6	1672.96	1547.09	1648.45	1499.42	2235.16	1499.98	1486.14	1219.03	1786.63
ENSSSCG00000001771	3.55387	16.9012	4.36361	6.4013	3.92359	5.7181	6.632	4.33625	5.65399	4.36869	22.1971	16.5436	1.11922	1.8141	3.31894	0	0.996755	2.56786	0	7.63472	15.0633	1.93556	6.35347	0	2.13368	0	28.8397	39.0795
ENSSSCG00000001773	368.714	405.629	355.634	295.527	390.397	387.877	390.459	463.979	321.335	280.688	401.767	538.219	459.998	487.994	400.762	370.997	424.618	287.6	404.394	454.266	514.809	343.885	470.157	416.033	378.728	298.503	530.206	510.038
ENSSSCG00000001775	0	0.938956	0	12.8026	3.92359	5.7181	4.145	2.16813	2.827	7.64521	1.10985	1.10291	4.47687	3.62821	0.829735	1.11411	1.99351	1.28393	0.737945	0.95434	1.77215	0	0	3.05907	0	5.10262	1.10922	2.00408
ENSSSCG00000001779	8198.77	7248.74	8441.4	9017.3	6542.58	7405.89	5467.26	6754.8	5772.73	7018.3	7825.58	6266.73	9765.17	9150.34	8193.64	8588.64	7600.26	8330.14	6680.62	7592.73	6979.61	3590.47	7084.12	5906.04	7861.54	7144.94	6237.13	5364.91
ENSSSCG00000001780	472.664	351.169	971.994	344.603	520.856	395.502	781.748	610.328	406.145	373.523	406.207	612.114	318.977	273.93	351.808	311.95	407.673	220.836	353.476	369.329	465.189	376.789	281.67	364.029	420.335	271.714	281.741	355.724
ENSSSCG00000001782	12.4385	9.38956	38.1816	20.2708	37.2741	25.7314	46.424	83.4729	52.7706	37.1339	21.0872	13.2349	33.5765	40.8173	13.2758	20.0539	34.8864	23.1107	32.4696	30.5389	47.848	54.1957	16.9426	37.7285	19.2031	15.3079	16.6383	44.0897
ENSSSCG00000001786	8.88467	14.0843	5.45451	3.20065	15.6943	17.1543	25.699	26.0175	10.3657	30.5808	12.2084	35.2931	21.2651	14.5128	26.5515	21.168	12.9578	19.2589	21.4004	33.4019	20.3797	18.0652	5.29456	35.6891	27.7378	53.5775	7.76453	8.01631
ENSSSCG00000001787	96.8429	164.317	142.908	155.765	155.963	183.932	186.525	287.277	264.795	257.753	245.278	198.524	153.333	159.641	232.326	269.614	218.289	114.27	179.321	336.882	201.139	272.914	216.018	241.666	165.36	188.797	144.198	239.487
ENSSSCG00000001788	17.7693	25.3518	20.7271	30.9396	40.2168	42.8857	19.067	52.0351	28.27	76.4521	32.1858	50.7338	30.2189	29.0257	27.3813	30.0809	35.8832	19.2589	28.7799	31.4932	23.924	53.5505	37.0619	25.4922	27.7378	22.9618	15.5291	32.0652
ENSSSCG00000001792	1193.21	927.688	1047.27	1031.68	969.126	1143.62	805.789	1115.5	768.943	1278.93	1153.14	938.575	935.665	922.472	799.035	871.231	900.07	1060.53	811.002	1074.59	799.239	856.809	780.418	1298.06	1058.3	954.189	1125.86	1022.08
ENSSSCG00000001793	597.938	476.99	717.813	650.799	716.055	1054.04	1270.03	1167.54	910.293	796.194	706.977	775.345	981.553	670.311	682.042	1056.17	806.375	615.002	625.777	949.568	993.289	1125.21	623.699	1057.42	687.044	954.189	536.862	841.712
ENSSSCG00000001795	7.10773	18.7791	10.909	3.20065	8.82807	6.67111	9.94801	17.345	15.0773	12.0139	8.87883	11.0291	11.1922	3.62821	8.29735	1.11411	1.99351	8.98751	3.68973	5.72604	3.5443	30.969	11.648	15.2953	6.40103	11.4809	1.10922	3.00612
ENSSSCG00000001800	797.843	824.403	986.175	696.675	854.361	721.433	798.328	874.839	1023.37	990.6	1017.74	891.15	1053.18	1316.13	944.239	1106.31	1164.21	1063.09	956.377	1795.11	978.226	1912.98	1022.91	1448.98	1051.9	1396.84	996.078	1012.06
ENSSSCG00000001801	13486	9336.04	11135.9	13120.5	10661.4	12026.1	10639.4	11252.6	9049.22	12574.2	9435.98	10111.5	10479.2	10307.7	10410.7	12571.6	10642.4	14219.5	10526	14735	8312.26	12092.7	9384.07	10596.6	9272.97	10702.7	11161	11162.7
ENSSSCG00000001804	5392.1	5346.41	4934.15	6347.96	6734.84	4821.31	4913.49	7245.88	7041.11	6690.65	5429.41	4869.34	5725.91	5220.08	5861.25	5938.19	5445.27	9435.6	4874.13	8381.96	4371.89	12023.1	5465.04	7375.41	6387.17	5998.13	6691.91	7438.13
ENSSSCG00000001805	1319.37	1250.69	1328.72	1075.42	1085.85	1451.44	1107.54	1176.21	1093.11	1259.27	1366.23	1126.07	798.002	1086.65	814.8	687.403	1139.29	953.96	1046.41	1206.29	1294.55	927.134	1476.12	1217.51	1240.73	1112.37	1422.02	1158.36
ENSSSCG00000001806	3680.03	4052.53	2890.89	4189.65	2626.84	2180.5	2364.31	1781.12	2897.67	1965.91	2230.81	3773.05	5424.84	5039.58	5086.28	5175.02	3429.83	3398.56	4810.66	4001.55	3696.7	2183.31	2948.01	2907.13	2759.91	3778.49	3451.89	2802.7
ENSSSCG00000001807	2.6654	8.4506	7.63631	2.13377	0	17.1543	4.145	7.58845	1.88466	2.18434	1.10985	2.20582	4.47687	9.07052	3.31894	10.027	7.97404	1.28393	6.64151	14.3151	9.74681	1.29037	8.47129	9.1772	2.13368	7.65393	1.10922	0
ENSSSCG00000001808	3.55387	24.4129	10.909	8.53507	21.5797	21.9194	58.859	10.8406	4.71166	14.1982	3.32956	24.264	23.5036	15.4199	13.2758	23.3962	1.99351	3.85179	19.1866	4.7717	2.65822	14.1941	5.29456	8.15751	2.13368	1.27565	8.87374	7.01427
ENSSSCG00000001810	467.334	596.237	429.815	740.417	635.621	541.313	659.884	617.916	470.224	541.717	504.984	530.499	615.569	536.975	532.69	695.202	609.017	810.16	613.232	627.001	501.518	698.738	632.17	765.787	693.445	651.859	673.295	878.788
ENSSSCG00000001814	1854.23	1880.73	1481.44	2285.27	2516	1938.43	2811.14	2727.5	2105.17	2050.01	1905.62	2066.85	1852.3	1885.76	2316.62	2484.46	2357.33	2348.31	1935.63	3107.33	2258.6	3050.45	1804.38	2789.87	1857.37	2088.25	1938.91	2460
ENSSSCG00000001816	102.174	36.6193	43.6361	61.8793	16.6752	71.4762	60.517	23.8494	53.7129	45.8712	61.042	22.0582	42.5302	40.8173	71.3572	34.5373	44.854	38.5179	64.9392	29.5845	29.2404	33.5497	56.1223	43.8466	38.4062	88.0201	41.0411	26.053
ENSSSCG00000001817	3309.54	3763.34	4251.24	3121.7	4063.85	3946.44	3059.01	3966.59	4215.05	4333.74	4050.97	3516.07	3489.72	3840.46	3440.08	3886	3586.32	3416.54	3442.51	3236.17	3336.95	3638.86	3917.97	4301.05	5241.38	4454.58	4452.4	3278.67
ENSSSCG00000001818	380.264	539.9	488.724	428.887	607.175	507.004	581.129	621.169	780.251	599.603	588.223	623.143	527.151	680.289	570.858	630.584	675.8	472.486	494.423	714.8	600.758	914.23	633.229	778.023	521.684	686.302	703.244	608.237
ENSSSCG00000001819	14547.8	13437.4	15227.9	11875.5	13353.9	12380.6	8335.6	9167.93	12581.1	11592.3	11217.3	13453.3	12787.1	15622.2	11799.7	13790.4	13670.5	14187.4	13088.9	13048.7	11601.4	8706.16	16632.3	10352.9	16724.8	14360	19450.1	11828.1
ENSSSCG00000001820	448.676	342.719	475.633	320.065	279.556	379.3	305.072	351.237	328.874	289.426	269.695	381.606	311.142	310.212	358.446	284.097	423.621	315.847	372.662	286.302	358.86	256.139	396.033	222.292	401.132	295.952	250.683	281.573
ENSSSCG00000001821	956.879	1133.32	1163.99	1047.68	1055.44	1032.12	1149.82	1275.94	1076.14	1033.19	963.353	1196.66	1159.51	1331.55	1021.4	1111.88	1088.46	1061.81	1018.36	1150.93	1421.26	1249.73	1151.04	1085.97	946.286	1179.98	1110.33	949.932
ENSSSCG00000001822	166.143	139.904	124.363	133.36	143.211	131.516	135.127	125.751	147.946	124.508	83.2391	74.9978	123.114	140.593	97.079	135.921	140.542	145.084	184.486	86.8449	126.709	131.618	157.778	113.186	146.157	135.219	176.366	122.249
ENSSSCG00000001823	40.8695	50.7036	70.9086	86.4176	27.4651	32.4025	52.227	40.1104	60.3093	37.1339	28.8562	20.9553	61.5569	89.7981	55.5923	62.3899	16.9448	48.7893	19.1866	58.2147	92.1517	1.29037	18.0015	32.6301	27.7378	90.5714	17.7475	3.00612
ENSSSCG00000001824	1733.4	1880.73	2131.62	2018.54	2112.85	2132.85	1666.29	2234.26	2109.88	2582.99	2188.63	1758.04	1540.04	1961.95	1719.21	1741.35	1521.05	1986.24	1567.4	1634.78	1632.15	2007.82	1865.8	1777.32	1911.78	2009.16	1647.19	1295.64
ENSSSCG00000001825	2556.12	2661	2887.62	4548.13	2875.01	3546.17	2172.81	2589.83	3622.32	2789.41	2976.63	3543.65	3263.64	3508.48	2966.3	2982.46	3714.91	4179.19	3528.85	3325.87	4238.98	2008.47	5470.34	3141.66	5521.96	4611.49	3461.87	2819.74
ENSSSCG00000001826	0.888467	1.87791	0	7.46819	3.92359	0.953016	1.658	5.42032	0	3.27652	0	0	1.11922	0	2.48921	0	4.98378	8.98751	5.16562	1.90868	0.886074	1.93556	1.05891	9.1772	4.26736	1.27565	8.87374	2.00408
ENSSSCG00000001832	1.77693	0	0	4.26754	6.86628	0	2.487	0	0.942332	2.18434	1.10985	0	2.23843	7.25641	0.829735	3.34232	3.98702	1.28393	0	0.95434	14.1772	0.645187	4.23565	17.3347	6.40103	12.7565	0	0
ENSSSCG00000001834	4484.98	4417.79	4613.42	3708.49	4499.37	4585.91	4183.97	4350.35	5628.55	5751.38	4676.93	6021.88	3490.84	3775.15	4377.68	4509.9	5695.46	4152.23	4219.57	5735.58	4954.04	5740.88	6975.05	5604.21	5610.51	5404.95	6300.36	5596.38
ENSSSCG00000001835	657.465	399.995	662.177	1723.02	2817.14	1602.02	1517.07	2434.81	3288.74	4859.07	4103.13	1324.59	410.753	627.68	1181.54	1373.69	1654.61	3339.5	1560.75	3838.35	836.454	3344.65	1282.34	5406.39	3247.46	3659.85	2157.43	2156.39
ENSSSCG00000001836	0	0	0	0	0	0.953016	1.658	0	0	3.27652	0	0	6.7153	0	0	0	0.996755	1.28393	0.737945	0	0	0	5.29456	0	0	0	1.10922	0
ENSSSCG00000001837	125.274	82.6281	99.2721	84.2838	61.7965	106.738	77.0971	79.1367	57.4823	70.9912	96.5573	59.5571	50.3648	65.3077	82.1438	37.8796	55.8183	41.0857	75.2704	52.4887	93.0378	35.4853	59.299	68.3192	42.6736	25.5131	57.6793	40.0815
ENSSSCG00000001838	4735.53	4997.12	6159.23	4606.8	5409.64	4624.03	3544.81	4789.39	5381.66	5353.83	5235.18	4468.99	4473.51	5356.14	4200.12	3879.32	4584.08	4611.88	4238.76	4187.64	3822.52	3589.18	4982.18	4118.52	6057.51	4985.26	5009.23	4395.94
ENSSSCG00000001840	710.773	759.615	868.358	541.977	703.303	616.601	736.982	691.633	764.231	591.957	679.231	785.271	724.133	740.154	688.68	736.424	801.391	553.374	576.335	671.855	651.264	854.873	778.3	652.601	765.991	656.962	783.108	700.425
ENSSSCG00000001841	242.551	261.969	248.726	194.173	308.982	203.945	217.198	104.07	300.604	246.831	188.675	183.083	156.69	147.849	175.074	193.854	225.267	78.3197	175.631	103.069	283.544	125.166	386.503	151.934	290.18	264.06	252.902	150.306
ENSSSCG00000001844	1689.86	2045.05	11337.7	1879.85	3494.93	4057.94	8910.1	11748	6736.73	3705.74	3026.57	6584.36	4190.35	2965.15	3292.39	3377.97	2208.81	1224.87	3413	3080.61	10414	3002.7	3260.39	5237.12	2392.92	3172.55	1139.17	2629.35
ENSSSCG00000001846	9.77313	11.2675	32.7271	6.4013	9.80897	7.62413	38.134	39.0263	28.27	12.0139	23.3069	25.3669	13.4306	16.3269	31.5299	6.68464	15.9481	5.13572	14.021	7.63472	38.1012	16.7749	10.5891	15.2953	8.53471	52.3018	12.2014	10.0204
ENSSSCG00000001847	74.6312	112.675	105.817	37.3409	50.0257	101.02	117.718	106.238	91.4062	70.9912	43.2843	47.4251	88.4181	47.1667	73.8464	99.1554	114.627	56.4929	142.423	45.8083	120.506	48.389	72.006	69.3389	104.55	73.9879	83.1914	58.1182
ENSSSCG00000001848	15.9924	5.63374	30.5453	0	7.84717	14.2952	14.922	23.8494	22.616	9.82955	11.0985	28.6756	15.669	15.4199	4.14868	4.45642	11.9611	11.5554	10.3312	16.2238	62.9113	22.5816	21.1782	18.3544	12.8021	10.2052	7.76453	18.0367
ENSSSCG00000001849	171.474	194.364	365.452	138.695	180.485	236.348	385.485	483.492	325.105	494.754	378.46	188.597	298.831	224.949	133.587	340.916	331.919	214.416	177.845	340.699	877.213	692.286	340.969	435.407	219.769	455.409	226.28	273.556
ENSSSCG00000001850	647.692	628.161	783.268	445.957	575.786	580.387	572.01	699.221	650.209	597.418	520.522	652.922	604.377	553.302	464.652	519.173	577.121	477.622	480.402	464.763	765.568	729.707	739.12	604.676	533.42	627.622	596.759	620.262
ENSSSCG00000001852	18325.5	17141.6	17668.2	13612.4	19286.4	14474.4	12008.1	16963.4	14767.3	16050.6	10741.2	18207.9	15703.7	14667	12987	13817.1	16685.7	20772.7	18293.7	12937	11999.2	38053.8	18337.2	15081.2	16304.5	13329.3	23082.8	25557
ENSSSCG00000001855	3.55387	0.938956	0	1.06688	0.980897	0	0	1.08406	0.942332	0	4.43942	0	0	0	0	1.11411	0	1.28393	0	4.7717	7.97467	1.93556	0	4.07876	3.20052	0	0	0
ENSSSCG00000001858	124.385	127.698	128.726	157.899	227.568	177.261	150.878	202.72	184.697	174.748	156.489	155.51	189.148	168.712	136.906	157.089	168.452	168.195	158.658	180.37	143.544	222.59	176.838	147.855	96.0155	172.213	167.492	167.34
ENSSSCG00000001859	135.935	99.5293	114.545	125.892	98.0897	149.623	114.402	126.835	131.926	104.849	104.326	132.349	113.041	140.593	105.376	65.7323	112.633	112.986	115.119	105.932	163.038	106.456	140.835	67.2995	114.152	103.328	165.273	148.302
ENSSSCG00000001860	416.691	345.536	550.905	402.215	339.39	392.643	317.507	357.741	352.432	301.44	329.627	346.313	609.973	393.66	340.191	469.039	391.725	383.895	385.207	285.348	339.366	78.0677	332.498	254.922	356.324	308.708	230.717	358.73
ENSSSCG00000001862	4681.33	4735.15	4466.15	4493.71	4275.73	3553.8	3359.94	3916.72	3388.63	4141.52	3321.79	3910.91	4555.21	4004.63	3975.26	3985.16	3467.71	5126.73	3340.68	3987.23	3050.75	5040.2	2831.53	3267.08	3202.65	3459.57	3947.71	4095.33
ENSSSCG00000001863	1787.6	1363.36	2405.44	1413.62	1327.15	1467.64	1072.73	1362.67	1588.77	1439.48	1580.43	1445.91	1966.46	1641.76	1204.78	1284.56	1203.08	1432.87	1371.1	1055.5	1161.64	349.046	1638.14	1104.32	1850.97	1167.22	1042.66	1017.07
ENSSSCG00000001865	531.303	434.737	410.179	553.713	462.002	414.562	446.831	360.993	294.008	352.772	392.888	339.696	533.866	550.58	574.177	606.074	568.15	640.681	506.23	550.654	313.67	330.981	274.258	358.931	352.057	321.465	290.615	399.813
ENSSSCG00000001866	1624.12	1525.8	1357.08	2192.45	1509.6	1414.28	1795.62	1349.66	1358.84	1462.42	1571.55	1156.95	1725.83	1510.24	1622.96	1634.39	1378.51	1674.24	1588.06	1576.57	1581.64	1342.63	1566.13	1309.28	1184.19	1358.57	1316.64	1338.72
ENSSSCG00000001867	55.0849	64.788	147.272	85.3507	107.899	81.9594	119.376	120.331	103.657	132.153	119.864	99.2618	78.3452	87.984	89.6114	98.0413	128.581	82.1715	74.5324	136.471	77.9745	170.329	65.6525	150.914	107.751	154.354	95.3927	122.249
ENSSSCG00000001868	9437.29	8728.53	9755.94	11070	8749.6	8090.15	9742.41	8199.86	9331.92	11700.4	11430.4	9585.38	11198.9	9942.19	11015.6	9837.56	9534.96	9761.72	9332.05	10041.6	9107.96	6646.72	9010.28	12163.9	8502.71	12140.4	8070.67	6527.28
ENSSSCG00000001869	574.838	632.856	440.724	817.233	786.679	1144.57	1053.66	611.412	723.711	1150.06	916.74	657.334	762.187	1030.41	939.26	973.729	771.488	1134.99	797.719	1183.38	520.125	801.968	610.992	967.685	721.183	759.014	762.033	1038.11
ENSSSCG00000001871	982.644	965.247	959.994	1140.5	651.315	883.446	1164.75	752.34	865.061	810.392	841.269	860.269	933.427	929.728	887.817	853.405	911.034	1004.03	1010.98	908.531	943.669	723.9	820.656	715.822	889.744	841.932	726.538	854.739
ENSSSCG00000001872	4817.27	5707.91	9610.85	5405.9	5820.64	5739.06	3341.7	6752.63	5098.96	5476.15	5812.31	5011.62	6936.91	7675.47	5421.49	8130.75	5552.92	4893.06	4483.75	4626.64	8895.3	1310.38	5692.71	4123.62	5421.68	5212.32	4452.4	2836.77
ENSSSCG00000001873	316.294	394.361	402.543	530.241	779.813	669.97	622.579	1059.13	882.023	644.382	713.636	1076.44	632.358	863.513	656.321	1076.23	597.056	552.09	909.886	748.202	1031.39	1594.26	455.332	1117.58	621.967	1047.31	621.162	818.665
ENSSSCG00000001875	1303.38	1228.15	1309.08	1198.11	1515.49	1399.03	1465.67	1423.38	1749.91	1653.55	1174.23	1326.8	1419.17	1609.11	1696.81	1828.25	1843	1179.93	1564.44	1222.51	1562.15	1878.14	1478.24	1652.92	1280.21	1811.43	1438.66	1526.1
ENSSSCG00000001877	2513.47	2599.03	3400.34	2882.72	2517.96	2581.72	2165.35	2615.85	2691.3	2837.46	2684.74	2752.86	3025.24	2736.58	2423.66	2185.88	2587.58	2680.85	2482.45	2461.24	2933.79	1902.01	2743.64	2050.6	2607.35	2296.18	2471.34	2583.26
ENSSSCG00000001878	547.296	825.342	597.814	1013.54	718.997	929.191	934.284	892.184	894.273	1000.43	947.815	805.123	724.133	775.529	1072.02	1262.28	1018.68	933.417	822.071	1010.65	792.15	737.449	634.288	1047.22	592.096	927.401	590.104	699.423
ENSSSCG00000001880	1290.94	1030.03	862.903	1200.24	888.692	962.546	1126.61	996.255	948.928	1019	991.1	1170.19	950.215	1046.74	1268.67	1041.69	1143.28	837.122	1117.25	768.243	1094.3	1055.53	991.141	1274.61	937.752	1006.49	906.231	975.985
ENSSSCG00000001881	963.098	1822.51	1011.27	731.882	993.648	859.62	1095.11	780.526	1885.61	1104.19	1078.78	1280.48	673.769	1018.62	949.217	735.31	1259.9	1010.45	1044.19	774.924	1647.21	1753.62	1832.98	1388.82	1097.78	2755.41	1446.42	806.641
ENSSSCG00000001882	756.974	991.537	880.358	815.099	749.405	620.413	551.285	572.386	857.522	567.93	688.11	650.716	677.126	634.029	681.213	642.839	738.596	744.679	727.614	555.426	888.732	499.375	1106.56	525.14	786.26	1091.96	989.422	619.26
ENSSSCG00000001884	1143.46	1219.7	1455.26	1263.19	1229.06	1124.56	1038.74	1194.64	1051.64	1177.36	1318.51	1222.02	1122.57	1277.13	1064.55	1055.06	1143.28	1299.34	1143.08	1269.27	1150.12	906.488	1622.25	967.685	1251.4	1097.06	1252.31	1227.5
ENSSSCG00000001885	725.877	851.633	986.175	833.236	792.564	1158.87	618.434	824.972	1269.32	904.319	980.001	918.723	417.468	800.927	486.225	389.937	757.534	449.375	954.901	457.129	1120	400.016	1374.47	1508.12	837.469	1011.59	640.019	644.311
ENSSSCG00000001887	174.139	148.355	152.726	242.183	174.6	223.006	203.934	201.636	176.216	157.273	148.72	157.716	160.048	206.808	137.736	115.867	137.552	123.257	182.272	165.101	167.468	148.393	158.837	160.091	148.291	187.521	126.451	126.257
ENSSSCG00000001888	24.8771	21.596	20.7271	11.7357	22.5606	34.3086	7.46101	16.261	32.9816	33.8573	15.538	3.30873	7.83452	27.2116	5.80815	13.3693	21.9286	10.2714	15.4968	9.5434	30.1265	13.5489	31.7673	15.2953	26.671	22.9618	29.9489	21.0428
ENSSSCG00000001892	981.756	1299.51	1170.54	1621.66	1268.3	1564.85	1628.99	1471.07	1750.85	1556.35	1796.85	1825.31	992.745	1307.97	1280.28	1299.05	1366.55	1179.93	1365.94	1279.77	1923.67	1254.89	2108.29	2010.83	1531.98	1974.71	1786.95	1541.14
ENSSSCG00000001895	0	2.81687	1.0909	0	0	0	0	0	0	4.36869	0	0	0	0	0	2.22821	0	1.28393	0	0	0.886074	0.645187	0	1.01969	0	1.27565	0	0
ENSSSCG00000001898	728.543	1024.4	776.722	883.38	986.782	906.318	959.983	1014.68	1929.9	1266.92	1489.42	1329	661.457	966.01	788.249	848.949	1089.45	965.515	1050.83	1004.92	1695.06	1172.95	2024.64	1854.81	1258.87	2086.97	1668.26	890.812
ENSSSCG00000001899	0.888467	0.938956	1.0909	0	0	0	6.632	2.16813	2.827	0	0	0	1.11922	0	0	2.22821	2.99027	3.85179	0.737945	0	6.20252	2.58075	4.23565	1.01969	3.20052	1.27565	0	0
ENSSSCG00000001900	524.195	880.741	736.359	689.207	599.328	723.339	786.722	890.016	722.769	763.428	862.357	936.369	982.673	1077.58	1085.29	962.588	1069.52	606.015	819.119	725.298	952.53	956.168	842.893	943.213	852.404	811.316	869.627	717.46
ENSSSCG00000001903	492.211	443.187	464.724	447.024	397.263	434.575	365.589	369.666	476.82	472.911	412.866	432.34	364.865	368.263	397.443	418.904	418.637	462.215	457.526	297.754	457.214	305.174	337.793	481.293	459.808	414.588	437.032	386.787
ENSSSCG00000001904	1360.24	1188.72	1262.17	995.403	974.03	1098.83	789.209	913.866	1111.01	1102	1028.83	1229.74	1066.61	1467.61	1245.43	1126.36	1449.28	1083.64	1225.73	851.271	1104.05	1165.21	1235.75	931.996	968.69	1338.16	1453.08	1102.24
ENSSSCG00000001905	223.005	237.556	233.453	242.183	265.823	273.516	145.075	318.715	461.743	442.33	200.884	194.112	181.313	288.442	296.216	259.587	246.199	359.5	467.119	144.105	212.658	201.298	172.603	431.329	331.787	498.781	267.322	143.291
ENSSSCG00000001906	176.805	53.5205	190.908	100.287	61.7965	98.1606	82.9001	187.543	36.751	249.015	218.641	91.5414	305.546	151.478	341.851	183.828	478.442	668.927	6.64151	438.042	322.531	574.217	213.9	177.426	50.1414	114.809	28.8397	11.0224
ENSSSCG00000001907	1824.91	1953.03	2503.62	1456.3	1616.52	2117.6	1381.94	2074.9	1665.1	2033.62	1791.3	1884.87	1832.16	1842.22	1416.36	1507.39	1850.97	1765.4	1495.81	1566.07	1843.92	1501.35	1589.43	1567.26	1864.83	1495.07	1823.55	1811.69
ENSSSCG00000001908	0.888467	1.87791	0	1.06688	3.92359	1.90603	0	9.75657	0.942332	0	0	4.41163	0	1.8141	6.63788	2.22821	0.996755	0	1.47589	0.95434	0.886074	1.93556	2.11782	0	16.0026	2.55131	0	5.01019
ENSSSCG00000001909	45.3118	5.63374	98.1812	50.1435	15.6943	15.2483	33.989	67.212	74.4442	6.55303	7.76898	30.8814	22.3843	14.5128	59.7409	92.4708	39.8702	0	39.1111	22.9042	6.20252	39.3564	36.003	26.5119	16.0026	2.55131	7.76453	13.0265
ENSSSCG00000001910	998.637	848.816	1720.35	1353.88	1932.37	824.359	1464.02	1997.93	1806.45	925.07	953.365	2015.01	1475.13	1819.55	1656.15	1895.09	1559.92	801.172	1771.07	1254.96	1942.27	1278.12	2104.06	1603.97	1511.71	1172.33	1420.91	2582.25
ENSSSCG00000001912	676.123	746.47	675.268	1193.84	656.22	610.883	765.997	656.943	721.826	678.239	683.67	686.009	735.326	836.302	660.469	2320.68	853.222	713.865	585.19	693.805	602.53	1852.98	987.964	785.161	839.602	744.982	702.135	2318.72
ENSSSCG00000001913	336.729	186.852	383.997	281.657	184.409	309.73	314.191	265.596	344.894	223.895	302.99	244.846	276.447	308.398	277.132	252.902	220.283	256.786	275.253	220.452	344.683	374.209	235.078	272.257	241.106	232.169	119.796	157.32
ENSSSCG00000001914	321.625	494.83	523.633	588.92	981.878	479.367	682.267	1086.23	1229.74	583.22	406.207	1127.17	742.041	853.536	868.733	745.337	590.079	679.199	746.062	700.485	919.745	1122.63	899.016	1307.24	863.073	835.553	659.985	1469.99
ENSSSCG00000001916	1154.12	1768.05	2033.44	1365.61	2093.23	1453.35	958.325	1255.35	1856.39	1618.6	1484.98	1495.54	1616.15	2116.15	1197.31	1526.33	1771.23	1952.86	1771.81	1785.57	1718.1	1506.51	2109.35	1653.94	2236.09	1867.56	2026.54	1570.19
ENSSSCG00000001917	524.195	718.301	627.269	687.073	924.005	633.756	777.603	1065.63	1080.85	599.603	654.814	1052.17	702.868	891.632	872.052	887.943	807.372	521.275	781.484	628.91	930.378	844.55	955.138	1023.77	988.96	968.222	875.173	871.773
ENSSSCG00000001918	2169.64	1857.25	1698.53	2421.83	2324.72	1788.81	1800.59	1346.41	1901.63	1630.61	1696.97	1728.26	2030.26	1909.34	2088.44	1968.63	1999.49	2359.86	2333.38	2059.46	1976.83	2094.92	2178.18	2176.02	2099.54	2659.74	1971.08	1753.57
ENSSSCG00000001920	6.21927	0	4.36361	0	0	0.953016	16.58	7.58845	2.827	1.09217	1.10985	1.10291	3.35765	0	13.2758	10.027	0	5.13572	4.42767	3.81736	3.5443	0.645187	5.29456	1.01969	0	10.2052	4.43687	2.00408
ENSSSCG00000001921	1721.85	992.476	999.266	1271.73	747.443	928.237	917.704	744.752	1049.76	681.515	775.788	1169.08	2142.18	1718.86	2034.51	2143.54	1610.76	1479.09	1689.16	1289.31	967.593	881.971	816.421	855.519	1043.37	901.888	936.18	1199.44
ENSSSCG00000001924	475.33	395.3	411.27	379.811	465.926	493.662	510.664	455.307	444.781	390.998	386.229	444.472	463.356	402.731	389.146	394.394	402.689	426.265	436.863	399.868	623.796	547.764	419.329	468.037	408.599	341.875	493.602	434.885
ENSSSCG00000001925	659.242	638.49	596.723	563.315	390.397	607.071	656.568	653.69	590.842	610.524	587.113	719.096	487.979	627.68	597.409	425.589	547.219	445.524	554.197	486.713	744.302	696.802	820.656	668.916	672.109	631.449	570.138	685.394
ENSSSCG00000001927	1238.52	1330.5	1369.08	1393.35	1551.78	1348.52	1565.98	1592.49	1389	1454.77	1332.93	1422.75	1109.14	1070.32	1320.94	1283.45	1332.66	1036.13	1245.65	1277.86	1618.86	1449.09	1445.41	1567.26	1162.85	1404.5	1199.06	1435.92
ENSSSCG00000001929	224.782	183.096	196.362	218.711	250.129	186.791	150.878	173.45	158.312	147.443	231.96	137.864	213.77	200.458	203.285	180.485	173.435	209.281	146.113	175.598	159.493	112.908	203.311	144.796	215.502	219.413	224.062	129.263
ENSSSCG00000001930	260153	242315	321897	310252	220809	199978	222577	200098	195799	190656	212982	185985	211816	220070	151731	214816	154046	201089	178211	178958	190190	39038.3	160605	139515	143086	233181	152412	106957
ENSSSCG00000001931	321.625	247.884	363.27	569.716	271.708	198.227	354.812	208.14	205.428	124.508	215.312	426.826	627.881	322.91	320.278	178.257	408.67	146.368	135.044	91.6166	291.518	55.4861	212.841	177.426	389.396	191.348	144.198	298.607
ENSSSCG00000001934	1762.72	1325.81	1307.99	1941.73	1400.72	1499.09	1391.06	1362.67	1212.78	1558.53	1665.89	1433.78	1584.81	1639.95	1624.62	1654.45	1363.56	2097.94	1439.73	1792.25	1223.67	1085.85	1221.98	1537.69	1357.02	1611.15	1345.48	1576.21
ENSSSCG00000001938	14.2155	18.7791	38.1816	13.8695	46.1021	28.5905	19.067	5.42032	27.3276	50.2399	24.4168	25.3669	33.5765	12.6987	17.4244	8.91285	6.97729	3.85179	29.5178	32.4475	24.8101	49.6794	26.4728	35.6891	37.3394	2.55131	38.8226	45.0917
ENSSSCG00000001942	51.5311	23.4739	57.8178	58.6786	74.5481	89.5835	99.4801	87.8092	104.599	83.0051	88.7883	82.7181	53.7224	90.7052	68.0383	76.8733	83.7274	26.9625	82.6498	49.6257	85.9492	9.03262	48.7099	101.969	61.8767	54.8531	41.0411	73.1488
ENSSSCG00000001944	0	0	0	2.13377	0.980897	0	0	0	0.942332	1.09217	1.10985	0	0	0.907052	0.829735	0	0	0	0.737945	0	0	3.87112	0	1.01969	0	0	0	0
ENSSSCG00000001946	628.146	500.463	481.088	562.248	351.161	477.461	446.002	299.202	382.587	295.979	390.669	397.047	402.918	483.459	504.479	362.085	465.485	387.747	468.595	493.394	514.809	391.629	587.696	390.541	468.342	315.087	395.991	475.968
ENSSSCG00000001947	891.132	680.743	639.268	841.771	730.768	600.4	588.59	529.023	532.418	595.234	598.211	527.19	700.63	619.516	756.719	681.833	548.215	826.851	549.769	602.188	482.024	410.984	574.989	555.731	624.101	512.813	591.213	601.223
ENSSSCG00000001950	186.578	146.477	165.817	180.303	126.536	158.201	155.852	188.627	212.967	194.407	248.607	193.009	177.955	126.08	163.458	141.491	136.555	223.404	146.851	132.653	126.709	103.23	235.078	158.052	216.568	188.797	155.291	230.469
ENSSSCG00000001951	3328.2	3066.63	3019.62	3202.79	3240.88	3063.95	2231.67	3282.54	3026.77	3489.49	3034.34	2914.99	3319.6	2956.99	2822.76	2961.29	3086.95	3561.62	3080.18	3223.76	2783.16	2891.73	3170.38	3034.6	2894.33	3266.95	3297.71	3668.46
ENSSSCG00000001952	1669.43	2426.26	1326.54	1608.86	1834.28	1492.42	1085.16	1370.26	2107.05	1841.4	1894.52	1074.23	2371.62	1570.11	2290.9	1614.34	1819.08	1426.45	2184.32	1718.77	2046.83	2301.38	1957.93	3113.11	1547.98	1567.78	1979.95	2233.54
ENSSSCG00000001955	971.983	812.197	823.631	998.603	679.761	778.614	882.057	912.782	682.248	827.867	770.239	769.83	743.16	780.065	839.692	796.586	716.667	971.935	751.966	863.677	676.961	613.573	726.413	847.362	735.052	863.618	777.562	812.653
ENSSSCG00000001956	128.828	99.5293	92.7267	77.8825	86.3189	85.7714	116.889	58.5394	63.1363	92.8346	71.0307	68.3803	96.2527	66.2148	82.9735	66.8464	70.7696	118.122	101.836	77.3015	71.772	89.0358	104.832	87.6933	109.884	102.052	80.9729	90.1835
ENSSSCG00000001958	439.791	447.882	382.907	474.763	684.666	466.025	561.233	486.745	462.685	701.175	659.253	449.987	503.648	429.035	527.712	721.941	519.309	548.238	511.396	681.398	451.012	414.21	426.741	886.11	449.139	568.942	591.213	498.013
ENSSSCG00000001959	9591.89	6973.63	6706.86	10304	7678.46	9492.04	9458.07	9475.8	8534.7	14758.5	9631.31	7551.62	7107.03	6597.89	7860.08	8745.73	8841.22	14050	8611.08	12917	6717.33	13795.4	7561.69	11252.3	8402.43	9900.35	9479.38	10914.2
ENSSSCG00000001960	440.68	410.324	464.724	466.228	360.97	484.132	363.931	484.576	348.663	409.565	366.252	405.87	363.746	312.026	336.873	315.292	359.829	383.895	422.105	384.599	414.683	366.466	460.626	359.95	369.126	418.415	390.445	365.744
ENSSSCG00000001963	287.863	269.48	250.907	258.186	349.199	214.429	317.507	137.676	294.008	198.775	368.472	320.946	400.68	212.25	368.402	372.111	248.192	174.614	364.545	376.964	289.746	625.186	364.265	321.202	310.45	272.99	376.025	477.972
ENSSSCG00000001964	6.21927	14.0843	16.3635	19.2039	3.92359	29.5435	7.46101	7.58845	31.097	20.7513	15.538	19.8524	3.35765	32.6539	6.63788	12.2552	23.9221	8.98751	29.5178	18.1325	24.8101	7.74225	12.7069	18.3544	16.0026	20.4105	19.9659	4.00815
ENSSSCG00000001966	1191.43	1025.34	676.359	1208.78	1054.46	1236.06	1447.43	1139.35	819.829	1003.71	943.376	815.049	1113.62	1153.77	1365.74	1442.77	1114.37	1405.9	1241.96	1378.07	998.605	909.069	906.428	1175.7	1027.37	1023.07	972.784	1262.57
ENSSSCG00000001968	177.693	180.28	195.271	149.364	179.504	205.851	190.67	213.561	171.504	175.84	152.05	180.877	208.174	139.686	178.393	194.969	179.416	206.713	152.755	187.051	148.86	227.751	138.717	163.15	125.887	98.2254	120.905	145.296
ENSSSCG00000001970	1341.58	923.933	834.54	1408.29	1059.37	1261.79	1111.69	970.237	1023.37	1325.9	1245.26	1088.57	1144.96	1231.78	1180.71	1431.63	1344.62	1399.48	1177.02	1565.12	991.517	1032.3	1065.26	1340.89	1127.65	1095.79	1026.03	1196.43
ENSSSCG00000001971	9267.6	6129.5	7079.95	12205.2	9739.32	9216.62	8189.7	6439.34	6696.21	9770.57	9857.72	6315.25	7757.29	7527.62	7434.43	8902.82	7610.23	10838.9	8578.61	9154.03	5257.08	4505.99	6014.62	8450.16	8676.6	8604.29	7831.08	8351.99
ENSSSCG00000001972	76.4081	54.4594	87.2721	92.8189	55.9111	77.1943	78.7551	71.5482	72.5596	103.756	116.535	63.9687	129.829	97.9616	67.2086	109.182	84.7242	133.529	76.0083	97.3426	116.076	101.294	100.597	66.2798	60.8098	59.9557	115.359	88.1794
ENSSSCG00000001973	528.638	439.431	451.633	564.382	433.556	388.83	457.608	443.382	359.029	400.827	407.316	372.783	490.217	499.786	448.887	474.609	456.514	647.101	463.429	450.448	422.657	290.979	457.45	407.876	284.846	455.409	368.26	388.791
ENSSSCG00000001974	221.228	230.983	165.817	340.336	223.644	249.69	301.756	203.804	193.178	285.057	266.365	280.139	208.174	188.667	263.856	219.479	216.296	276.045	344.62	258.626	223.291	202.589	277.435	338.537	222.969	214.31	176.366	220.448
ENSSSCG00000001975	222.117	184.974	166.908	188.838	230.511	211.57	292.637	217.897	277.046	173.655	239.728	232.714	198.101	162.362	248.091	237.305	307.001	279.897	270.826	302.526	237.468	365.176	192.722	249.824	214.435	255.131	226.28	309.63
ENSSSCG00000001977	137.712	328.635	119.999	109.889	68.6628	135.328	152.536	122.499	135.696	166.01	192.005	173.157	260.778	224.949	209.093	200.539	181.409	103.998	167.514	167.009	186.962	137.425	155.66	290.611	140.823	131.392	170.82	226.461
ENSSSCG00000001978	14.2155	29.1076	35.9998	7.46819	46.1021	27.6375	28.186	23.8494	15.0773	58.9773	43.2843	17.6465	26.8612	1.8141	18.2542	12.2552	22.9254	8.98751	2.95178	40.0823	23.0379	117.424	26.4728	14.2756	18.1363	8.92958	26.6212	20.0408
ENSSSCG00000001982	0.888467	5.63374	3.27271	0	4.90448	0	0.829001	2.16813	0.942332	3.27652	2.21971	0	1.11922	0	14.9352	0	0	1.28393	0.737945	1.90868	2.65822	0	6.35347	0	4.26736	0	4.43687	1.00204
ENSSSCG00000001983	158.147	136.149	213.817	107.755	130.459	99.1137	74.6101	110.574	130.042	143.075	118.754	166.539	133.187	125.173	121.141	120.323	144.529	166.911	107.002	116.429	76.2024	210.331	103.773	129.501	104.55	116.085	90.9559	121.247
ENSSSCG00000001984	990.64	876.985	893.449	998.603	1162.36	1023.54	1263.4	1107.91	1259.9	1132.58	1176.45	1083.06	866.274	1003.2	866.244	1400.43	1035.63	1002.75	965.97	1041.18	1130.63	2176.86	1359.64	1259.32	977.225	1090.68	988.313	1486.02
ENSSSCG00000001985	2.6654	9.38956	27.2725	12.8026	14.7134	2.85905	17.409	14.0928	19.789	15.2904	4.43942	18.7494	10.073	18.141	12.446	17.8257	16.9448	7.70358	12.5451	11.4521	13.2911	35.4853	21.1782	8.15751	1.06684	14.0322	2.21844	7.01427
ENSSSCG00000001986	210.567	606.565	530.178	297.661	452.193	318.307	527.244	521.435	523.937	449.975	451.711	537.116	475.667	528.811	626.45	640.611	534.261	392.882	453.098	545.882	624.682	740.675	440.507	698.487	502.481	778.149	601.196	484.987
ENSSSCG00000001987	131.493	251.64	210.544	185.638	237.377	172.496	273.57	385.927	247.833	253.384	259.706	264.698	252.943	175.968	282.11	334.232	260.153	247.798	195.555	290.119	313.67	349.046	189.545	385.443	274.178	311.26	302.817	294.599
ENSSSCG00000001988	466.445	955.857	743.995	742.551	985.801	550.843	712.94	948.556	758.577	811.484	772.458	858.063	731.968	696.616	1228.84	1572	1020.68	1056.67	784.436	1219.65	637.973	1171.01	574.989	949.331	545.155	1482.31	880.719	850.731
ENSSSCG00000001989	0.888467	3.75582	7.63631	9.60195	14.7134	14.2952	11.606	11.9247	18.8466	5.46086	28.8562	4.41163	2.23843	12.6987	14.9352	18.9398	5.98053	7.70358	3.68973	8.58906	8.86074	20.646	3.17673	10.1969	7.46787	1.27565	13.3106	13.0265
ENSSSCG00000001990	297.636	353.986	310.907	395.814	325.658	373.582	309.217	459.643	316.624	292.702	315.199	326.461	259.658	339.237	307.832	275.184	300.023	319.698	324.696	269.124	349.999	180.652	374.855	320.182	314.718	334.221	311.69	349.711
ENSSSCG00000001991	597.938	689.194	834.54	551.579	522.818	553.702	515.638	692.717	654.921	740.493	734.723	732.331	654.742	704.779	546.796	515.831	647.891	599.595	465.643	638.453	706.201	625.186	708.412	654.64	560.091	701.61	703.244	494.005
ENSSSCG00000001993	23.9886	61.0321	41.4543	17.0701	5.88538	20.0133	18.238	24.9335	11.308	19.6591	29.9661	18.7494	40.2918	37.1891	31.5299	28.9668	38.8734	17.975	17.7107	4.7717	73.5441	7.74225	63.5347	15.2953	20.2699	26.7887	45.4779	9.01835
ENSSSCG00000001994	423.799	493.891	315.271	524.907	349.199	446.964	422.79	286.193	417.453	305.808	325.187	429.031	327.931	379.148	365.913	236.191	361.822	463.499	473.761	360.74	635.315	581.959	585.578	368.108	444.872	622.519	607.851	372.758
ENSSSCG00000001999	2.6654	15.9622	3.27271	6.4013	18.637	4.76508	9.11901	3.25219	20.7313	5.46086	9.98869	13.2349	0	13.6058	4.97841	15.5975	11.9611	15.4072	9.59329	12.4064	18.6076	5.80669	13.7658	17.3347	32.0052	19.1348	16.6383	4.00815
ENSSSCG00000002000	0	0	0	0	0	1.90603	0.829001	1.08406	1.88466	0	3.32956	0	0	0	0.829735	0	0.996755	1.28393	1.47589	0	1.77215	0	2.11782	4.07876	0	1.27565	3.32765	2.00408
ENSSSCG00000002001	109.281	140.843	90.5449	130.16	175.58	92.4425	179.893	111.659	151.715	107.033	93.2277	114.702	136.544	140.593	144.374	266.271	173.435	154.072	109.216	153.649	135.569	469.051	200.134	147.855	171.761	193.899	177.475	186.379
ENSSSCG00000002002	0.888467	6.57269	2.1818	14.9364	2.94269	1.90603	3.316	2.16813	4.71166	1.09217	2.21971	0	1.11922	5.44231	1.65947	5.57053	3.98702	2.56786	5.16562	2.86302	9.74681	7.74225	7.41238	3.05907	3.20052	1.27565	5.54609	4.00815
ENSSSCG00000002003	1643.66	1894.81	1835.99	1896.92	1769.54	2059.47	1465.67	1578.4	2296.46	1774.78	1611.51	2666.83	1864.62	2138.83	1625.45	1691.21	2059.3	1936.17	2545.91	1491.63	1912.15	2569.78	2580.57	1698.8	2119.81	2567.89	2719.8	2173.42
ENSSSCG00000002004	35.5387	46.0088	33.818	54.4111	45.1212	32.4025	31.502	44.4466	29.2123	36.0417	45.504	45.2193	44.7687	33.5609	42.3165	47.9066	27.9091	33.3822	25.0901	62.0321	39.8733	79.358	73.0649	61.1814	22.4036	26.7887	36.6042	50.1019
ENSSSCG00000002005	83.5159	101.407	134.181	107.755	105.937	101.973	102.796	63.9598	87.6369	111.402	89.8982	110.291	85.0605	71.6571	92.1006	93.5849	89.708	88.5911	81.9119	71.5755	78.8606	106.456	87.8896	57.1026	57.6093	68.8853	100.939	93.1896
ENSSSCG00000002006	12.4385	53.5205	16.3635	26.6721	28.446	17.1543	21.554	3.25219	28.27	19.6591	23.3069	38.6018	11.1922	23.5833	14.9352	25.6244	25.9156	25.6786	34.6834	13.3608	30.1265	30.969	38.1208	16.315	25.6041	71.4366	83.1914	18.0367
ENSSSCG00000002007	2801.34	2780.25	3539.98	1884.12	2420.85	2721.81	1245.99	2340.49	2412.37	3196.79	2923.36	2901.75	1957.51	2475.34	1885.16	1862.79	2210.8	2099.23	2379.13	1775.07	2543.92	2056.21	2841.06	2063.85	2191.29	2135.45	3085.84	2016.1
ENSSSCG00000002008	7107.73	6781.14	8289.76	6128.18	7761.83	7135.23	4879.5	6296.24	6609.52	6558.49	6862.23	5261.98	6399.68	7347.12	5539.31	6644.53	6113.1	6748.33	5826.81	6165.99	5909.23	5115.04	6399	5117.82	6937.65	8086.37	6889.35	5385.96
ENSSSCG00000002009	31.9848	24.4129	18.5453	37.3409	10.7899	31.4495	39.792	55.2872	56.5399	31.673	33.2956	51.8367	15.669	62.5866	33.1894	30.0809	28.9059	24.3947	21.4004	21.9498	40.7594	50.9698	49.7688	23.4529	26.671	20.4105	15.5291	28.0571
ENSSSCG00000002012	13.327	5.63374	14.1817	12.8026	2.94269	10.4832	16.58	9.75657	20.7313	1.09217	6.65912	26.4698	31.3381	28.1186	19.9136	7.79874	29.9027	3.85179	21.4004	4.7717	9.74681	11.6134	15.8837	19.3741	12.8021	16.5835	15.5291	6.01223
ENSSSCG00000002013	1976.84	2273.21	2281.08	1573.65	1951.98	1779.28	1582.56	2236.42	1756.51	1640.44	2089.86	2463.9	2042.57	2249.49	1940.75	1979.77	1933.7	2300.8	2607.9	2213.11	2216.96	4247.91	2042.64	1758.96	1984.32	2002.78	2204.02	3048.2
ENSSSCG00000002014	102.174	174.646	259.635	84.2838	240.32	158.201	215.54	233.074	321.335	229.356	192.005	223.89	151.094	235.833	166.777	160.431	241.215	147.652	141.685	298.708	271.139	338.078	176.838	305.907	368.06	215.586	252.902	239.487
ENSSSCG00000002015	91.5121	72.2996	50.1815	72.5481	100.051	82.9124	137.614	93.2295	116.849	87.3738	72.1405	103.673	85.0605	106.125	68.0383	73.531	88.7112	75.7519	91.5052	103.069	105.443	94.1973	76.2416	119.304	71.4782	96.9497	92.0651	96.1957
ENSSSCG00000002016	575.726	632.856	673.086	722.28	660.143	539.407	555.43	648.27	810.406	543.902	849.038	775.345	592.066	566.907	671.256	443.414	683.774	670.211	732.779	496.257	670.758	639.381	584.519	617.932	730.785	685.026	601.196	703.431
ENSSSCG00000002020	310.963	318.306	352.361	423.553	332.524	313.542	298.44	406.524	317.566	348.403	397.328	297.785	287.639	342.866	341.851	294.124	371.79	409.574	408.084	326.384	303.037	279.366	333.557	405.836	328.586	364.837	381.571	349.711
ENSSSCG00000002023	2912.39	3613.1	3173.43	3607.13	3137.89	3235.49	3199.11	3036.46	3611.02	3344.23	2754.66	3352.84	3330.79	2762.88	3245.09	3306.67	2997.24	3560.34	3463.91	3049.12	3812.78	3355.62	3599.24	3283.4	2873	3760.63	3999.84	3202.51
ENSSSCG00000002025	419.356	527.693	499.633	415.018	444.346	406.938	557.088	533.359	657.748	420.486	456.15	656.231	733.087	649.449	655.491	571.536	584.098	328.686	496.637	558.289	732.783	523.892	658.643	563.888	627.301	621.244	605.633	650.323
ENSSSCG00000002026	254.99	276.053	407.997	241.116	305.059	363.099	420.303	460.727	410.857	313.453	330.737	517.264	372.699	556.93	384.167	402.192	374.78	292.736	340.193	306.343	440.379	392.274	322.968	430.309	270.977	336.773	323.892	315.642
ENSSSCG00000002028	13.327	9.38956	13.0908	6.4013	13.7326	4.76508	21.554	23.8494	19.789	9.82955	8.87883	3.30873	6.7153	9.97757	31.5299	27.8527	3.98702	1.28393	2.21384	4.7717	14.1772	9.67781	12.7069	26.5119	12.8021	0	22.1844	11.0224
ENSSSCG00000002029	263788	104990	191071	110329	123093	143828	74305	228756	106702	186647	40648.4	128279	66385.2	51037.1	118537	165897	113148	370505	35171.2	218515	47301.3	573067	44848.1	128235	86952.7	57664.7	128964	236787
ENSSSCG00000002032	13359.9	7115.41	14770.8	6311.68	3536.13	6951.3	5032.03	2186.56	5290.25	3994.07	7744.56	4175.61	3913.9	4851.82	3517.25	4199.07	5680.51	6490.26	4284.51	2258.92	9769.85	789.709	6395.82	2047.54	8279.74	7748.32	3680.39	461.94
ENSSSCG00000002033	3.55387	3.75582	25.0907	7.46819	5.88538	13.3422	12.435	9.75657	18.8466	4.36869	5.54927	9.92618	42.5302	16.3269	15.765	1.11411	10.9643	14.1232	5.16562	0.95434	24.8101	0.645187	11.648	1.01969	6.40103	10.2052	1.10922	4.00815
ENSSSCG00000002034	3829.29	3361.46	3878.16	2970.2	2794.57	3470.88	3189.99	3625.11	3384.86	3496.04	3565.96	3360.56	3364.37	3610.07	3411.87	3904.94	3325.18	3510.26	3714.08	3301.06	3173.03	2929.15	3048.61	3511.81	3888.63	3806.55	3045.91	2994.09
ENSSSCG00000002035	246.994	246.006	273.816	252.851	229.53	203.945	323.31	331.723	215.794	200.96	172.027	222.788	228.32	209.529	282.94	193.854	195.364	214.416	262.708	204.229	216.202	271.624	310.261	276.336	140.823	246.201	174.147	253.516
ENSSSCG00000002036	5310.37	5218.72	6058.87	5985.22	5198.75	5054.8	3964.28	5149.3	4739.93	5587.55	5541.5	4907.94	5818.81	5299.9	5135.23	5013.48	5493.12	6334.91	4806.97	5640.15	4758.22	4035.65	5062.65	4832.31	5340.6	5190.64	5137.9	5782.76
ENSSSCG00000002037	73.7427	90.1398	58.9087	78.9494	45.1212	60.993	96.9931	46.6147	130.042	100.48	93.2277	120.217	52.6032	107.939	96.2493	70.1887	114.627	42.3697	90.0293	98.297	113.417	132.909	88.9485	101.969	109.884	112.258	113.14	71.1447
ENSSSCG00000002039	2283.36	3034.71	3039.25	1978	2742.59	3255.5	4115.16	4658.22	3806.08	2629.95	2208.61	4417.15	2645.83	3610.97	3055.09	3092.76	3074.99	1796.22	3673.49	2553.81	3843.79	3148.51	3677.6	3466.94	2670.3	3501.67	2228.42	3291.7
ENSSSCG00000002040	1435.76	1326.74	1602.53	1469.1	1358.54	1427.62	964.128	1427.71	1268.38	1428.56	1977.76	1205.48	1447.15	1388.7	1290.24	1358.1	1273.85	1441.85	1160.05	1413.38	1296.33	861.97	1425.29	1109.42	1568.25	1224.63	1266.73	1391.83
ENSSSCG00000002041	21.3232	28.1687	67.6359	33.0734	46.1021	37.1676	71.294	66.1279	46.1743	34.9495	85.4588	28.6756	36.9342	44.4455	47.2949	57.9335	35.8832	43.6536	42.0629	36.2649	45.1898	48.389	13.7658	54.0435	27.7378	52.3018	36.6042	34.0693
ENSSSCG00000002042	3712.01	3268.51	3953.43	4126.71	3539.08	3427.05	2545.86	3858.18	2863.75	3393.38	3420.57	3335.2	3935.17	3269.01	3176.23	3302.21	3329.16	3931.39	3517.05	3435.62	2800.88	4587.28	2741.52	3047.85	3397.88	3409.82	3084.74	3579.28
ENSSSCG00000002045	117.278	137.088	176.726	138.695	143.211	163.919	144.246	159.357	108.368	157.273	142.061	118.011	145.498	120.638	130.268	180.485	131.572	110.418	129.878	146.968	165.696	132.263	133.423	125.422	131.221	93.1228	110.922	153.312
ENSSSCG00000002050	1386.01	1627.21	1705.08	1561.92	1377.18	1578.19	1178.84	1664.04	1610.45	1511.57	1498.3	1976.41	1582.57	1396.86	1647.85	1500.7	1699.47	1568.96	1574.04	1516.45	1686.2	1343.93	1571.42	1383.72	1805.09	1761.68	1703.76	1702.46
ENSSSCG00000002051	8993.95	6174.57	7840.31	7045.7	7632.36	7829.03	6290.46	7133.14	10783.1	8391.16	8252.88	10589	5037.6	5406.94	5311.97	5012.36	7839.48	10715.7	9862.64	6806.35	7243.66	8915.84	10125.3	4568.21	11716	7292.91	9815.47	7815.9
ENSSSCG00000002052	4.44233	17.8402	1.0909	13.8695	4.90448	2.85905	0.829001	0	2.827	1.09217	0	17.6465	2.23843	7.25641	14.1055	3.34232	29.9027	39.8018	35.4214	7.63472	3.5443	2.58075	5.29456	4.07876	16.0026	10.2052	13.3106	21.0428
ENSSSCG00000002099	0	0.938956	1.0909	1.06688	1.96179	0	0.829001	0	0.942332	0	1.10985	0	1.11922	0	0	0	2.99027	0	0.737945	2.86302	0.886074	0	1.05891	0	1.06684	0	1.10922	2.00408
ENSSSCG00000002127	2045.25	1745.52	1636.35	2325.81	1679.3	2068.04	1762.46	1651.03	1859.22	1497.37	1892.3	1752.52	1748.22	1949.25	1764.02	1569.78	1726.38	1956.71	2005.73	1606.15	1616.2	1456.19	1589.43	1688.61	1833.9	1547.37	1636.1	1719.5
ENSSSCG00000002129	7.9962	15.0233	0	7.46819	8.82807	2.85905	11.606	10.8406	1.88466	5.46086	3.32956	5.51454	6.7153	10.8846	9.12709	6.68464	17.9416	6.41965	3.68973	1.90868	16.8354	18.7104	10.5891	3.05907	1.06684	10.2052	16.6383	10.0204
ENSSSCG00000002135	42.6464	134.271	95.9994	69.3474	85.338	61.946	126.837	153.937	60.3093	61.1616	73.2504	97.056	68.2722	56.2372	101.228	100.27	99.6755	103.998	59.7735	147.923	140	92.907	94.2431	117.264	117.352	99.501	75.4268	66.1345
ENSSSCG00000002138	278.09	276.053	293.453	304.062	231.492	284.952	217.198	241.746	198.832	293.794	238.619	311.02	199.221	199.551	205.774	259.587	209.319	287.6	280.419	194.685	268.48	199.363	240.373	215.154	258.175	242.374	255.12	218.444
ENSSSCG00000002140	13887.6	8163.28	11566.8	5957.48	4404.23	6697.8	4242.82	2757.86	2827.94	2186.53	2660.32	3765.33	7780.8	7154.82	5987.37	6569.88	4481.41	4157.36	6044.51	2354.36	4313.41	2599.46	5041.48	868.775	3492.83	1386.64	4517.84	3337.79
ENSSSCG00000002142	1863.11	1688.24	1535.99	1828.64	1668.51	1337.08	1919.97	1454.81	2483.99	2195.27	2689.18	1740.39	2040.33	2229.53	2501.65	2085.61	2049.33	2525.49	2407.18	1960.21	1479.74	1368.44	2125.23	1908.86	3350.94	3133.01	2614.43	3648.42
ENSSSCG00000002143	817.389	646.002	652.359	672.137	527.722	658.534	502.374	601.655	490.955	520.966	611.53	524.984	715.18	679.382	653.831	613.872	577.121	684.335	543.865	479.078	623.796	605.186	504.042	491.49	439.538	427.344	501.367	570.16
ENSSSCG00000002144	600.604	495.769	549.815	567.582	609.137	495.568	473.359	571.302	497.551	617.077	456.15	614.32	602.139	426.314	493.693	511.375	527.283	736.976	582.977	579.284	361.518	590.346	476.51	371.167	370.193	461.787	511.35	738.502
ENSSSCG00000002145	173.251	125.82	147.272	130.16	107.899	146.764	120.205	121.415	103.657	92.8346	106.546	106.982	113.041	116.103	94.5898	64.6182	71.7664	92.4429	133.568	92.5709	104.557	130.328	110.127	97.8902	104.55	108.431	112.031	127.259
ENSSSCG00000002235	440.68	436.614	454.906	310.463	451.212	376.441	497.4	547.452	573.88	564.653	566.026	473.148	397.322	434.478	375.87	431.159	495.387	354.365	435.388	520.115	676.961	725.191	525.22	437.447	461.941	531.948	526.879	409.834
ENSSSCG00000002241	0	1.87791	5.45451	3.20065	0	0	0.829001	0	2.827	2.18434	1.10985	1.10291	1.11922	0	0	0	0.996755	0	0.737945	0	0.886074	4.51631	0	1.01969	0	0	0	0
ENSSSCG00000002243	682.342	599.054	542.178	531.308	528.703	837.701	739.469	484.576	539.014	562.469	559.366	495.206	579.754	591.398	670.426	674.034	529.277	612.434	663.413	480.033	524.556	605.831	758.18	695.428	625.168	543.429	642.237	717.46
ENSSSCG00000002245	157.259	168.073	145.09	249.651	166.752	209.663	260.306	326.303	230.871	239.186	247.497	185.289	158.929	178.689	170.925	209.452	270.121	333.822	283.371	292.982	191.392	305.174	186.368	269.198	204.833	227.066	131.997	243.495
ENSSSCG00000002252	1230.53	1010.32	695.995	1316.53	650.334	918.707	1192.1	759.929	1013.01	870.461	1145.37	947.398	1020.73	1128.37	1837.86	1971.97	2013.45	1291.63	1541.57	1049.77	711.517	998.75	984.788	1983.3	853.471	1151.92	776.453	830.69
ENSSSCG00000002254	1129.24	893.886	1321.08	826.835	1028.96	1134.09	1202.05	1124.17	1143.05	939.268	1167.57	1223.13	1316.2	1062.16	888.647	1282.34	1093.44	980.922	1386.6	1113.71	1065.06	989.717	1216.69	826.968	926.016	949.087	1190.19	1230.5
ENSSSCG00000002257	4.44233	11.2675	35.9998	11.7357	33.3505	50.5098	79.5841	166.946	47.1166	33.8573	8.87883	18.7494	40.2918	37.1891	6.63788	56.8194	14.9513	28.2465	14.021	18.1325	99.2403	40.0016	10.5891	52.0042	14.9357	62.5071	11.0922	10.0204
ENSSSCG00000002258	210.567	349.292	250.907	236.848	187.351	197.274	144.246	174.534	230.871	126.692	230.85	253.669	593.185	635.843	321.108	379.91	443.556	229.823	409.559	268.169	506.834	289.044	453.214	123.382	413.934	173.489	331.656	268.546
ENSSSCG00000002259	1708.52	1092.01	1246.9	1795.57	1583.17	1335.18	2208.46	1090.57	1893.15	1750.75	1745.8	1148.13	1419.17	1378.72	1937.43	2174.74	1598.8	1733.31	1585.11	1687.27	1442.53	1412.96	1300.34	1976.16	1984.32	2098.45	1291.13	1623.3
ENSSSCG00000002260	71.9658	30.9855	20.7271	69.3474	61.7965	73.3822	75.4391	16.261	62.1939	58.9773	113.205	45.2193	57.0801	62.5866	58.9112	77.9874	77.7469	61.6286	70.1048	109.749	35.443	74.8417	42.3565	108.087	88.5476	113.533	47.6964	70.1427
ENSSSCG00000002261	0.888467	2.81687	7.63631	3.20065	2.94269	0	2.487	1.08406	0.942332	2.18434	0	0	0	0.907052	1.65947	3.34232	1.99351	0	0.737945	1.90868	0.886074	1.29037	2.11782	0	2.13368	1.27565	0	0
ENSSSCG00000002262	0	0	4.36361	0	5.88538	0	0	1.08406	0	1.09217	0	0	1.11922	0	0	0	0	0	0	0	3.5443	9.67781	0	0	0	0	1.10922	2.00408
ENSSSCG00000002263	430.018	361.498	531.269	369.142	547.34	374.535	375.537	440.13	800.04	439.053	768.019	599.982	472.31	387.311	529.371	452.327	484.423	471.202	729.09	562.106	536.961	690.35	516.749	574.085	618.767	685.026	605.633	633.288
ENSSSCG00000002265	121.72	295.771	147.272	116.29	184.409	188.697	155.023	158.273	172.447	168.195	145.391	199.626	110.802	135.151	153.501	149.29	146.523	119.405	190.39	83.9819	200.253	185.169	190.604	153.973	167.494	238.547	163.055	118.241
ENSSSCG00000002266	3322.87	2520.16	2333.44	3456.7	3878.47	3516.63	3185.85	2653.79	3029.6	3575.77	3959.96	3126.75	2520.48	2920.71	3060.06	3057.11	2713.17	3059.6	3286.81	3794.45	2792.91	2961.41	2476.79	3230.38	3975.04	3814.21	2818.52	2952.01
ENSSSCG00000002267	3670.26	4946.42	4711.61	2885.92	4492.51	4749.83	2896.53	3356.26	6254.26	4150.25	4119.78	5406.46	6756.71	5495.83	4113	4200.18	4486.39	2982.57	4899.22	3388.86	4547.33	4724.71	4710.04	3072.32	4256.69	3442.99	4151.8	4665.49
ENSSSCG00000002268	67.5235	58.2153	38.1816	91.752	67.6819	81.9594	125.179	65.0438	104.599	43.6869	41.0646	91.5414	113.041	119.731	113.674	113.639	107.65	116.838	58.2977	117.384	85.0631	107.101	49.7688	88.713	71.4782	72.7123	61.007	57.1162
ENSSSCG00000002269	2011.49	2064.76	1807.62	1075.42	1497.83	1440.01	1225.26	1413.62	1190.17	1336.82	1383.99	1674.22	1885.88	2400.97	1179.88	2149.11	1790.17	1167.09	1413.16	2027.02	1838.6	929.715	1968.52	1446.94	1784.82	1393.01	1885.67	1344.74
ENSSSCG00000002274	533.969	692.949	742.904	640.13	710.169	643.286	673.977	1308.46	1078.03	1309.51	1398.42	1104.01	533.866	807.276	769.994	848.949	486.416	1176.08	1110.61	802.6	1011.01	776.16	980.552	1416.35	1715.48	2080.59	2174.07	1281.61
ENSSSCG00000002275	61.3042	53.5205	53.4542	26.6721	42.1786	46.6978	94.5061	75.8845	34.8663	55.7008	31.0759	49.6309	40.2918	37.1891	57.2517	31.195	40.867	37.234	50.9182	20.9955	36.329	25.8075	48.7099	75.457	54.4088	39.5453	54.3517	73.1488
ENSSSCG00000002276	1071.49	1204.68	1136.72	896.182	1181.98	1090.25	1443.29	1102.49	1435.17	1126.03	1033.27	1422.75	1221.07	1211.82	1025.55	1343.61	1343.63	952.676	1221.3	1370.43	1483.29	1632.32	1046.2	1239.94	1086.04	1512.93	1272.27	1122.28
ENSSSCG00000002277	22050	16842.1	21353.3	13096	13378.4	20928.2	11019.1	14273.9	20379.8	18311.4	21279.2	16510.5	25411.8	25729.4	22560.5	22027	20239.1	19704.5	21583.4	16227.6	19296	24961	13464.1	15390.2	13775	16181.7	14713.8	16043.6
ENSSSCG00000002279	74.6312	22.5349	131.999	73.615	13.7326	290.67	90.3611	76.9685	175.274	138.706	233.069	195.215	79.4644	97.0545	92.9304	74.6451	89.708	83.4554	357.165	82.0732	129.367	191.621	10.5891	102.989	62.9435	112.258	22.1844	119.243
ENSSSCG00000002280	97.7313	41.3141	58.9087	22.4046	70.6246	40.9797	56.372	61.7916	61.2516	44.7791	28.8562	62.8658	96.2527	80.7276	69.6978	46.7925	68.7761	48.7893	66.4151	46.7626	81.5188	111.617	63.5347	72.3979	84.2803	65.0584	62.1162	52.106
ENSSSCG00000002281	3134.51	3999.01	3882.52	3580.46	8525.95	6643.47	2817.77	7330.44	5094.25	7390.73	5052.06	4791.04	2307.83	3676.28	2060.23	5957.13	5779.19	5623.61	4585.59	7465.8	3936.83	1752.97	16827.2	10725.1	17403.3	6260.91	17455.8	9603.54
ENSSSCG00000002283	374.933	402.812	484.36	407.55	362.932	397.408	429.422	367.498	258.199	411.749	310.759	356.239	491.336	353.75	375.04	459.012	480.436	241.379	419.153	372.192	342.911	253.559	311.32	333.438	248.574	251.304	255.12	336.685
ENSSSCG00000002285	1332.7	1076.98	1061.45	1259.99	1013.27	1010.2	1052	963.733	739.731	1135.86	981.111	969.457	1129.29	1182.8	1124.29	1158.67	1011.71	1251.83	994.012	1034.5	728.353	723.9	1064.21	768.846	946.286	932.503	956.146	871.773
ENSSSCG00000002286	0	0.938956	0	0	0	0	0	0	0.942332	1.09217	0	0	1.11922	0	2.48921	1.11411	0.996755	0	2.21384	0.95434	0	3.22594	0	1.01969	1.06684	0	0	1.00204
ENSSSCG00000002287	873.363	646.941	511.633	584.652	415.9	538.454	930.139	626.589	630.42	669.502	811.303	674.98	606.616	673.032	847.16	723.055	421.627	549.522	920.955	606.006	523.67	907.133	615.227	811.673	736.119	922.298	632.254	823.676
ENSSSCG00000002290	7.10773	1.87791	14.1817	3.20065	5.88538	5.7181	4.974	17.345	18.8466	7.64521	24.4168	5.51454	5.59608	5.44231	4.97841	14.4834	14.9513	5.13572	10.3312	25.7672	38.9873	9.67781	1.05891	9.1772	7.46787	11.4809	2.21844	13.0265
ENSSSCG00000002292	10.6616	13.1454	18.5453	30.9396	43.1595	20.9663	34.818	45.5307	31.097	40.4104	33.2956	28.6756	15.669	34.468	51.4436	28.9668	55.8183	41.0857	17.7107	38.1736	7.97467	54.1957	51.8867	32.6301	30.9383	25.5131	48.8056	51.104
ENSSSCG00000002294	722.323	253.518	825.813	443.824	195.198	190.603	290.979	220.065	154.542	134.337	409.536	207.347	286.52	411.802	269.664	243.989	197.358	252.934	374.138	345.471	293.291	31.6142	167.308	80.5554	165.36	359.734	36.6042	62.1264
ENSSSCG00000002295	1648.99	1658.2	1893.81	1529.91	1665.56	1702.09	1313.97	1957.82	1535.06	1928.78	1750.24	1773.48	2088.46	1446.75	1810.48	1645.53	1643.65	2011.92	1550.42	1708.27	1617.09	1887.82	1916.63	1691.66	1539.45	1556.3	1447.53	1620.3
ENSSSCG00000002296	316.294	276.053	220.362	421.419	304.078	314.495	374.708	307.874	304.373	263.213	208.653	355.137	274.208	213.157	262.196	238.419	268.127	191.306	318.792	320.658	387.214	263.236	320.85	333.438	230.437	280.644	278.414	328.669
ENSSSCG00000002297	1.77693	0	0	4.26754	5.88538	0	0	0	0	0	0	0	1.11922	0	0	0	1.99351	0	1.47589	0	0	3.22594	0	0	4.26736	0	1.10922	0
ENSSSCG00000002298	1696.08	1193.41	1504.35	1737.95	1618.48	1773.56	1372	1461.32	1398.42	1206.85	1413.95	1474.59	1477.37	1335.18	1632.09	1462.82	1217.04	1380.22	1326.83	1257.82	1189.11	975.523	1308.81	1199.15	1832.83	1433.84	1200.17	1135.31
ENSSSCG00000002305	358.941	271.358	302.18	262.453	183.428	259.22	298.44	210.308	228.987	99.3877	195.334	204.038	329.05	267.58	282.11	257.359	273.111	173.331	274.516	148.877	313.67	290.979	272.14	174.367	299.782	160.732	292.834	275.561
ENSSSCG00000002306	492.211	922.055	506.178	664.669	985.801	579.434	959.154	1000.59	996.045	476.187	607.09	971.662	926.712	1137.44	1104.38	965.93	936.95	552.09	842.733	731.024	1438.98	1400.06	1420	1153.27	805.464	928.676	894.03	1024.08
ENSSSCG00000002307	1330.03	1413.13	1132.36	1384.82	1265.36	1121.7	1168.06	1361.58	1007.35	1285.49	1247.48	1377.53	1403.5	1268.06	1488.55	1120.79	1408.41	1380.22	1178.5	1200.56	1413.29	1125.85	1354.35	1288.89	1215.13	1142.99	1252.31	1557.17
ENSSSCG00000002309	14.2155	19.7181	6.54541	3.20065	10.7899	14.2952	47.253	2.16813	17.9043	6.55303	3.32956	25.3669	12.3114	12.6987	38.9976	23.3962	11.9611	1.28393	36.1593	16.2238	16.8354	27.7431	30.7084	8.15751	9.60155	17.8592	51.024	39.0795
ENSSSCG00000002311	1869.33	1711.72	1423.63	1460.56	1372.27	1516.25	1477.28	1354	1795.14	1399.07	1490.53	1718.33	1867.97	2018.19	1917.52	2114.57	2152.99	1678.1	2085.43	1437.24	1637.46	2080.08	1718.61	1448.98	1839.23	1826.74	1827.99	1709.48
ENSSSCG00000002313	1.77693	10.3285	11.9999	2.13377	0	2.85905	0.829001	2.16813	2.827	0	4.43942	2.20582	1.11922	1.8141	7.46762	12.2552	6.97729	3.85179	9.59329	0	0.886074	0	0	1.01969	2.13368	6.37827	6.65531	6.01223
ENSSSCG00000002314	402.475	528.632	693.814	411.817	380.588	531.783	636.672	823.888	600.266	518.782	491.665	740.052	796.882	608.632	531.86	786.559	620.978	489.177	705.475	808.326	1182.02	665.833	605.697	604.676	453.407	637.827	511.35	451.919
ENSSSCG00000002315	2192.74	2781.19	2591.98	4030.69	3749.97	4727.91	2773.84	3735.68	4094.43	3528.81	3773.5	2654.7	2001.16	2200.51	2475.1	3388	4451.51	4111.14	2647.75	2933.64	2912.53	1727.81	3108.96	3836.07	3515.23	3391.96	3054.79	2605.3
ENSSSCG00000002316	276.313	173.707	227.998	169.635	180.485	99.1137	110.257	152.853	147.946	209.697	145.391	198.524	115.279	128.801	141.885	144.834	166.458	229.823	157.182	128.836	163.038	382.596	134.482	147.855	135.489	136.495	147.526	179.365
ENSSSCG00000002317	1.77693	0	1.0909	6.4013	0.980897	2.85905	5.803	1.08406	0	3.27652	1.10985	0	1.11922	0.907052	4.97841	2.22821	0	1.28393	2.21384	3.81736	9.74681	6.45187	2.11782	2.03938	1.06684	5.10262	2.21844	0
ENSSSCG00000002329	20.4347	10.3285	17.4544	11.7357	14.7134	15.2483	22.383	16.261	41.4626	19.6591	23.3069	15.4407	11.1922	19.9551	30.7002	13.3693	4.98378	7.70358	14.021	28.6302	7.08859	38.7112	18.0015	11.2166	20.2699	21.6861	11.0922	19.0387
ENSSSCG00000002330	2144.76	1751.15	1674.53	2610.66	1885.28	2207.18	2053.43	1498.18	1565.21	1829.39	1971.1	1643.33	2180.23	1937.46	2055.25	2289.49	1889.85	2368.85	1769.59	2124.36	1410.63	1503.93	1508.95	1556.05	2032.33	1830.56	1826.88	1956.98
ENSSSCG00000002332	457.56	390.606	436.361	434.222	460.041	423.139	411.184	442.298	469.281	477.279	476.127	423.517	472.31	392.753	537.668	662.893	588.086	466.066	366.021	440.905	490.885	468.406	411.916	426.23	467.276	352.081	379.353	504.025
ENSSSCG00000002333	237.221	383.094	190.908	379.811	251.11	309.73	134.298	143.096	368.452	179.116	274.134	284.55	301.069	338.33	407.4	437.844	388.734	356.932	426.532	332.11	406.708	125.812	296.495	180.485	327.52	552.358	311.69	187.381
ENSSSCG00000002337	2155.42	1673.22	2029.08	1720.88	1551.78	1534.36	1288.27	1363.75	1390.88	1259.27	1541.59	1819.8	1542.28	1431.33	1605.54	1410.46	1333.66	1403.34	1450.06	1222.51	1306.07	1252.95	1674.14	1091.07	1823.23	1456.8	1382.09	1119.28
ENSSSCG00000002340	1188.77	1078.86	1051.63	1350.67	1476.25	1292.29	1299.87	1178.38	1160.95	1382.69	1294.09	1107.32	1169.58	1049.46	1160.8	1178.72	942.93	902.603	1219.09	1051.68	1072.15	1132.95	1083.27	1407.17	1258.87	1284.58	1130.29	1206.45
ENSSSCG00000002341	1204.76	1303.27	1362.54	664.669	1542.95	1312.3	982.366	1062.38	2385.98	789.64	698.098	1313.56	839.413	2244.95	1753.23	1929.63	1562.91	775.494	1368.15	997.285	1548.86	1663.94	1605.31	1716.14	1342.08	1125.13	1428.67	926.886
ENSSSCG00000002344	413.137	417.835	329.452	374.476	468.869	418.374	510.664	390.263	847.157	541.717	653.704	510.647	320.096	429.943	243.942	236.191	282.082	303.007	453.836	357.877	525.442	468.406	744.415	458.86	727.584	424.793	581.23	358.73
ENSSSCG00000002346	92.4005	77.9333	77.454	74.6819	61.7965	135.328	150.049	86.7251	141.35	69.899	84.3489	91.5414	71.6299	56.2372	63.0599	54.5912	76.7501	55.209	43.5388	83.0275	98.3542	127.747	93.1842	73.4176	34.1389	61.2314	61.007	60.1223
ENSSSCG00000002348	97.7313	78.8723	125.454	83.2169	69.6437	81.9594	94.5061	54.2032	61.2516	26.2121	64.3715	108.085	89.5374	77.0994	51.4436	82.4439	70.7696	51.3572	68.6289	63.9408	79.7467	90.9714	56.1223	47.9254	91.7482	33.167	56.5701	75.1529
ENSSSCG00000002349	2015.04	2514.52	1975.62	2229.79	1883.32	2042.31	2514.36	2009.85	2372.79	1960.45	1106.52	3188.51	2036.97	2259.47	2071.85	1794.83	2028.4	2323.91	2782.79	1943.99	2170	5046.66	2621.86	1804.85	888.677	1604.77	2068.69	2289.66
ENSSSCG00000002350	2704.49	1799.04	1673.44	1233.32	2657.25	2187.17	1347.13	1253.18	2189.04	1347.74	1641.47	1937.81	2135.47	3138.4	2418.68	1759.17	1725.38	1232.57	1567.4	1104.17	1927.21	2332.35	2723.52	1108.4	2107.01	2109.93	1974.41	1825.71
ENSSSCG00000002351	1202.1	913.604	681.814	724.414	755.29	628.99	649.936	734.995	600.266	789.64	528.291	1199.96	639.073	599.561	897.774	1002.7	887.112	1412.32	831.664	796.874	588.353	2636.24	559.105	730.097	919.615	792.181	947.272	1388.83
ENSSSCG00000002352	362.494	433.798	338.18	475.83	409.034	415.515	500.716	413.028	341.124	443.422	466.139	362.857	445.448	371.891	362.594	471.267	379.764	418.561	486.306	510.572	456.328	313.561	415.093	427.25	454.473	422.242	413.738	410.836
ENSSSCG00000002353	208.79	210.326	184.362	274.189	160.867	189.65	140.93	216.813	162.081	245.739	258.596	186.392	175.717	203.18	187.52	135.921	162.471	181.034	156.444	183.233	155.949	205.17	174.72	225.351	234.705	154.354	177.475	189.385
ENSSSCG00000002354	519.753	597.176	532.36	538.776	592.462	503.192	408.697	437.962	527.706	539.533	511.643	576.821	554.012	507.042	562.561	441.186	508.345	632.977	548.293	504.846	494.429	796.806	469.098	528.199	451.273	609.763	556.827	553.125
ENSSSCG00000002355	441.568	280.748	260.726	352.072	340.371	280.187	306.73	159.357	217.679	233.725	295.221	245.949	296.592	256.696	307.832	237.305	306.004	300.44	295.916	313.023	216.202	244.526	223.43	211.076	293.381	260.233	249.574	267.544
ENSSSCG00000002357	4751.52	2665.7	3931.61	3231.59	2439.49	2844.75	2865.03	3295.55	1803.62	2189.81	2449.45	1514.29	1970.94	2429.08	2071.02	1858.33	2566.64	2944.05	1351.18	2355.31	2100	3743.38	1156.33	1455.1	912.147	1330.51	1097.02	1579.21
ENSSSCG00000002366	1030.62	1092.94	1415.99	1516.04	1903.92	1354.24	1706.91	2021.78	1344.71	1898.2	2102.06	1731.57	1335.23	1264.43	1274.47	1395.98	1261.89	1136.28	1478.84	1570.84	1527.59	1525.22	1357.52	2261.67	1483.97	2056.35	1400.94	1741.54
ENSSSCG00000002367	239.886	245.067	215.999	237.915	256.014	220.147	149.22	166.946	221.448	222.803	204.213	209.553	182.432	209.529	175.904	138.149	170.445	223.404	217.694	154.603	202.025	288.399	193.781	208.017	148.291	207.932	226.28	179.365
ENSSSCG00000002368	373.156	404.69	413.452	312.597	604.232	313.542	770.142	485.661	751.981	495.846	480.567	608.806	642.431	570.536	580.815	695.202	736.602	396.734	552.721	544.928	1941.39	1051.01	800.537	984	1170.32	658.238	730.975	1018.07
ENSSSCG00000002370	591.719	733.325	592.36	783.093	710.169	778.614	655.739	605.992	698.268	479.464	541.609	681.598	614.45	586.863	552.604	467.925	623.969	697.174	718.758	609.823	684.935	573.572	674.526	679.113	706.248	674.821	658.875	584.188
ENSSSCG00000002372	1096.37	1043.18	887.994	1123.43	1113.32	1362.81	1020.5	1041.79	1280.63	1219.96	1336.26	1075.34	1121.46	1034.95	1091.1	1128.59	1077.49	1323.73	1190.31	1161.43	1104.93	934.231	966.786	1308.26	1376.22	1176.15	1119.2	1192.43
ENSSSCG00000002373	5.3308	0.938956	3.27271	5.33442	0	1.90603	0.829001	0	0.942332	0	2.21971	5.51454	1.11922	0	3.31894	1.11411	0.996755	6.41965	4.42767	0	0.886074	0.645187	2.11782	1.01969	1.06684	6.37827	1.10922	1.00204
ENSSSCG00000002374	1965.29	2013.12	1698.53	2091.09	2026.53	1603.93	1540.28	1618.51	1647.2	1816.28	1540.48	2008.4	2012.35	1712.51	1686.85	1608.77	1657.6	2168.56	1943.75	1717.81	1423.03	2323.32	1532.24	1935.37	1220.46	1973.44	1971.08	1957.98
ENSSSCG00000002375	16.8809	12.2064	8.72721	5.33442	18.637	1.90603	9.11901	28.1857	31.097	22.9356	29.9661	22.0582	15.669	27.2116	10.7866	5.57053	15.9481	5.13572	14.7589	16.2238	17.7215	10.9682	27.5317	30.5907	21.3368	28.0644	14.4198	14.0285
ENSSSCG00000002376	215.897	245.067	381.816	364.874	374.703	352.616	204.763	258.007	365.625	340.758	337.396	318.741	673.769	658.52	400.762	417.79	594.066	363.352	413.249	307.297	564.429	147.748	568.635	306.926	404.332	281.92	383.789	173.353
ENSSSCG00000002377	1193.21	1128.62	1400.72	1480.83	1197.67	1463.83	1087.65	1311.72	1160.95	1178.45	1193.09	1376.43	1503.11	1312.5	1223.86	1091.82	1264.88	1449.56	1292.14	1252.09	1358.35	740.03	1277.05	971.764	1626.93	969.497	1255.63	1324.69
ENSSSCG00000002378	1182.55	743.653	834.54	907.918	624.831	910.13	785.064	614.664	552.207	619.262	702.538	633.07	872.989	780.972	823.927	710.8	795.411	719.001	834.616	632.727	731.011	337.433	739.12	380.344	676.376	567.666	533.534	503.023
ENSSSCG00000002379	63.0811	53.5205	62.1814	69.3474	69.6437	59.087	47.253	68.296	54.6553	58.9773	77.6898	63.9687	54.8416	84.3558	58.9112	66.8464	64.7891	44.9375	64.9392	74.4385	65.5695	34.8401	67.7703	48.9451	50.1414	45.9236	58.7886	53.108
ENSSSCG00000002380	5.3308	0	3.27271	5.33442	0	2.85905	1.658	0	1.88466	8.73738	3.32956	5.51454	1.11922	7.25641	2.48921	1.11411	13.9546	0	4.42767	1.90868	4.43037	0.645187	9.5302	1.01969	2.13368	1.27565	2.21844	1.00204
ENSSSCG00000002381	4804.83	3907	4289.43	7173.73	4490.54	4795.58	4592.66	4666.89	4210.34	4670.13	4934.41	4178.92	5344.26	4434.58	5539.31	4708.21	4338.87	5813.63	4182.67	5240.28	3972.27	3042.7	3968.8	4473.38	5700.12	4710.99	3988.75	4219.58
ENSSSCG00000002383	20634.6	24220.4	13937.4	12873	5703.91	11285.6	5958.86	35708	4561.83	7738.04	23986.2	9728.76	10621.4	31465.6	58954.4	18917.5	15839.4	14792.2	14471.8	11836.7	1012.78	1894.27	544.28	14181.8	10295	7252.09	1412.03	11025.4
ENSSSCG00000002385	266.54	721.118	421.088	283.791	293.288	224.912	402.065	456.391	315.681	303.624	336.286	442.266	686.08	646.728	1118.48	612.758	513.329	543.102	298.868	437.088	366.835	325.82	221.312	585.302	382.995	630.173	361.605	341.695
ENSSSCG00000002386	68.4119	97.6514	110.181	61.8793	59.8347	71.4762	89.5321	106.238	77.2712	62.2538	118.754	82.7181	83.9413	59.8654	68.0383	66.8464	71.7664	46.2215	54.6079	43.8996	86.8353	92.907	103.773	68.3192	78.9461	48.4749	57.6793	92.1875
ENSSSCG00000002387	953.325	655.391	560.724	899.383	572.844	852.949	862.161	439.046	738.788	728.479	662.583	592.262	710.703	682.103	794.057	727.511	856.213	907.738	799.194	764.426	617.594	625.832	693.587	759.668	639.037	845.759	672.186	738.502
ENSSSCG00000002388	328.733	139.904	183.272	187.772	475.735	350.71	340.719	1245.59	272.334	919.609	537.169	459.913	49.2455	220.414	231.496	211.68	234.237	151.504	61.9874	268.169	287.088	2582.68	220.254	859.598	278.445	560.012	492.493	209.426
ENSSSCG00000002389	416.691	585.908	524.724	451.292	389.416	616.601	720.401	557.209	473.993	593.049	398.438	689.318	550.655	563.279	424.824	484.636	415.647	237.527	386.683	774.924	477.594	450.986	483.922	442.545	389.396	585.525	484.728	576.172
ENSSSCG00000002390	436.237	342.719	391.634	384.078	327.619	384.065	259.477	263.427	306.258	244.647	324.077	376.092	433.137	385.497	325.256	309.722	284.075	386.463	290.75	312.069	299.493	315.497	289.083	306.926	403.265	278.093	283.96	253.516
ENSSSCG00000002392	1662.32	2467.58	2494.89	1376.28	1732.26	2299.63	2088.25	1700.9	1873.36	1932.05	2002.18	2774.92	1677.71	3665.4	2920.67	1359.21	2586.58	1651.13	1514.26	1181.47	2901.01	1996.21	2944.83	2027.14	1976.85	1783.36	2827.4	2732.56
ENSSSCG00000002396	1688.09	1834.72	2057.44	1534.18	1700.87	1649.67	1182.98	1670.54	1656.62	1911.3	1750.24	1485.62	1270.31	1551.97	1492.69	1315.76	1510.08	1827.03	1292.88	1284.54	1414.17	1498.77	1515.3	1200.17	1591.72	1348.37	1443.09	1351.75
ENSSSCG00000002397	310.075	369.01	362.179	370.209	319.772	391.69	306.73	284.025	359.029	285.057	375.131	330.873	241.751	263.045	340.191	216.137	281.085	291.452	371.924	196.594	279.999	220.009	406.622	275.316	443.805	316.362	419.284	360.734
ENSSSCG00000002400	11.5501	8.4506	6.54541	16.0033	8.82807	2.85905	9.11901	7.58845	1.88466	6.55303	9.98869	8.82327	7.83452	2.72116	6.63788	10.027	0.996755	7.70358	5.90356	0.95434	13.2911	2.58075	18.0015	2.03938	8.53471	8.92958	17.7475	4.00815
ENSSSCG00000002403	666.35	624.406	739.631	690.274	640.525	645.192	676.464	619	736.904	752.507	645.935	729.023	636.834	607.725	554.263	559.281	704.706	719.001	636.109	582.147	609.619	654.22	507.219	564.908	677.443	757.739	661.094	440.897
ENSSSCG00000002404	519.753	630.978	472.361	796.962	536.55	466.978	755.22	681.876	508.859	684.792	578.234	517.264	684.961	495.25	844.671	853.405	744.576	703.593	536.486	631.773	458.986	823.904	450.037	652.601	418.201	702.885	490.274	567.154
ENSSSCG00000002406	5132.67	5847.82	5445.78	5945.74	5984.45	4737.44	4990.58	5474.52	6526.59	7087.11	5887.78	5545.42	5892.68	4930.73	6851.95	5673.03	5680.51	6608.39	7088.7	5541.85	4848.6	3527.24	5613.29	6436.28	9505.54	7212.55	8356.85	7848.97
ENSSSCG00000002408	150.151	119.247	116.726	179.236	161.848	162.013	131.811	102.986	204.486	188.946	288.562	90.4385	85.0605	123.359	147.693	110.297	106.653	110.418	145.375	180.37	96.5821	74.1965	168.367	257.981	227.237	205.38	225.171	107.218
ENSSSCG00000002410	68.4119	36.6193	50.1815	34.1403	21.5797	65.7581	59.688	20.5972	47.1166	30.5808	78.7996	26.4698	59.3185	34.468	36.5084	36.7655	46.8475	33.3822	46.4905	25.7672	47.848	48.389	20.1193	41.8073	50.1414	44.6479	38.8226	32.0652
ENSSSCG00000002411	717.881	452.577	367.634	576.117	504.181	583.246	524.757	519.267	448.55	542.81	557.147	478.662	373.818	336.516	519.414	376.568	427.608	485.325	540.914	503.891	438.607	394.855	421.447	501.687	384.062	431.171	425.94	406.828
ENSSSCG00000002412	420.245	368.071	284.725	299.794	453.174	503.192	504.032	320.883	559.745	388.813	521.631	308.814	299.95	411.802	352.638	332.004	341.887	358.216	385.945	301.571	365.949	258.72	374.855	740.294	508.882	875.099	394.882	425.866
ENSSSCG00000002414	2269.14	1868.52	1264.36	2391.95	2105	2225.29	2464.62	1696.56	2074.07	2063.11	1856.79	2022.73	1977.66	1882.13	2049.45	1764.74	1894.83	2371.42	2077.32	2047.06	1891.77	2112.99	1735.56	2515.57	1809.36	1914.76	1730.38	2273.63
ENSSSCG00000002424	138.601	92.0177	101.454	156.832	96.1279	140.093	159.168	131.172	104.599	86.2816	123.194	83.8211	134.306	116.103	89.6114	116.981	66.7826	71.9001	87.8155	107.84	93.0378	98.0685	120.716	98.9099	90.6813	79.0906	136.434	119.243
ENSSSCG00000002425	3979.44	3597.14	3394.89	3888.79	4354.2	4222.81	2627.93	2762.19	3196.39	3798.57	4030.99	2537.79	4136.63	3595.55	3624.28	4122.19	4073.74	4199.73	2759.18	4404.28	2992.27	1945.24	2975.54	2490.08	4837.05	2775.82	3216.73	3583.29
ENSSSCG00000002426	930.225	971.819	854.176	1057.28	1059.37	987.324	1168.89	923.622	872.6	1150.06	900.092	942.987	886.42	912.494	977.428	883.486	963.862	970.651	989.584	1024.01	867.466	761.321	1038.79	1066.59	955.888	868.72	943.945	1029.09
ENSSSCG00000002427	77.2966	40.3751	40.3634	28.8059	38.255	34.3086	42.279	18.4291	31.097	27.3043	32.1858	18.7494	25.742	36.2821	34.0191	26.7385	13.9546	24.3947	45.0146	50.58	23.0379	28.3882	28.5906	21.4135	36.2725	28.0644	22.1844	34.0693
ENSSSCG00000002428	26.654	23.4739	30.5453	18.137	26.4842	21.9194	38.134	39.0263	35.8086	15.2904	25.5266	40.8076	36.9342	14.5128	19.9136	31.195	20.9319	12.8393	18.4486	27.6758	36.329	36.7757	30.7084	49.9648	25.6041	7.65393	6.65531	38.0775
ENSSSCG00000002429	2277.14	2189.65	2258.17	2436.76	2188.38	2508.34	2308.77	2658.12	1424.81	2333.97	1713.61	1948.84	1903.79	1947.44	2295.88	2566.9	1950.65	3023.65	1872.9	2272.28	1807.59	3146.58	1706.97	2347.32	2368.38	2051.25	2676.54	2260.6
ENSSSCG00000002430	66.635	31.9245	28.3634	44.8091	17.6561	22.8724	24.87	41.1944	33.924	29.4886	35.5153	40.8076	21.2651	31.7468	30.7002	57.9335	34.8864	30.8143	27.304	30.5389	32.7847	49.0342	9.5302	65.2601	27.7378	20.4105	33.2765	38.0775
ENSSSCG00000002431	111.058	109.858	111.272	70.4143	72.5863	83.8654	67.149	79.1367	53.7129	105.941	52.1631	80.5123	97.3719	87.077	77.1654	52.363	75.7534	77.0358	84.8637	74.4385	72.6581	70.9706	92.1253	65.2601	105.617	59.9557	90.9559	106.216
ENSSSCG00000002432	25.7655	54.4594	59.9996	133.36	78.4717	94.3486	67.978	81.3048	124.388	97.2033	49.9434	137.864	133.187	320.189	199.966	220.593	165.461	71.9001	132.83	112.612	118.734	70.9706	101.655	99.9295	40.5399	72.7123	54.3517	46.0938
ENSSSCG00000002433	3712.01	4027.18	4222.88	4342.22	4059.93	3465.17	2796.22	4226.76	4321.54	4864.53	4059.85	4464.57	4321.3	4001.91	4744.43	3640.9	3466.71	5135.72	4018.85	3560.64	3024.17	3427.88	3687.13	4134.84	4256.69	4045.1	4769.64	5981.17
ENSSSCG00000002434	540.188	396.239	352.361	394.747	331.543	534.642	362.273	278.604	323.22	326.559	490.556	311.02	329.05	423.593	443.079	358.742	308.994	377.475	450.146	286.302	412.024	323.884	486.04	380.344	482.211	419.69	438.141	301.614
ENSSSCG00000002436	3537.87	2880.72	4194.52	3781.04	3246.77	4306.68	2172.81	3059.23	3362.24	2604.83	3729.11	4267.15	2799.16	3179.22	2669.26	3224.22	3102.9	3381.87	3841	3243.8	3196.07	1844.59	5007.59	2320.81	4627.95	2837.05	2983.8	2596.28
ENSSSCG00000002438	6.21927	6.57269	5.45451	2.13377	3.92359	5.7181	9.94801	4.33625	7.53866	5.46086	6.65912	11.0291	5.59608	11.7917	4.14868	17.8257	4.98378	10.2714	16.2348	16.2238	13.2911	12.2586	4.23565	9.1772	3.20052	7.65393	3.32765	0
ENSSSCG00000002440	2785.34	1922.98	3393.8	2777.1	2198.19	2260.55	1632.3	2193.06	1583.12	2444.28	2453.89	2192.58	2545.1	2410.94	2425.32	1995.36	1900.81	1957.99	1706.87	1714.95	2072.53	1041.98	1807.56	1521.38	2153.95	1908.38	1580.64	1252.55
ENSSSCG00000002441	1593.02	2155.84	1694.17	2010.01	2043.21	2144.29	2020.27	1786.54	2234.27	2445.37	2417.26	1838.55	1804.18	2031.8	1910.05	1751.37	2408.16	2389.39	2653.65	2339.09	2214.3	1674.91	1980.16	2091.38	2153.95	2645.71	2118.61	1914.9
ENSSSCG00000002442	0.888467	0.938956	1.0909	1.06688	0.980897	0.953016	1.658	2.16813	0.942332	4.36869	4.43942	1.10291	1.11922	5.44231	1.65947	0	0	0	0	0	0	0	0	0	0	0	4.43687	0
ENSSSCG00000002443	10.6616	0.938956	17.4544	10.6688	10.7899	13.3422	38.134	34.69	19.789	24.0278	9.98869	17.6465	14.5498	7.25641	3.31894	7.79874	2.99027	7.70358	10.3312	11.4521	30.1265	14.1941	14.8248	35.6891	36.2725	35.7183	9.98296	8.01631
ENSSSCG00000002444	940.886	1205.62	1230.54	1257.86	1364.43	1388.54	1691.16	1789.79	1674.52	1514.84	999.979	1588.19	1348.66	1327.02	1418.85	1502.93	1589.82	1360.97	1298.05	1588.02	2407.46	2265.25	1863.68	1890.5	1698.41	1736.17	1692.67	1971.01
ENSSSCG00000002445	600.604	655.391	388.361	989.001	700.36	622.319	765.997	647.186	539.956	800.562	967.793	599.982	557.37	555.116	768.335	548.14	817.339	953.96	737.207	706.211	563.543	687.77	482.864	957.488	647.571	825.348	811.948	721.468
ENSSSCG00000002446	315.406	203.753	239.998	189.905	238.358	292.576	475.017	339.312	239.352	184.577	192.005	266.904	245.109	273.023	292.897	300.809	150.51	279.897	285.585	376.01	350.885	377.435	328.263	295.71	184.563	417.139	258.448	317.646
ENSSSCG00000002447	1043.95	770.883	783.268	1163.97	632.678	791.003	974.905	798.955	784.963	766.705	891.213	1003.65	923.354	992.315	1042.98	792.129	863.19	1039.98	1157.1	1024.96	771.771	788.419	804.773	851.441	856.672	954.189	810.838	890.812
ENSSSCG00000002449	1063.49	1019.71	1163.99	1318.67	1289.88	868.197	644.133	887.848	783.078	834.42	806.864	1063.2	1235.62	919.751	947.558	934.735	875.151	1167.09	888.486	1186.24	806.327	798.742	939.254	800.456	880.142	1015.42	891.811	1212.47
ENSSSCG00000002450	8.88467	7.51165	29.4544	30.9396	28.446	15.2483	19.896	23.8494	20.7313	5.46086	23.3069	39.7047	29.0996	39.0032	31.5299	40.1078	51.8313	15.4072	19.9245	35.3106	31.0126	21.9364	26.4728	12.2363	21.3368	11.4809	12.2014	29.0591
ENSSSCG00000002451	366.937	783.089	794.177	451.292	602.271	535.595	649.107	918.202	746.327	913.056	723.625	723.508	827.101	942.427	826.416	1179.84	845.248	615.002	568.218	846.499	668.1	1203.27	601.462	743.353	563.291	864.894	686.606	810.649
ENSSSCG00000002452	3106.08	2802.78	4107.25	3303.07	6341.5	3776.8	4031.43	7934.26	4314.94	5176.9	4411.67	6378.12	3898.23	5264.53	4243.27	4497.65	3353.08	3037.78	3981.95	4135.15	4097.21	4785.35	3753.84	5542.01	4211.88	6104.01	3663.75	4371.89
ENSSSCG00000002455	758.751	517.365	545.451	578.251	606.194	677.594	665.687	837.981	570.111	669.502	681.45	541.528	465.594	535.161	447.227	531.429	506.352	562.361	537.224	541.111	605.189	415.501	525.22	675.034	545.155	632.724	543.517	538.095
ENSSSCG00000002456	39.0925	116.431	244.362	120.558	119.669	120.08	181.551	295.949	84.8099	92.8346	73.2504	143.378	88.4181	21.7692	4.14868	41.2219	35.8832	1.28393	27.304	41.0366	15.9493	18.0652	44.4743	1.01969	60.8098	22.9618	8.87374	1.00204
ENSSSCG00000002457	565.953	507.975	765.813	540.91	663.086	497.474	445.173	513.846	495.667	466.358	503.874	477.559	547.297	445.362	667.937	455.669	433.588	494.313	512.872	491.485	694.682	387.758	748.65	444.585	720.116	437.549	638.91	714.453
ENSSSCG00000002458	132.382	257.274	214.908	369.142	596.385	230.63	258.648	331.723	269.507	349.495	403.987	211.758	224.963	218.599	259.707	199.425	157.487	238.811	214.004	243.357	270.253	210.976	295.436	341.596	264.576	363.561	299.489	234.477
ENSSSCG00000002459	781.851	727.691	761.449	719.08	791.584	649.957	561.233	827.141	591.785	726.294	679.231	682.7	683.842	568.721	626.45	608.302	683.774	695.89	730.566	567.832	537.847	550.345	689.351	596.518	609.165	586.801	594.541	751.529
ENSSSCG00000002460	513.534	475.112	499.633	568.649	472.792	460.307	570.352	545.284	518.283	435.777	437.283	425.723	461.117	434.478	461.333	442.3	503.361	427.549	532.058	547.791	569.746	427.759	484.981	445.604	408.599	394.177	367.151	390.795
ENSSSCG00000002461	812.059	721.118	546.542	811.899	697.417	902.506	845.581	582.142	731.25	763.428	790.216	593.365	693.915	746.504	740.954	679.605	717.664	758.802	876.679	752.974	630.885	525.828	741.238	819.83	728.651	753.912	691.043	724.474
ENSSSCG00000002464	302.967	400.934	529.087	217.644	373.722	376.441	325.797	377.254	445.723	354.956	370.691	270.213	473.429	482.552	248.091	365.427	375.777	237.527	408.084	265.306	578.606	407.758	405.563	336.497	423.535	290.849	377.134	357.728
ENSSSCG00000002467	53588.8	66596.4	79574.7	64317.1	87833.4	73885.4	41552.8	56080.8	54812.6	46331	45319.8	82421.5	49337.3	48509.1	50776.5	56529.7	48788.2	55519.7	57840.1	45659.4	46835.2	21722.8	58494.3	40951.7	90817.9	57459.3	79922.5	50730.2
ENSSSCG00000002469	86.1813	94.8345	64.3632	82.1501	72.5863	104.832	65.491	127.92	39.5779	92.8346	75.4701	101.468	53.7224	58.9584	85.4627	81.3297	85.7209	57.7768	85.6016	85.8906	75.3163	76.7773	81.5362	41.8073	114.152	61.2314	93.1743	96.1957
ENSSSCG00000002470	1107.92	1109.85	1037.45	1217.31	983.839	1169.35	1018.01	1427.71	950.813	1135.86	1024.4	1010.26	759.948	946.962	981.577	1022.75	957.882	1131.14	1004.34	957.203	910.884	899.391	822.774	1026.83	1077.51	988.632	1039.34	1035.11
ENSSSCG00000002472	309.186	307.978	667.632	423.553	443.365	152.483	152.536	319.799	463.627	181.301	194.224	648.51	496.932	786.414	545.966	216.137	185.396	323.55	662.675	604.097	1153.67	316.787	832.304	546.553	186.697	607.211	388.226	365.744
ENSSSCG00000002474	0.888467	3.75582	3.27271	5.33442	0.980897	0	0	2.16813	2.827	0	1.10985	1.10291	0	0	1.65947	1.11411	1.99351	1.28393	2.21384	0	1.77215	0.645187	1.05891	6.11814	0	0	0	0
ENSSSCG00000002476	0	7.51165	1.0909	0	4.90448	0	4.974	1.08406	0.942332	3.27652	0	20.9553	0	0	6.63788	18.9398	0	14.1232	1.47589	6.68038	7.08859	12.9037	2.11782	7.13782	1.06684	5.10262	15.5291	9.01835
ENSSSCG00000002490	0.888467	7.51165	15.2726	0	0.980897	2.85905	4.974	14.0928	2.827	1.09217	4.43942	2.20582	2.23843	7.25641	3.31894	4.45642	3.98702	0	0.737945	1.90868	5.31644	3.87112	3.17673	5.09845	0	17.8592	1.10922	2.00408
ENSSSCG00000002494	31.0963	20.657	65.4541	30.9396	74.5481	47.6508	170.774	69.3801	79.1559	53.5164	37.735	48.528	49.2455	40.8173	61.4004	109.182	39.8702	17.975	40.587	56.306	87.7213	56.7765	41.2975	72.3979	62.9435	65.0584	51.024	29.0591
ENSSSCG00000002495	1876.44	1150.22	1614.53	1459.5	2049.09	1831.7	2244.93	2051.05	1999.63	1813.01	1511.62	1788.92	1384.47	1680.77	1795.55	1970.85	1735.35	1289.07	1558.54	1906.77	2096.45	1561.35	1624.37	1529.53	1299.41	1722.13	1022.7	1115.27
ENSSSCG00000002496	1419.77	2175.56	2034.53	1625.93	2227.62	1329.46	1294.07	1423.38	1533.17	1415.46	1166.46	2170.52	1932.89	1869.43	1677.72	1478.42	1459.25	1884.81	1791.73	1295.99	1337.97	4130.49	1754.62	1513.22	1403.96	1797.4	2510.16	2080.23
ENSSSCG00000002501	5.3308	0.938956	1.0909	5.33442	5.88538	6.67111	14.093	2.16813	13.1926	8.73738	8.87883	2.20582	3.35765	3.62821	4.97841	1.11411	2.99027	5.13572	14.021	13.3608	11.519	20.0008	7.41238	4.07876	2.13368	3.82696	14.4198	6.01223
ENSSSCG00000002502	1153.23	983.087	926.176	1175.71	774.908	1114.08	1138.22	916.034	812.29	887.936	980.001	1017.98	924.473	925.193	1008.13	823.324	891.099	965.515	1034.6	958.157	995.061	669.704	920.194	916.701	932.417	923.574	1054.87	828.686
ENSSSCG00000002504	4.44233	1.87791	1.0909	1.06688	0.980897	0.953016	0.829001	1.08406	0.942332	0	4.43942	2.20582	1.11922	3.62821	5.80815	1.11411	2.99027	0	13.283	1.90868	2.65822	10.323	2.11782	5.09845	4.26736	5.10262	4.43687	1.00204
ENSSSCG00000002505	2261.15	2544.57	1935.26	3153.71	2610.17	2548.36	3184.19	2674.39	2485.87	2795.96	2918.92	2375.67	2293.28	2448.13	3171.25	3206.4	2928.47	3586.02	3094.94	3877.48	2435.82	2242.67	2519.15	3693.31	3353.08	3409.82	3013.75	3500.12
ENSSSCG00000002506	125.274	67.6048	79.6358	58.6786	51.9875	70.5232	94.5061	109.49	59.3669	76.4521	61.042	70.5862	71.6299	54.4231	69.6978	95.8131	75.7534	71.9001	114.381	85.8906	71.772	87.7455	67.7703	69.3389	59.743	81.6419	64.3346	55.1121
ENSSSCG00000002507	6.21927	1.87791	3.27271	1.06688	12.7517	13.3422	23.212	8.67251	15.0773	15.2904	4.43942	1.10291	10.073	8.16347	1.65947	1.11411	9.96755	3.85179	8.85534	8.58906	3.5443	18.7104	2.11782	13.256	1.06684	6.37827	4.43687	7.01427
ENSSSCG00000002508	4979.86	3614.98	5478.51	5569.13	3971.65	4389.59	4047.18	4521.63	3589.34	4449.51	4791.24	4248.4	5258.08	4866.33	4461.49	4886.47	4301	5537.59	3272.79	4970.2	3751.64	3443.36	3807.85	3652.53	4630.08	3847.37	4045.32	4441.03
ENSSSCG00000002509	1506.84	1736.13	1865.44	1225.85	1628.29	1663.97	1024.64	1762.69	1834.72	1758.4	1854.57	1664.29	1534.45	1568.29	1713.4	1626.59	1562.91	1674.24	1713.51	1549.85	1648.98	1545.22	1679.43	1588.68	2203.02	1969.61	1948.9	1652.36
ENSSSCG00000002510	0.888467	3.75582	0	2.13377	0.980897	0.953016	4.974	0	9.42332	4.36869	11.0985	2.20582	1.11922	5.44231	4.14868	1.11411	8.9708	10.2714	3.68973	6.68038	4.43037	0.645187	8.47129	3.05907	3.20052	5.10262	1.10922	6.01223
ENSSSCG00000002512	5.3308	0	1.0909	6.4013	0.980897	0.953016	6.632	0	1.88466	9.82955	4.43942	9.92618	0	4.53526	3.31894	8.91285	0.996755	5.13572	2.95178	0.95434	0	4.51631	1.05891	0	1.06684	16.5835	0	2.00408
ENSSSCG00000002515	34.6502	7.51165	98.1812	64.013	70.6246	78.1473	12.435	56.3713	112.138	90.6503	48.8336	78.3065	55.9608	82.5417	54.7625	74.6451	83.7274	107.85	98.8846	61.0777	164.81	108.391	83.654	33.6497	101.35	75.2636	119.796	101.206
ENSSSCG00000002516	971.983	1008.44	994.902	965.53	999.534	1008.29	892.005	1214.15	936.678	1217.77	1066.57	984.897	850.605	843.558	901.093	978.185	1080.48	1054.11	909.148	1062.18	932.15	1751.68	1184.92	1238.92	1161.79	909.541	1048.21	1114.27
ENSSSCG00000002517	263.875	253.518	275.998	150.431	246.205	248.737	220.514	238.494	261.968	273.043	237.509	253.669	182.432	243.997	183.372	150.404	251.182	282.465	209.576	228.087	200.253	189.04	248.844	278.375	294.448	224.515	225.171	203.414
ENSSSCG00000002520	1036.84	991.537	1577.44	612.391	961.279	667.111	1075.21	881.344	1239.17	930.531	833.5	717.994	1015.13	1075.76	925.985	1351.41	1240.96	1002.75	791.077	867.495	1632.15	2062.02	1355.41	808.614	873.741	1051.14	1063.74	868.767
ENSSSCG00000002523	2726.7	4138.92	3562.89	3154.78	3655.8	3423.23	3663.35	3642.45	4264.05	3658.78	3892.26	3491.81	3036.44	3561.09	3833.38	4629.11	3686	4008.43	3780.49	3999.64	4013.92	4471.15	4021.75	4060.4	3920.63	4592.36	4409.14	3345.81
ENSSSCG00000002525	516.199	477.929	465.815	320.065	406.091	371.676	492.426	344.732	642.671	425.947	372.911	627.555	624.523	455.34	491.203	484.636	369.796	491.745	379.304	471.444	400.505	497.439	397.092	594.479	534.486	442.652	565.701	880.792
ENSSSCG00000002526	632.588	895.764	605.451	854.574	596.385	814.829	909.414	690.549	704.864	730.663	734.723	791.888	824.863	787.321	876.2	1176.5	741.586	853.813	829.45	761.563	677.847	592.927	654.407	700.526	725.451	734.777	713.227	633.288
ENSSSCG00000002528	1580.58	1404.68	2300.71	1447.76	1496.85	1744.97	1116.66	1569.72	1686.77	1655.73	1784.65	1936.71	1655.32	2035.42	1114.33	1544.15	1635.68	1395.63	1326.83	1296.95	1479.74	1552.32	1918.75	1351.09	1809.36	1738.72	1671.59	1327.7
ENSSSCG00000002529	44.4233	292.954	623.996	21.3377	245.224	332.603	23.212	366.414	194.12	24.0278	317.418	41.9105	349.196	48.0737	292.897	279.641	263.143	52.6411	422.842	240.494	45.1898	209.041	281.67	260.021	222.969	33.167	244.028	270.55
ENSSSCG00000002530	1069.71	860.084	1307.99	965.53	976.973	1043.55	850.555	1191.39	770.828	1000.43	1014.41	903.282	1140.48	918.843	920.176	865.66	1037.62	898.751	613.97	971.518	941.897	772.934	864.072	810.653	955.888	789.63	897.357	878.788
ENSSSCG00000002531	34.6502	52.5815	79.6358	49.0767	51.9875	41.9327	77.0971	60.7076	32.0393	30.5808	27.7464	33.0873	43.6495	36.2821	19.9136	24.5103	27.9091	23.1107	29.5178	40.0823	73.5441	36.1305	56.1223	46.9057	19.2031	49.7505	37.7134	27.055
ENSSSCG00000002532	1399.34	1769.93	1886.17	1718.75	1534.12	1325.65	1183.81	1713.9	1421.04	1372.86	1259.68	1359.89	1597.12	1512.96	967.471	1074	1277.84	1185.07	1284.76	1094.63	1678.22	965.845	1863.68	1066.59	1646.13	1334.33	1481.92	1350.75
ENSSSCG00000002533	1015.52	1414.07	1147.63	1025.28	1428.19	1157.91	785.893	1146.94	1519.04	1526.86	1659.23	1320.18	1048.71	1486.66	1404.74	1197.66	1329.67	1308.32	1537.14	1076.5	960.504	1080.69	1376.58	1313.36	1453.03	1859.9	1530.72	978.992
ENSSSCG00000002535	28105.8	30303.9	23351.8	38593.5	35748.8	25700.9	41572.7	39225.8	34757.9	42362.1	40753.8	30337.7	31891	31237	45717.6	46544	32128.4	48060.1	44220.6	43819.5	25866.3	17864.6	27821.8	52521.1	78718.9	46182.5	44928.9	57920.8
ENSSSCG00000002536	0.888467	3.75582	2.1818	3.20065	5.88538	0.953016	2.487	1.08406	0	1.09217	1.10985	4.41163	2.23843	1.8141	1.65947	0	2.99027	0	0.737945	2.86302	4.43037	1.29037	3.17673	2.03938	4.26736	2.55131	2.21844	1.00204
ENSSSCG00000002540	3314.87	3718.27	3194.16	3938.93	2910.32	3262.17	2995.18	2905.29	3105.93	3155.29	2878.96	3234.83	3452.78	3733.43	3364.58	3621.96	3358.07	3404.98	3438.82	3629.35	3795.06	3344.01	3402.28	2790.89	3158.91	3833.34	3466.31	2825.75
ENSSSCG00000002544	520.642	876.985	935.994	455.559	843.571	563.232	691.386	826.057	819.829	689.161	706.977	625.349	589.827	706.593	810.651	1021.64	759.527	781.913	653.081	802.6	651.264	809.71	550.634	639.345	668.908	818.97	667.749	571.162
ENSSSCG00000002546	414.026	530.51	884.721	296.594	590.5	342.133	406.21	484.576	758.577	561.376	494.995	683.803	458.879	775.529	633.918	764.277	584.098	591.892	481.14	525.841	575.062	779.386	644.877	601.617	755.322	924.849	714.336	443.903
ENSSSCG00000002547	7628.38	7256.25	9051.21	8903.15	8779.02	7355.38	6822.67	8290.92	7337	8526.59	9289.48	8039.1	7790.87	7752.57	8706.41	7711.84	8270.08	9317.48	6777.29	9000.38	6916.69	6851.89	7536.27	8014.76	8628.6	8253.48	8628.61	9322.97
ENSSSCG00000002550	6703.48	18409.2	8297.4	15738.7	7883.47	10415.5	5805.49	11794.6	10496.6	7497.76	6030.95	7122.58	16994.2	13109.6	6273.63	6612.22	7009.18	7932.12	10179.2	6444.66	12009.8	10125.6	9428.55	5951.93	5865.48	6021.09	6340.29	7680.62
ENSSSCG00000002552	0	7.51165	10.909	5.33442	2.94269	7.62413	2.487	7.58845	15.0773	5.46086	4.43942	0	11.1922	15.4199	8.29735	7.79874	4.98378	3.85179	11.8071	16.2238	10.6329	4.51631	7.41238	8.15751	3.20052	3.82696	3.32765	2.00408
ENSSSCG00000002554	163.478	280.748	386.179	367.008	379.607	383.112	211.395	751.256	505.09	602.879	540.499	328.667	502.528	514.298	560.071	622.785	445.55	193.873	323.22	504.846	328.733	1171.66	639.582	487.411	566.492	235.996	472.527	695.415
ENSSSCG00000002555	2628.08	4820.6	4389.79	3168.64	5431.22	3537.6	2536.74	3795.31	4441.21	4107.66	3278.51	6070.41	4159.01	5285.39	4085.62	3927.22	5097.41	3398.56	4760.48	3996.77	4676.7	6311.87	4414.6	3223.24	3937.7	4013.21	6010.85	4444.04
ENSSSCG00000002557	761.416	1438.48	1532.72	1233.32	885.75	1092.16	667.345	833.645	946.101	1225.42	836.83	968.354	1097.95	1158.31	1177.39	887.943	764.511	582.904	1225.73	705.257	1554.17	897.456	1267.52	806.574	789.461	598.282	1214.59	866.763
ENSSSCG00000002558	666.35	1586.84	1396.35	599.589	1287.92	1073.1	748.588	1498.18	1323.03	1163.16	1811.28	1160.26	1016.25	1202.75	1106.87	1634.39	1426.36	941.12	1831.58	718.618	1288.35	2098.79	1233.63	971.764	1182.06	1053.69	1403.16	1264.57
ENSSSCG00000002559	124.385	196.242	334.907	141.896	160.867	200.133	225.488	220.065	251.603	253.384	126.523	183.083	151.094	185.946	180.882	190.512	182.406	123.257	191.866	133.608	259.62	190.33	256.257	205.977	150.424	176.04	211.861	162.33
ENSSSCG00000002573	3.55387	0.938956	6.54541	0	1.96179	0.953016	0	0	0	0	2.21971	3.30873	0	0.907052	0	2.22821	0	5.13572	2.21384	0.95434	2.65822	0.645187	0	4.07876	0	3.82696	3.32765	1.00204
ENSSSCG00000002620	94.1775	85.445	111.272	66.1468	52.9684	77.1943	111.915	108.406	140.407	155.088	85.4588	122.423	78.3452	114.289	136.077	135.921	123.598	65.4804	64.2012	114.521	74.4302	102.585	72.006	129.501	59.743	81.6419	82.0821	95.1937
ENSSSCG00000002622	63.0811	77.9333	106.908	68.2806	66.701	94.3486	106.112	96.4817	65.0209	41.5025	53.273	78.3065	117.518	70.75	58.0815	61.2758	93.695	44.9375	80.436	86.8449	85.0631	112.263	63.5347	80.5554	44.8072	56.1288	89.8467	51.104
ENSSSCG00000002627	135.047	157.745	183.272	123.759	132.421	143.905	179.064	191.879	150.773	138.706	255.266	179.774	181.313	117.01	169.266	245.103	140.542	100.147	153.493	177.507	228.607	294.851	154.601	191.702	171.761	186.246	141.98	162.33
ENSSSCG00000002628	250.548	156.806	159.272	169.635	129.478	277.328	277.715	183.207	259.141	184.577	218.641	152.201	219.367	303.862	173.415	180.485	131.572	249.082	255.329	236.676	225.949	228.396	229.784	240.647	277.378	206.656	231.827	185.377
ENSSSCG00000002629	1392.23	1166.18	1329.81	1460.56	1191.79	1341.85	1347.13	1157.78	1331.52	1215.59	1112.07	1362.09	1571.38	1307.06	1222.2	1282.34	1308.74	1432.87	1265.58	1349.44	1438.1	1114.88	1391.41	1041.1	1232.2	961.843	1266.73	1358.76
ENSSSCG00000002632	20.4347	1.87791	35.9998	157.899	30.4078	17.1543	19.067	17.345	57.4823	9.82955	24.4168	40.8076	23.5036	8.16347	14.9352	10.027	19.9351	177.182	8.85534	31.4932	90.3796	199.363	33.8852	12.2363	52.2751	163.284	5.54609	17.0347
ENSSSCG00000002633	308.298	225.349	347.998	288.059	187.351	227.771	251.187	275.352	390.126	197.683	246.388	306.609	241.751	213.157	195.818	167.116	171.442	156.639	247.212	135.516	307.468	241.3	313.438	233.509	304.049	298.503	271.758	239.487
ENSSSCG00000002635	40.8695	89.2008	78.5449	86.4176	98.0897	77.1943	126.837	130.088	145.119	156.181	110.985	116.908	87.2989	76.1924	82.9735	92.4708	60.8021	60.3447	95.1949	83.9819	150.633	178.072	123.893	151.934	129.088	133.944	112.031	139.283
ENSSSCG00000002637	7.10773	4.69478	10.909	13.8695	11.7708	9.53016	14.922	8.67251	13.1926	10.9217	11.0985	0	14.5498	16.3269	4.97841	13.3693	9.96755	10.2714	8.85534	7.63472	5.31644	4.51631	20.1193	8.15751	6.40103	15.3079	6.65531	7.01427
ENSSSCG00000002639	6.21927	3.75582	0	0	7.84717	0.953016	4.974	8.67251	0	2.18434	2.21971	8.82327	7.83452	7.25641	7.46762	12.2552	6.97729	7.70358	0	10.4977	14.1772	9.67781	1.05891	2.03938	2.13368	1.27565	4.43687	5.01019
ENSSSCG00000002640	1939.52	2397.15	2390.17	2131.63	2264.89	2006.1	2002.04	2306.89	2994.73	2415.88	2711.37	2105.45	2077.27	2862.66	2292.56	1841.62	2330.41	2797.68	2510.49	2299	2136.32	4611.8	2560.45	2298.38	2773.78	2780.93	2443.61	2431.95
ENSSSCG00000002642	4699.99	6441.24	7689.77	4300.61	4543.51	5537.98	2457.16	3828.91	4807.78	4817.57	4855.61	6992.44	5719.2	7080.45	5760.02	4522.16	7864.4	4740.27	6528.6	4093.16	5620.37	4302.11	6717.73	3177.35	5157.1	4494.13	7958.64	4951.07
ENSSSCG00000002645	673.458	846.938	962.175	561.181	820.03	727.151	824.027	879.176	1061.07	657.488	728.064	882.327	763.306	1026.78	747.592	902.426	985.791	618.854	720.972	802.6	937.466	1220.05	986.905	850.421	791.595	941.433	967.238	939.912
ENSSSCG00000002646	1917.31	2770.86	2541.8	1989.74	2626.84	2437.81	1855.3	2168.13	2945.73	2457.39	2275.2	2821.24	2113.08	2348.36	2426.15	2087.83	2770.98	2919.66	2818.21	2334.31	2815.94	3425.94	3303.8	2377.92	2680.97	3316.7	3903.34	2972.05
ENSSSCG00000002648	1863.11	2924.85	3510.52	2179.64	3003.51	2950.54	1439.14	2444.56	2605.55	2347.08	2149.79	4015.69	2319.02	3254.5	2384.66	2718.42	3891.33	2840.05	2816.74	2121.5	3310.37	3409.81	2520.21	1900.7	3068.23	2257.91	2977.14	2343.77
ENSSSCG00000002650	280.755	469.478	587.996	564.382	473.773	470.79	432.738	620.084	608.747	335.297	381.79	519.47	679.365	669.404	498.671	482.408	931.966	539.25	811.74	446.631	866.58	354.853	645.936	639.345	565.425	552.358	587.886	662.347
ENSSSCG00000002651	23.1001	18.7791	43.6361	18.137	29.4269	37.1676	18.238	26.0175	21.6736	72.0834	17.7577	20.9553	27.9804	39.0032	23.2326	12.2552	31.8962	16.6911	16.2348	31.4932	23.0379	21.9364	29.6495	33.6497	22.4036	30.6157	34.3858	12.0245
ENSSSCG00000002652	2334	3159.59	3477.8	2311.94	2775.94	2626.51	1996.23	2644.03	3218.06	2883.33	3074.3	2938.15	2482.42	3052.23	2772.15	2674.97	2877.63	2816.94	3035.91	2484.15	3001.13	2529.13	3244.5	2438.08	3635.79	3118.97	3428.59	2529.15
ENSSSCG00000002653	150.151	232.861	250.907	123.759	129.478	211.57	77.0971	114.911	140.407	98.2955	88.7883	165.436	107.445	184.132	151.842	100.27	287.065	127.109	240.57	89.7079	307.468	120.005	265.787	76.4767	118.419	216.861	293.943	116.236
ENSSSCG00000002654	19485.9	18879.6	25662.4	18175.4	22087.8	20021	10091.4	19347.3	23596	18907.7	17231.6	23024.3	20987.6	19648.6	17709	17478.1	18491.8	21948.8	18386.6	16826	14484.7	12788.3	18729	15284.1	25016.3	18143.6	22530.4	18056.7
ENSSSCG00000002655	6215.71	5009.33	5301.78	6026.83	5144.8	5651.38	4528	5490.78	4452.52	6279.99	4363.95	4785.52	5306.21	4167.9	4754.38	5275.29	4870.15	6790.7	4320.67	5538.99	3871.26	3967.26	4082.1	4636.53	4689.82	4259.41	4846.17	5993.19
ENSSSCG00000002656	2967.48	2956.77	3109.07	2402.62	2934.84	3344.13	2050.12	2700.4	3041.85	2778.49	3169.74	2808.01	2792.45	3246.34	2765.51	3119.5	2702.2	2688.55	2759.91	2420.21	2817.72	2556.88	2723.52	2457.45	3566.44	2635.5	3426.37	2643.38
ENSSSCG00000002657	11.5501	7.51165	2.1818	29.8727	17.6561	16.2013	3.316	8.67251	20.7313	4.36869	2.21971	1.10291	8.95374	8.16347	4.14868	12.2552	2.99027	10.2714	4.42767	8.58906	8.86074	4.51631	6.35347	6.11814	14.9357	2.55131	0	9.01835
ENSSSCG00000002658	14.2155	11.2675	29.4544	10.6688	26.4842	8.57714	45.595	15.1769	24.5006	19.6591	48.8336	30.8814	3.35765	5.44231	8.29735	26.7385	21.9286	21.8268	15.4968	30.5389	54.0505	97.4233	38.1208	14.2756	39.473	12.7565	42.1503	29.0591
ENSSSCG00000002660	758.751	755.859	752.722	739.35	602.271	947.298	566.207	750.172	730.307	548.27	543.829	646.304	712.941	738.34	540.987	604.96	698.725	528.979	662.675	525.841	674.302	629.703	705.235	531.258	748.921	649.308	724.319	598.217
ENSSSCG00000002662	19.5463	6.57269	29.4544	8.53507	36.2932	20.0133	14.922	26.0175	29.2123	6.55303	5.54927	37.4989	3.35765	16.3269	34.8489	10.027	60.8021	39.8018	39.1111	15.2694	38.9873	31.6142	39.1797	28.5513	44.8072	19.1348	25.512	15.0306
ENSSSCG00000002664	5684.41	8010.23	7936.31	6446.11	10171.9	7711.8	3684.91	7166.75	6899.76	7854.9	5935.5	8377.69	8071.79	11676.5	10789	8778.04	9798.1	8090.04	8351.32	5504.63	6749.23	6569.94	8649.19	7333.6	10265.1	7815.93	9845.42	7999.27
ENSSSCG00000002666	4798.61	6141.71	6579.23	7558.87	9006.59	6866.48	4437.64	7100.62	8388.64	7964.12	7798.94	8361.15	6765.67	8310.41	6165.76	6887.4	7464.7	8973.38	8659.78	7225.31	7966.69	11255.3	9375.6	7530.4	9906.67	9382.44	10807.1	8426.14
ENSSSCG00000002667	1919.09	2505.13	2427.26	2036.68	2381.62	2316.78	1832.09	2415.29	2516.03	2032.53	2276.31	2321.62	2364.91	2277.61	2236.97	2127.94	2215.79	2234.04	2256.64	1766.48	2451.77	1745.88	2915.18	2126.05	2615.89	2580.65	3108.03	2188.45
ENSSSCG00000002668	6.21927	0.938956	13.0908	8.53507	9.80897	7.62413	1.658	6.50438	9.42332	8.73738	5.54927	23.1611	3.35765	10.8846	14.9352	22.2821	5.98053	15.4072	15.4968	14.3151	6.20252	18.0652	27.5317	13.256	26.671	21.6861	11.0922	22.0448
ENSSSCG00000002669	421.133	853.511	854.176	1001.8	1754.82	962.546	1192.1	2113.92	1275.92	1285.49	1260.79	1257.32	1698.97	1589.15	2027.04	2696.14	2268.61	1455.98	1268.53	1515.49	2989.61	1582.64	1354.35	2004.71	1345.28	1553.75	1369.88	1200.44
ENSSSCG00000002670	1976.84	1986.83	1940.71	2510.38	2556.22	2645.57	1925.77	2778.46	2810.98	3054.81	3105.37	2954.69	2171.28	2537.93	2222.86	2165.82	2250.67	2498.53	2726.71	2571.95	2347.21	1788.46	2376.2	3063.15	2956.21	3199.34	2868.44	2443.97
ENSSSCG00000002672	192.797	167.134	214.908	98.1533	106.918	153.436	121.034	149.601	145.119	131.061	103.216	102.571	129.829	114.289	124.46	94.699	136.555	110.418	148.327	47.717	130.253	131.618	155.66	95.8508	166.427	135.219	165.273	106.216
ENSSSCG00000002675	22.2117	45.0699	10.909	28.8059	14.7134	11.4362	25.699	7.58845	24.5006	17.4748	22.1971	30.8814	23.5036	14.5128	30.7002	25.6244	19.9351	34.6661	25.8281	23.8585	12.405	50.3246	27.5317	23.4529	20.2699	42.0966	62.1162	28.0571
ENSSSCG00000002680	887.578	1414.07	1631.99	858.841	1296.75	1180.79	862.99	1091.65	1501.14	1073.61	1104.3	1208.79	1025.2	1174.63	1008.96	1203.23	1199.1	920.578	1222.04	1021.14	1658.73	2128.47	1553.42	1354.15	1342.08	1149.36	1713.74	1080.2
ENSSSCG00000002681	462.891	507.036	389.452	499.302	606.194	362.146	317.507	372.918	384.472	298.163	370.691	554.763	549.536	588.677	540.158	407.763	454.52	290.168	371.924	371.238	396.075	261.946	445.802	321.202	614.499	308.708	402.646	432.881
ENSSSCG00000002682	4769.29	4555.81	5337.78	4413.7	5428.28	4810.82	4658.15	5068	4887.88	4861.26	4863.38	4727.07	4674.97	4903.52	4228.33	4341.67	4190.36	4234.4	4034.35	4608.51	4626.19	4671.16	4992.77	4549.85	5197.64	4504.33	5188.92	4560.28
ENSSSCG00000002684	4065.62	3396.2	3508.34	3169.71	3129.06	3350.8	3661.7	2714.5	3627.98	3215.35	3005.48	3876.72	3179.7	3120.26	3316.45	2906.7	3562.4	2955.61	3325.92	4230.59	3997.08	3242.71	3387.46	3353.76	2907.14	4193.08	3474.07	2777.65
ENSSSCG00000002688	156.37	190.608	171.272	164.3	260.919	240.16	285.176	199.468	237.468	276.32	223.081	277.933	324.573	323.817	297.875	336.46	308.994	283.748	239.094	360.74	260.506	315.497	263.669	338.537	208.034	221.964	196.332	242.493
ENSSSCG00000002689	585.5	728.63	753.813	623.06	975.011	648.051	742.785	1093.82	969.66	950.19	913.41	778.653	847.247	785.507	879.519	855.634	1012.7	810.16	839.781	817.869	883.416	1198.76	667.114	1021.73	656.106	1079.2	727.647	928.89
ENSSSCG00000002690	259.432	170.89	121.09	227.246	169.695	233.489	195.644	138.76	253.487	159.457	225.3	157.716	210.413	207.715	312.81	315.292	268.127	227.256	218.432	231.905	163.038	145.812	184.251	250.844	232.571	278.093	186.349	186.379
ENSSSCG00000002696	23.1001	26.2908	76.3631	109.889	66.701	52.4159	107.77	140.928	101.772	74.2677	64.3715	28.6756	90.6566	40.8173	67.2086	84.6721	23.9221	17.975	65.6771	53.443	219.746	90.3262	56.1223	68.3192	30.9383	53.5775	14.4198	11.0224
ENSSSCG00000002697	286.086	430.981	301.089	336.068	283.479	364.052	276.886	389.179	339.24	329.836	354.043	249.257	264.135	189.574	253.899	348.715	322.949	441.672	298.13	259.58	193.164	1494.25	195.899	378.305	312.584	147.976	400.428	619.26
ENSSSCG00000002700	14.2155	7.51165	4.36361	5.33442	1.96179	1.90603	1.658	5.42032	3.76933	5.46086	14.4281	4.41163	5.59608	3.62821	7.46762	7.79874	2.99027	1.28393	1.47589	5.72604	0.886074	17.4201	5.29456	1.01969	2.13368	2.55131	1.10922	4.00815
ENSSSCG00000002701	663.685	646.002	785.449	471.563	661.124	763.366	746.101	746.92	766.116	727.387	800.205	581.233	696.153	706.593	543.477	543.684	549.212	489.177	659.723	654.677	992.403	783.257	875.72	768.846	784.127	733.501	726.538	646.315
ENSSSCG00000002703	1171.89	707.034	1003.63	1548.05	683.685	1214.14	1212.83	1463.49	1227.86	1438.39	1234.16	1557.31	1225.54	1217.26	666.277	1114.11	1164.21	1488.07	1216.87	1320.81	1135.06	1078.75	669.232	1433.68	1236.47	1168.5	698.807	1249.54
ENSSSCG00000002704	15090.6	11476.9	14714.1	12834.6	12268.1	14287.6	10345.9	15372	10869.8	15683.6	14210.6	13677.2	13286.2	13283.8	12391.3	11971.1	12039.8	14466	13600.3	13006.7	11525.2	13408.9	12017.6	12476.9	14057.7	12988.7	12526.4	12518.5
ENSSSCG00000002706	103.062	71.3606	87.2721	55.478	53.9493	48.6038	60.517	71.5482	59.3669	33.8573	49.9434	54.0425	60.4377	65.3077	50.6139	56.8194	57.8118	34.6661	53.87	73.4842	38.1012	65.1639	39.1797	32.6301	66.144	56.1288	63.2254	47.0958
ENSSSCG00000002707	3041.22	2785.88	2781.8	3278.53	2915.22	3096.35	2225.04	3264.12	2705.44	2986	3327.34	2837.78	3364.37	2617.75	3336.37	3400.25	3187.62	3869.76	2540.01	3662.76	2752.15	3304.65	2895.06	3088.64	3021.29	2923.8	2723.13	3228.57
ENSSSCG00000002708	75.5197	86.3839	99.2721	53.3442	73.5672	69.5702	53.885	75.8845	103.657	50.2399	49.9434	69.4832	133.187	64.4007	74.6762	46.7925	67.7793	53.925	61.2494	60.1234	94.8099	78.7129	67.7703	70.3586	67.2109	59.9557	56.5701	45.0917
ENSSSCG00000002709	11.5501	5.63374	7.63631	20.2708	7.84717	7.62413	12.435	21.6813	19.789	19.6591	25.5266	17.6465	22.3843	15.4199	9.95682	37.8796	13.9546	11.5554	9.59329	23.8585	15.0633	35.4853	32.8263	19.3741	9.60155	20.4105	22.1844	25.051
ENSSSCG00000002712	3123.85	2951.14	4147.61	2965.94	3163.39	2778.04	2568.24	3379.03	2705.44	3695.91	3144.22	3380.41	2645.83	3311.65	3499.82	3298.87	2748.05	4089.32	2035.25	3475.7	2862.91	6833.82	3414.99	2949.96	2332.11	2362.51	3297.71	2729.55
ENSSSCG00000002714	666.35	639.429	557.451	560.114	506.143	506.051	530.56	525.771	687.902	492.57	653.704	607.703	573.039	732.898	494.522	571.536	776.472	566.213	759.345	616.503	644.176	452.921	572.871	590.4	676.376	720.745	564.592	492.001
ENSSSCG00000002715	210.567	87.3229	105.817	104.555	61.7965	181.073	185.696	123.583	118.734	175.84	109.876	92.6443	115.279	87.077	78.8249	46.7925	123.598	89.8751	156.444	130.745	221.519	123.231	119.657	104.008	126.954	104.604	58.7886	109.222
ENSSSCG00000002716	39.0925	55.3984	25.0907	55.478	76.5099	39.0737	80.4131	44.4466	70.6749	56.793	56.6026	55.1454	48.1263	75.2853	66.3788	100.27	58.8086	74.4679	52.3941	74.4385	69.1138	88.3907	49.7688	74.4373	50.1414	82.9175	65.4439	56.1142
ENSSSCG00000002718	21.3232	0	28.3634	8.53507	26.4842	21.9194	27.357	55.2872	25.443	19.6591	13.3182	6.61745	30.2189	8.16347	18.2542	38.9937	10.9643	1.28393	21.4004	5.72604	9.74681	26.4527	8.47129	4.07876	14.9357	1.27565	16.6383	14.0285
ENSSSCG00000002719	294.082	418.774	472.361	346.737	430.614	356.428	378.024	423.869	475.878	477.279	369.581	411.385	254.062	298.42	187.52	238.419	287.065	250.366	358.641	229.042	404.936	216.138	538.986	318.143	471.543	321.465	387.117	326.665
ENSSSCG00000002720	1.77693	3.75582	3.27271	3.20065	2.94269	3.81206	3.316	4.33625	0	2.18434	1.10985	0	0	7.25641	4.97841	8.91285	7.97404	0	11.8071	3.81736	0.886074	6.45187	4.23565	1.01969	7.46787	3.82696	9.98296	1.00204
ENSSSCG00000002722	728.543	671.353	616.36	814.032	671.914	768.131	778.432	765.349	805.694	795.101	810.194	683.803	621.165	666.683	694.488	665.121	518.313	731.84	661.937	727.207	605.189	560.668	666.055	814.732	785.194	895.509	672.186	617.256
ENSSSCG00000002723	3832.85	3310.76	3510.52	4464.91	3909.85	3149.72	3113.73	3896.13	4180.19	4978.12	5014.32	3882.24	3385.63	3434.1	2802.85	3599.68	2980.3	4230.55	3646.19	3898.48	3379.49	2485.91	3099.43	4076.72	4287.63	4251.76	3326.54	3434.99
ENSSSCG00000002724	4583.6	4734.22	3628.34	4253.67	5265.45	4549.7	3622.73	3593.67	3830.58	3650.04	3224.13	3978.19	3434.88	3306.2	4147.02	4232.49	3828.54	4263.93	3556.9	3773.46	3006.45	4530.51	3613.01	3772.85	3656.06	4955.92	4616.57	2937.98
ENSSSCG00000002729	1335.37	1260.08	1637.44	1158.64	1295.76	1323.74	883.715	1338.82	1429.52	1451.5	1310.74	1595.91	1403.5	1321.57	1180.71	1091.82	1216.04	1497.06	1247.87	1175.75	1290.12	1505.87	1801.21	1304.18	1513.84	1562.68	1641.64	1367.78
ENSSSCG00000002730	0	0	0	2.13377	0.980897	0	0	4.33625	0	0	2.21971	18.7494	0	2.72116	4.14868	1.11411	3.98702	0	1.47589	0	1.77215	7.74225	3.17673	2.03938	0	0	0	5.01019
ENSSSCG00000002734	0	1.87791	1.0909	1.06688	1.96179	2.85905	0	0	0.942332	0	0	2.20582	1.11922	1.8141	0	10.027	4.98378	0	0	0.95434	0.886074	1.29037	0	2.03938	2.13368	1.27565	2.21844	6.01223
ENSSSCG00000002738	96.8429	63.849	70.9086	91.752	40.2168	91.4895	44.766	82.3888	61.2516	49.1477	68.811	44.1163	63.7954	79.8206	53.1031	81.3297	45.8507	89.8751	119.547	76.3472	96.5821	53.5505	124.952	61.1814	64.0103	54.8531	56.5701	73.1488
ENSSSCG00000002739	65.7465	67.6048	75.2722	56.5448	75.529	112.456	102.796	62.8757	110.253	76.4521	89.8982	74.9978	109.683	81.6347	75.5059	108.068	83.7274	77.0358	84.8637	74.4385	72.6581	85.1647	62.4758	76.4767	91.7482	62.5071	79.8637	79.161
ENSSSCG00000002740	1608.12	1481.67	1230.54	1938.53	1226.12	1790.72	1699.45	1497.09	1478.52	1622.97	1781.32	1435.99	1598.24	1498.45	1732.49	1535.24	1488.16	1688.37	1867	1546.98	1548.86	1165.21	1463.42	1652.92	1805.09	1606.05	1382.09	1562.18
ENSSSCG00000002741	719.658	641.307	835.631	691.341	525.761	671.876	519.783	796.787	883.908	813.668	807.974	795.197	796.882	790.949	755.059	747.565	628.952	766.506	780.008	837.91	947.213	475.503	955.138	593.459	849.204	812.592	825.258	505.027
ENSSSCG00000002743	2183.85	1931.43	1887.26	2190.31	1743.05	2186.22	2063.38	2094.41	1977.01	2185.44	2084.31	2019.43	2043.69	2017.28	1972.28	2009.85	1927.72	1906.64	1841.91	2030.83	2006.07	1684.58	1988.64	2059.77	2006.72	1941.55	1607.26	1532.12
ENSSSCG00000002745	0.888467	3.75582	3.27271	7.46819	7.84717	0.953016	0.829001	8.67251	0	0	7.76898	0	4.47687	0.907052	2.48921	11.1411	10.9643	0	3.68973	0.95434	7.08859	0.645187	0	4.07876	5.3342	1.27565	3.32765	0
ENSSSCG00000002746	294.082	261.969	321.816	170.701	204.026	158.201	217.198	233.074	302.489	173.655	234.179	249.257	342.48	250.346	249.75	235.076	132.568	294.02	244.998	189.914	248.101	198.073	211.782	269.198	184.563	190.072	287.287	313.638
ENSSSCG00000002747	0.888467	0.938956	0	2.13377	0	0	2.487	0	1.88466	1.09217	0	0	1.11922	0.907052	0	0	0	0	0.737945	1.90868	0.886074	2.58075	0	0	2.13368	1.27565	1.10922	4.00815
ENSSSCG00000002748	844.932	856.328	867.267	767.089	858.285	1036.88	695.531	933.379	951.755	941.452	950.035	875.709	676.007	867.142	589.112	692.974	784.446	803.74	957.115	754.883	829.365	752.288	928.665	770.885	1019.9	935.055	899.576	925.884
ENSSSCG00000002749	97.7313	95.7735	82.9085	129.093	44.1403	80.0533	83.7291	99.7339	66.9056	58.9773	105.436	79.4094	128.71	66.2148	82.1438	52.363	74.7566	95.0108	94.457	60.1234	152.405	35.4853	105.891	100.949	96.0155	66.334	56.5701	66.1345
ENSSSCG00000002752	1450.87	1817.82	872.721	1218.38	2015.74	2109.98	831.488	875.923	1730.12	1013.54	1229.72	1212.1	1609.43	1180.98	1429.63	1876.15	1933.7	2008.07	1035.34	1179.56	1061.52	1282.63	1467.65	1244.02	2278.77	1288.41	1922.27	1357.76
ENSSSCG00000002753	727.654	717.362	1166.17	728.682	999.534	1063.57	743.614	1130.68	1040.33	1231.97	1026.62	986	756.591	706.593	606.537	703.001	842.258	864.085	796.243	757.746	967.593	787.129	941.372	942.193	1086.04	878.926	991.641	828.686
ENSSSCG00000002754	370.491	416.896	619.632	497.168	351.161	321.166	420.303	461.811	263.853	360.417	331.846	358.445	434.256	499.786	327.745	336.46	339.893	265.773	297.392	284.393	409.366	386.467	339.911	370.147	205.9	371.215	218.516	268.546
ENSSSCG00000002755	818.278	737.08	250.907	926.055	804.335	977.794	1197.91	261.259	956.467	786.364	940.046	555.866	1067.73	889.818	1003.15	1031.66	962.865	1128.57	870.037	1140.44	613.163	898.101	537.927	1113.5	682.777	796.008	727.647	838.706
ENSSSCG00000002759	1625.89	1778.38	1802.17	1464.83	1408.57	1563.9	1447.43	1274.86	1656.62	1644.81	1627.05	1587.09	1571.38	1598.23	1137.57	930.279	1312.73	1414.89	1652.26	1223.46	1502.78	1229.73	1836.15	1273.59	1928.85	1224.63	1805.81	1403.86
ENSSSCG00000002761	19.5463	14.0843	8.72721	25.6052	10.7899	6.67111	3.316	6.50438	16.0196	4.36869	22.1971	3.30873	8.95374	20.8622	9.12709	7.79874	1.99351	6.41965	12.5451	10.4977	16.8354	1.93556	7.41238	22.4332	10.6684	16.5835	11.0922	15.0306
ENSSSCG00000002762	780.962	732.386	775.631	801.23	694.475	887.258	717.914	743.668	687.902	717.557	720.295	781.962	653.623	694.802	724.359	569.308	663.839	785.765	740.159	601.234	718.606	932.296	733.826	785.161	751.055	784.527	748.722	671.366
ENSSSCG00000002763	1393.12	1116.42	1297.08	1341.07	1128.03	1107.4	1196.25	1222.82	922.543	1179.55	1114.29	1170.19	1218.83	1170.1	1031.36	1237.77	1136.3	1355.83	1094.37	1316.03	965.821	1396.19	973.139	1064.56	1124.45	932.503	1120.31	1185.41
ENSSSCG00000002764	16.8809	22.5349	35.9998	25.6052	17.6561	12.3892	4.974	5.42032	15.0773	1.09217	5.54927	15.4407	24.6228	19.9551	8.29735	14.4834	17.9416	7.70358	15.4968	6.68038	20.3797	26.4527	10.5891	13.256	12.8021	17.8592	9.98296	9.01835
ENSSSCG00000002767	7.9962	0.938956	2.1818	0	0	8.57714	2.487	0	0	0	1.10985	2.20582	2.23843	5.44231	1.65947	2.22821	7.97404	1.28393	11.0692	1.90868	0.886074	2.58075	6.35347	3.05907	3.20052	5.10262	4.43687	4.00815
ENSSSCG00000002768	24.8771	17.8402	54.5451	18.137	9.80897	31.4495	15.751	22.7653	17.9043	19.6591	5.54927	29.7785	6.7153	12.6987	19.0839	11.1411	27.9091	8.98751	5.16562	20.9955	6.20252	6.45187	33.8852	13.256	8.53471	42.0966	6.65531	9.01835
ENSSSCG00000002769	3022.56	4133.28	4588.33	3144.11	3746.04	3538.55	2450.53	3129.69	4174.53	3769.09	3477.17	4150.25	3707.97	3770.61	3196.14	2765.21	3104.89	3295.85	3266.14	2608.21	3345.82	2942.05	4499.31	2571.66	4265.22	3096.01	4806.24	3668.46
ENSSSCG00000002771	2712.49	2531.43	2907.25	2468.77	2299.22	2596.02	2046.8	2266.78	2769.51	2439.91	2411.71	2791.46	2049.29	2728.41	2218.71	2221.53	2348.36	2512.65	2883.89	2213.11	2498.73	2353.64	3031.66	2570.64	3018.09	3099.84	3224.5	2376.84
ENSSSCG00000002774	2249.6	2789.64	1989.8	1897.99	2290.39	1967.98	2224.21	1925.3	2500.01	2314.31	1966.66	2560.95	2251.86	1971.02	2802.85	2691.68	2529.76	2562.72	2346.67	2047.06	2100	3184.64	2345.49	2466.63	2367.32	2747.76	2736.44	2297.67
ENSSSCG00000002776	1068.83	1245.06	1147.63	1414.69	1031.9	1221.77	1265.05	1257.51	1418.21	1359.75	1315.18	1632.3	1297.17	1425.89	1295.22	1074	1228	1137.56	1244.18	1164.29	1448.73	1142.63	1502.6	1287.87	1302.61	1024.35	1184.64	1286.62
ENSSSCG00000002777	1.77693	11.2675	2.1818	17.0701	10.7899	1.90603	1.658	6.50438	11.308	4.36869	6.65912	12.132	7.83452	17.234	13.2758	8.91285	3.98702	1.28393	19.1866	13.3608	20.3797	11.6134	6.35347	14.2756	1.06684	7.65393	11.0922	8.01631
ENSSSCG00000002778	9.77313	7.51165	19.6362	11.7357	13.7326	14.2952	20.725	27.1016	16.0196	12.0139	15.538	16.5436	13.4306	19.9551	9.12709	10.027	16.9448	19.2589	14.021	6.68038	16.8354	34.1949	24.355	19.3741	20.2699	34.4427	22.1844	17.0347
ENSSSCG00000002779	32.8733	157.745	26.1816	18.137	41.1977	40.0267	27.357	35.7741	68.7902	33.8573	48.8336	79.4094	26.8612	81.6347	107.036	82.4439	38.8734	32.0982	57.5597	63.9408	62.9113	87.7455	48.7099	108.087	10.6684	19.1348	112.031	149.304
ENSSSCG00000002781	13.327	51.6426	13.0908	11.7357	12.7517	14.2952	13.264	6.50438	28.27	2.18434	24.4168	19.8524	10.073	31.7468	17.4244	34.5373	31.8962	1.28393	13.283	18.1325	9.74681	43.2275	24.355	36.7088	23.4705	26.7887	53.2425	33.0673
ENSSSCG00000002782	3.55387	5.63374	2.1818	6.4013	2.94269	12.3892	12.435	3.25219	8.48099	14.1982	9.98869	8.82327	11.1922	9.97757	14.9352	16.7116	10.9643	6.41965	5.90356	15.2694	7.97467	1.29037	11.648	3.05907	1.06684	1.27565	3.32765	1.00204
ENSSSCG00000002783	123.497	192.486	141.817	93.8858	107.899	76.2413	145.904	63.9598	174.331	79.7286	82.1292	121.32	123.114	173.247	185.031	129.236	190.38	145.084	268.612	123.11	275.569	126.457	217.077	110.126	167.494	264.06	327.219	143.291
ENSSSCG00000002786	186.578	215.96	197.453	161.099	102.013	129.61	163.313	163.694	228.987	105.941	167.588	201.832	107.445	220.414	155.161	116.981	192.374	199.009	194.08	160.329	205.569	205.815	168.367	152.953	219.769	258.958	207.424	166.338
ENSSSCG00000002787	1442.87	1346.46	1653.81	1302.67	1568.45	1386.64	1144.85	1531.78	1613.27	1509.38	1796.85	1760.24	1638.53	1562.85	1304.34	1241.11	1372.53	1696.07	1594.7	1436.28	1394.68	1288.44	1607.43	1633.54	2019.53	1828.01	1859.05	1609.27
ENSSSCG00000002788	168.809	200.937	187.635	116.29	254.052	161.06	242.897	185.375	234.641	257.753	167.588	292.271	153.333	211.343	172.585	196.083	194.367	204.145	195.555	214.726	248.987	351.627	227.666	260.021	163.226	309.984	280.632	229.467
ENSSSCG00000002790	581.057	752.104	693.814	624.127	492.41	556.561	489.11	598.403	751.039	539.533	635.946	639.687	693.915	550.58	667.937	531.429	604.034	629.126	667.102	491.485	646.834	529.054	668.173	521.061	651.839	530.672	617.834	568.156
ENSSSCG00000002792	864.478	1767.11	630.541	960.195	698.398	778.614	1291.58	624.421	1413.5	849.71	1226.39	938.575	1059.9	1200.03	1359.11	1205.46	1331.66	1051.54	1657.42	941.933	1835.95	1507.8	1906.04	1288.89	846.003	1141.71	2014.34	930.894
ENSSSCG00000002793	54.1965	60.0932	56.7269	51.2104	39.2359	51.4629	68.807	36.8582	36.751	61.1616	43.2843	48.528	73.8683	39.9103	89.6114	35.6514	48.841	55.209	57.5597	39.1279	60.253	61.938	60.3579	52.0042	42.6736	33.167	80.9729	85.1733
ENSSSCG00000002795	299.413	289.198	271.635	257.119	194.218	328.79	452.634	423.869	357.144	366.97	342.945	296.682	504.767	407.266	426.484	493.549	370.793	315.847	355.69	466.672	297.721	268.398	248.844	443.565	261.376	321.465	290.615	391.797
ENSSSCG00000002799	4560.5	3946.43	3310.89	4676.15	4152.14	4287.62	4560.33	3562.23	3652.48	4153.53	4113.12	3624.16	3644.17	3350.65	4427.47	3647.58	3974.06	4486.05	4669.72	3711.43	3100.37	2911.09	3243.45	3662.72	3991.05	4099.95	4022.02	3827.79
ENSSSCG00000002802	51.5311	63.849	41.4543	64.013	49.0448	105.785	86.2161	66.1279	38.6356	68.8068	68.811	67.2774	60.4377	36.2821	40.657	50.1348	36.8799	48.7893	34.6834	36.2649	77.9745	63.2284	61.4169	41.8073	23.4705	24.2374	75.4268	42.0856
ENSSSCG00000002803	5.3308	0.938956	2.1818	1.06688	5.88538	0.953016	0.829001	10.8406	5.65399	3.27652	1.10985	1.10291	1.11922	2.72116	1.65947	3.34232	0	5.13572	8.1174	7.63472	7.97467	0.645187	3.17673	3.05907	0	12.7565	0	1.00204
ENSSSCG00000002804	1556.59	1486.37	1487.99	1668.61	1577.28	1744.97	1914.16	1771.36	1485.12	1754.03	1529.38	1512.09	1566.9	1365.11	1561.56	1378.15	1467.22	1470.1	1458.92	1726.4	1844.81	1397.48	1785.32	1827.28	1520.25	1498.89	1776.97	1566.19
ENSSSCG00000002805	242.551	233.8	229.089	232.581	231.492	206.804	291.808	314.378	151.715	232.633	173.137	243.743	204.817	231.298	239.794	207.224	181.409	197.725	267.136	208.046	247.215	273.559	213.9	252.883	208.034	230.893	179.693	221.45
ENSSSCG00000002806	2342	4785.86	2735.98	2731.22	4607.27	3369.86	2799.53	3319.4	4299.86	2972.89	2851.22	6931.78	4783.53	6197.88	3791.06	3220.88	5104.38	2671.86	4301.48	2815.3	4764.42	4814.39	5155.84	2980.55	3202.65	3566.73	5320.92	4475.1
ENSSSCG00000002807	62.1927	104.224	76.3631	87.4845	109.86	131.516	99.4801	106.238	123.446	86.2816	103.216	88.2327	64.9146	113.381	71.3572	84.6721	87.7144	73.184	83.3878	96.3883	113.417	115.489	133.423	130.52	104.55	86.7445	88.7374	94.1916
ENSSSCG00000002808	485.103	489.196	506.178	507.837	661.124	616.601	514.809	568.049	539.956	632.368	486.116	532.705	334.646	448.084	270.494	247.332	454.52	430.116	459.74	373.147	568.86	514.859	515.69	458.86	479.011	426.068	685.497	476.97
ENSSSCG00000002811	40.8695	29.1076	38.1816	20.2708	23.5415	19.0603	10.777	21.6813	44.2896	41.5025	16.6478	39.7047	16.7883	19.0481	14.1055	14.4834	26.9124	6.41965	10.3312	4.7717	38.9873	16.1297	36.003	15.2953	36.2725	10.2052	47.6964	35.0713
ENSSSCG00000002812	664.573	953.979	1119.27	748.952	1244.76	826.265	649.936	1138.27	1036.57	815.853	945.596	1377.53	1421.41	1282.57	994.023	1190.98	1035.63	962.947	1072.23	1133.76	1145.69	1485.87	867.248	1124.72	863.073	1380.26	1496.34	1214.47
ENSSSCG00000002813	761.416	763.371	931.63	505.703	779.813	684.265	449.318	782.694	731.25	698.99	620.408	864.68	529.39	570.536	471.29	501.348	691.748	558.509	526.155	505.8	534.303	1055.53	636.406	613.853	680.643	538.326	752.05	673.37
ENSSSCG00000002814	10.6616	15.9622	20.7271	29.8727	22.5606	28.5905	19.067	42.2785	30.1546	46.9634	102.107	24.264	17.9075	16.3269	19.0839	25.6244	42.8605	8.98751	30.2557	28.6302	54.0505	63.8735	27.5317	41.8073	30.9383	54.8531	8.87374	24.0489
ENSSSCG00000002815	1945.74	2568.98	2546.16	2147.64	2740.63	2212.9	2291.36	2762.19	2873.17	2747.91	2901.16	2596.25	2427.58	2050.84	2863.42	2791.95	2951.39	2651.31	2385.78	2657.84	2556.32	4146.62	2137.94	3078.44	1785.89	3363.9	2707.6	2599.29
ENSSSCG00000002817	1.77693	0	4.36361	0	3.92359	0.953016	1.658	1.08406	3.76933	8.73738	2.21971	0	6.7153	0.907052	2.48921	4.45642	4.98378	5.13572	6.64151	1.90868	6.20252	3.22594	3.17673	9.1772	4.26736	1.27565	0	5.01019
ENSSSCG00000002818	311.852	338.963	361.089	203.775	451.212	314.495	474.188	726.323	460.8	415.025	358.483	343.005	369.342	225.856	337.702	405.535	292.049	146.368	305.509	351.197	356.202	775.515	306.025	384.423	227.237	364.837	480.291	467.952
ENSSSCG00000002819	422.022	325.818	434.179	662.535	461.021	311.636	496.571	349.069	360.913	228.264	331.846	337.49	809.194	377.334	260.537	370.997	397.705	445.524	430.96	323.521	486.455	205.815	559.105	282.454	306.183	242.374	391.554	340.693
ENSSSCG00000002820	392.702	463.844	301.089	560.114	367.836	362.146	417.816	470.484	324.162	417.21	376.241	376.092	520.436	425.407	553.433	490.207	524.293	490.461	498.113	402.731	396.961	330.981	383.326	440.506	360.592	381.421	313.909	308.628
ENSSSCG00000002821	14.2155	11.2675	7.63631	11.7357	21.5797	32.4025	4.145	68.296	59.3669	98.2955	34.4055	9.92618	21.2651	2.72116	66.3788	104.726	39.8702	15.4072	37.6352	61.0777	0.886074	280.011	98.4788	104.008	26.671	20.4105	44.3687	27.055
ENSSSCG00000002822	6022.03	5672.23	6415.59	7153.46	6846.66	6038.31	5085.09	6364.54	6342.84	6673.17	6901.07	6047.25	6730.97	6870.92	6645.35	6443.99	6360.29	7064.18	5086.66	7233.89	5078.09	5752.49	6371.47	6742.19	7727.12	7050.54	5714.69	5710.62
ENSSSCG00000002825	117.278	604.688	788.722	389.413	307.021	529.877	945.89	797.871	800.04	445.606	322.968	850.343	351.434	169.619	448.887	397.736	99.6755	101.43	491.471	233.813	939.238	267.753	408.74	972.784	202.699	309.984	337.202	519.056
ENSSSCG00000002827	8.88467	6.57269	1.0909	6.4013	1.96179	27.6375	37.305	29.2697	15.0773	44.7791	47.7237	40.8076	2.23843	16.3269	1.65947	8.91285	2.99027	8.98751	18.4486	5.72604	43.4176	17.4201	32.8263	46.9057	16.0026	0	27.7305	4.00815
ENSSSCG00000002828	237.221	255.396	297.816	234.714	284.46	174.402	275.228	288.361	222.39	256.66	260.816	223.89	314.5	210.436	322.767	333.118	341.887	213.132	211.79	371.238	228.607	398.726	240.373	321.202	222.969	294.676	210.751	326.665
ENSSSCG00000002829	7870.04	9285.33	12519.2	7793.59	11112.6	10020	9313.82	12910.1	14108.6	9908.19	9710.11	14773.5	12782.6	18041.3	11375.7	14799.8	14342.3	8812.89	12452.1	13917.1	14051.4	13142.5	15095.8	10930	12297.5	16235.3	11331.8	11354.1
ENSSSCG00000002830	0.888467	0.938956	0	0	0	0	0	0	0	0	1.10985	0	0	0	0	3.34232	3.98702	0	2.21384	0.95434	0.886074	1.93556	0	1.01969	0	0	3.32765	0
ENSSSCG00000002831	4239.76	2458.19	2857.07	1146.9	2845.58	1727.82	1047.03	1477.58	2528.28	2822.17	1462.79	2141.85	2042.57	2996.9	710.253	2039.93	11964.1	5493.94	4454.24	2475.56	3144.68	8757.13	5084.89	3916.63	2607.35	1094.51	6176.13	5230.64
ENSSSCG00000002835	0	0	1.0909	2.13377	0.980897	0.953016	0.829001	1.08406	1.88466	1.09217	2.21971	0	2.23843	0	0	0	3.98702	1.28393	0	1.90868	1.77215	1.29037	1.05891	1.01969	2.13368	1.27565	1.10922	4.00815
ENSSSCG00000002836	0	0	0	0	0	5.7181	4.145	2.16813	0.942332	0	0	0	0	0	0.829735	1.11411	0	0	0	0.95434	0	0	1.05891	0	0	0	0	7.01427
ENSSSCG00000002838	400.699	709.851	594.542	483.298	707.226	542.266	500.716	790.282	818.887	759.06	648.155	1023.5	801.359	986.872	747.592	909.111	834.284	856.381	937.928	843.636	752.277	1235.53	751.827	708.684	716.916	783.252	962.801	1098.23
ENSSSCG00000002841	1767.16	1595.29	1658.17	1937.46	1623.38	1928.9	1595.83	1893.86	1441.77	1837.03	1750.24	1432.68	1913.86	1659.9	1881.01	2139.08	1878.88	2020.91	1707.6	1984.07	1431.01	1351.67	1702.73	1679.43	1992.86	1562.68	1805.81	1983.03
ENSSSCG00000002844	24862.9	17654.2	22445.3	27917.1	16496.7	21884.1	17103.1	18768.4	14946.3	18754.8	19522.3	15553.2	22627.2	22630	18670.7	22967.3	17499	25515.5	18984.4	22018.5	16850.5	6306.06	14982.5	14493.9	16528.5	19367	15054.3	14417.3
ENSSSCG00000002846	1517.5	1517.35	1333.08	1775.29	1588.07	1476.22	1506.29	1609.83	1279.69	1997.58	1614.84	1508.78	1554.59	1253.55	1544.14	1429.4	1237.97	1789.8	1659.64	1685.36	1127.09	1074.88	1289.75	1642.72	1611.99	1590.74	1654.95	1708.48
ENSSSCG00000002847	55.0849	16.9012	85.0903	49.0767	63.7583	35.2616	69.636	125.751	101.772	44.7791	84.3489	20.9553	81.7028	37.1891	41.4868	92.4708	64.7891	25.6786	45.0146	20.9955	31.0126	29.0334	37.0619	39.7679	39.473	10.2052	22.1844	42.0856
ENSSSCG00000002849	10.6616	4.69478	3.27271	8.53507	6.86628	29.5435	29.844	14.0928	7.53866	20.7513	5.54927	5.51454	6.7153	9.97757	10.7866	7.79874	29.9027	1.28393	6.64151	32.4475	4.43037	6.45187	11.648	20.3938	3.20052	10.2052	3.32765	2.00408
ENSSSCG00000002850	0	0	1.0909	0	0	0	0	0	1.88466	1.09217	0	1.10291	0	2.72116	0.829735	0	0.996755	1.28393	1.47589	0	1.77215	1.29037	1.05891	0	1.06684	0	0	1.00204
ENSSSCG00000002852	6071.78	5122.94	8665.03	6150.58	6338.55	8190.22	3621.07	5432.24	4773.85	4974.84	5651.38	6946.12	4488.06	5300.81	4194.31	3865.95	6276.57	5699.36	5445.3	2833.43	7945.43	3923.38	9096.05	3438.39	6867.24	3741.49	4849.5	3069.24
ENSSSCG00000002854	797.843	621.589	606.541	568.649	469.849	723.339	586.932	599.487	600.266	435.777	553.817	551.454	543.939	554.209	476.268	412.219	537.251	541.818	670.054	463.809	661.011	600.669	712.647	493.53	627.301	563.839	667.749	610.241
ENSSSCG00000002855	166.143	114.553	127.636	117.357	123.593	87.6775	101.138	147.433	60.3093	102.664	67.7011	78.3065	153.333	146.942	112.844	100.27	113.63	82.1715	158.658	58.2147	67.3416	82.584	68.8292	101.969	104.55	62.5071	125.342	187.381
ENSSSCG00000002857	63.9696	30.0466	50.1815	55.478	36.2932	33.3556	80.4131	52.0351	30.1546	32.7652	29.9661	83.8211	30.2189	24.4904	41.4868	28.9668	40.867	14.1232	58.2977	45.8083	51.3923	26.4527	65.6525	42.8269	25.6041	66.334	49.9148	30.0612
ENSSSCG00000002859	939.998	796.235	873.812	855.641	776.87	990.184	892.005	832.561	802.867	708.82	674.791	812.844	945.738	924.286	958.344	953.675	951.901	896.183	982.943	786.376	780.631	819.388	794.183	797.397	865.207	784.527	936.18	895.822
ENSSSCG00000002860	2899.96	2675.09	2963.98	2705.62	2672.94	2536.93	1823.8	2674.39	2138.15	2615.75	2829.02	2085.6	2940.18	2774.67	2419.51	2341.85	2384.24	2870.87	2020.49	2485.1	2480.12	1847.17	2713.99	2408.51	2614.82	2445.43	2138.57	2201.48
ENSSSCG00000002863	523.307	659.147	655.632	469.429	629.736	524.159	488.281	711.146	840.56	549.363	577.124	549.248	475.667	756.481	408.23	370.997	739.592	595.743	727.614	552.563	666.328	1381.35	893.721	661.778	916.415	557.461	940.617	858.747
ENSSSCG00000002864	48.8657	46.0088	95.9994	105.621	115.746	93.3956	137.614	194.047	212.025	81.9129	91.008	143.378	148.856	191.388	132.758	152.633	122.601	91.159	169.727	130.745	128.481	99.3588	119.657	188.643	145.09	85.4688	86.519	150.306
ENSSSCG00000002865	279.867	200.937	256.362	285.925	243.262	282.093	301.756	290.529	277.046	257.753	249.717	260.286	182.432	187.76	227.347	155.975	273.111	209.281	280.419	187.051	276.455	270.333	220.254	295.71	292.314	225.791	269.54	288.587
ENSSSCG00000002866	447.787	1068.53	2510.17	597.455	1826.43	1443.82	2476.22	3884.2	1746.14	1283.3	1245.26	1933.4	1703.45	1545.62	969.131	1084.03	945.921	546.954	1196.95	987.742	2761.01	989.072	1154.21	1695.74	991.094	926.125	656.657	1093.22
ENSSSCG00000002867	1569.92	1707.02	1465.08	1673.94	1815.64	1744.02	1664.63	1812.55	1527.52	2148.3	2074.32	1151.44	1488.56	1398.67	1376.53	1360.32	1344.62	1688.37	1365.2	1509.77	1164.3	762.611	1554.48	1598.87	1629.06	1391.74	1368.78	1493.04
ENSSSCG00000002868	2140.32	1953.03	2861.44	1766.76	2484.61	2485.47	2011.98	3615.35	2806.27	2491.24	2460.55	2853.22	2081.74	2709.36	2335.7	2094.52	2096.18	2032.46	1914.97	2101.46	1716.33	3098.83	2122.06	2838.81	2580.68	2125.24	2375.94	3052.21
ENSSSCG00000002869	3832.85	4034.69	2805.8	4653.75	4242.38	3991.23	3777.76	3836.5	3447.05	4541.25	4258.51	3379.31	4054.92	3571.06	3989.37	4297.11	3430.83	4578.49	3849.86	4294.53	3540.75	3355.62	3602.42	4050.21	3858.76	4029.79	3804.62	3853.84
ENSSSCG00000002872	2974.59	3773.66	2433.8	3887.72	4854.46	3634.8	3567.19	3666.3	4276.3	4260.56	3679.17	4219.73	2858.48	3461.31	3535.5	4779.52	3754.78	4301.16	3993.02	4910.08	3178.35	4304.04	3998.45	3918.67	5025.88	5614.15	4548.9	4125.39
ENSSSCG00000002873	121483	98811	146112	101069	76552.1	109605	50542.5	84691.4	76720.9	95432.9	95056.8	103659	91793.7	115187	66748.9	95195.9	72427.2	86982.4	67976.5	71923.8	70566.9	23967.4	61262.3	51129.3	61134.2	99803.4	63673.6	45926.4
ENSSSCG00000002875	497.541	562.435	419.997	697.742	554.207	528.924	431.08	485.661	366.567	600.695	574.904	558.072	440.971	484.366	411.549	378.796	488.41	528.979	464.167	500.074	456.328	232.913	491.335	432.348	431.003	492.403	407.083	591.203
ENSSSCG00000002876	2.6654	3.75582	0	0	3.92359	3.81206	4.974	1.08406	1.88466	1.09217	2.21971	1.10291	2.23843	0.907052	0.829735	3.34232	7.97404	5.13572	3.68973	5.72604	0.886074	0.645187	2.11782	2.03938	1.06684	2.55131	3.32765	1.00204
ENSSSCG00000002877	414.914	423.469	290.18	572.917	417.862	475.555	501.545	355.573	404.26	351.679	309.649	442.266	408.514	347.401	319.448	296.352	350.858	457.079	605.853	394.142	544.049	566.474	462.744	364.029	380.862	488.576	554.609	467.952
ENSSSCG00000002879	1593.91	1818.76	2183.99	1592.86	1992.2	1613.46	1246.82	1685.72	1989.26	1998.68	1956.67	2072.37	2240.67	2358.33	1983.07	1823.79	2038.36	2026.04	1985.81	1656.73	1691.52	2793.66	2190.89	1787.52	2870.86	2148.2	2623.3	2520.13
ENSSSCG00000002883	0.888467	0.938956	1.0909	3.20065	1.96179	0	0.829001	0	0	0	1.10985	0	1.11922	4.53526	0	7.79874	0	8.98751	4.42767	5.72604	2.65822	2.58075	5.29456	0	11.7352	2.55131	0	1.00204
ENSSSCG00000002884	78.1851	107.98	130.908	91.752	172.638	88.6305	120.205	104.07	151.715	86.2816	96.5573	118.011	58.1993	121.545	77.1654	61.2758	41.8637	60.3447	79.6981	83.9819	206.455	185.169	194.84	110.126	110.951	164.559	141.98	81.1651
ENSSSCG00000002885	14733.4	16986.7	19422.4	12612.7	16779.2	15044.3	8755.07	16948.3	17021.3	17096.9	18237.1	18577.4	17525.8	20581.9	15831.3	16633.6	14748	17669.4	15337.4	14080.3	15361	18062.7	17990.9	13933	18960.9	18554.4	18784.6	17796.2
ENSSSCG00000002887	50.6426	3.75582	50.1815	21.3377	26.4842	16.2013	36.476	50.951	58.4246	51.3321	27.7464	13.2349	14.5498	15.4199	18.2542	47.9066	8.9708	2.56786	11.8071	10.4977	10.6329	41.9372	16.9426	5.09845	21.3368	7.65393	45.4779	18.0367
ENSSSCG00000002888	60.4157	41.3141	45.8179	44.8091	67.6819	56.2279	45.595	36.8582	97.0602	21.8434	53.273	34.1902	35.8149	58.0513	36.5084	31.195	39.8702	51.3572	53.132	46.7626	47.848	59.3572	85.7718	56.0829	88.5476	82.9175	31.0581	26.053
ENSSSCG00000002893	29.3194	25.3518	21.818	14.9364	38.255	37.1676	52.227	65.0438	61.2516	110.309	94.3376	49.6309	72.7491	81.6347	68.0383	51.2489	24.9189	17.975	28.0419	41.9909	38.9873	89.681	54.0045	86.6736	41.6067	17.8592	29.9489	66.1345
ENSSSCG00000002895	1256.29	1986.83	1694.17	1440.29	1940.21	2099.49	1298.21	1630.43	2089.15	2043.45	2099.84	1622.38	1367.68	1829.52	1642.05	1587.6	1958.62	1743.58	1876.59	1568.93	1400	1686.52	1845.68	1759.98	2197.69	2534.72	2309.39	1455.96
ENSSSCG00000002898	103.951	144.599	104.727	71.4812	68.6628	86.7244	56.372	147.433	111.195	121.231	81.0194	134.555	115.279	82.5417	305.343	166.002	147.52	201.577	81.174	204.229	56.7087	197.427	79.4183	94.8311	60.8098	135.219	106.485	65.1325
ENSSSCG00000002900	135.935	263.847	148.363	142.962	196.179	211.57	130.153	173.45	227.102	230.448	172.027	230.508	162.286	175.061	180.882	169.344	168.452	210.564	236.142	133.608	139.114	461.954	250.962	139.697	272.044	219.413	381.571	267.544
ENSSSCG00000002901	0	0.938956	0	1.06688	0	3.81206	0	0	0	0	0	0	0	0	2.48921	0	0	1.28393	3.68973	0.95434	1.77215	0.645187	0	0	0	1.27565	3.32765	0
ENSSSCG00000002902	7.10773	6.57269	7.63631	4.26754	1.96179	4.76508	13.264	6.50438	1.88466	5.46086	8.87883	6.61745	1.11922	2.72116	10.7866	4.45642	1.99351	2.56786	7.37945	6.68038	4.43037	4.51631	7.41238	2.03938	6.40103	1.27565	8.87374	0
ENSSSCG00000002903	0.888467	0	5.45451	0	0	0	0	4.33625	3.76933	0	1.10985	0	0	0	0.829735	1.11411	0	1.28393	0.737945	0	0.886074	0	0	0	0	0	0	1.00204
ENSSSCG00000002904	559.734	686.377	646.905	325.4	472.792	571.81	513.98	410.86	523.937	374.615	397.328	489.691	467.833	549.673	438.93	378.796	648.888	475.054	580.025	438.042	715.948	365.176	730.649	400.738	534.486	604.66	613.398	355.724
ENSSSCG00000002905	2015.93	2199.97	2540.71	2304.47	1898.03	2045.17	1715.2	2292.79	2361.48	2332.88	2217.49	2527.87	2079.51	2274.89	2156.48	2010.96	1991.52	2119.77	1988.02	2081.41	2035.31	1915.56	2076.53	2086.28	2191.29	2048.7	2261.7	2661.41
ENSSSCG00000002906	186.578	369.01	284.725	171.768	160.867	195.368	136.785	207.056	149.831	258.845	231.96	265.801	236.155	252.16	219.88	209.452	120.607	193.873	199.983	168.918	156.835	303.238	136.6	105.028	122.687	202.829	179.693	286.583
ENSSSCG00000002907	5060.71	6902.26	6195.23	5817.72	6888.84	4585.91	4709.55	5123.29	5273.29	5535.13	4551.51	6047.25	5527.81	4722.11	5312.8	5308.72	4668.8	6546.76	5834.93	4891.94	3795.94	8917.78	4602.03	5066.84	4156.41	5556.75	6263.75	7428.11
ENSSSCG00000002908	5.3308	4.69478	8.72721	5.33442	12.7517	5.7181	7.46101	2.16813	5.65399	17.4748	6.65912	6.61745	3.35765	0.907052	8.29735	2.22821	10.9643	0	6.64151	0.95434	0.886074	15.4845	8.47129	5.09845	0	0	3.32765	3.00612
ENSSSCG00000002910	144.82	129.576	146.181	108.822	124.574	103.879	106.941	117.079	149.831	126.692	114.315	134.555	105.206	96.1475	91.2709	90.2426	95.6885	62.9126	99.6226	86.8449	99.2403	148.393	165.19	98.9099	98.1492	102.052	84.3006	92.1875
ENSSSCG00000002915	33.7617	53.5205	29.4544	11.7357	23.5415	40.9797	11.606	32.5219	49.9436	64.4382	37.735	86.0269	25.742	19.9551	68.0383	26.7385	22.9254	17.975	38.3731	54.3974	33.6708	41.292	44.4743	46.9057	32.0052	63.7827	117.577	37.0754
ENSSSCG00000002916	194.574	244.129	217.089	157.899	191.275	195.368	164.142	192.963	285.527	161.641	207.543	204.038	230.559	199.551	211.583	155.975	282.082	145.084	218.432	204.229	165.696	149.683	274.258	178.446	254.975	216.861	214.079	175.357
ENSSSCG00000002917	258.544	409.385	247.635	249.651	277.594	243.019	259.477	214.645	298.719	273.043	287.452	333.078	258.539	296.606	205.774	177.143	243.208	188.738	304.771	156.512	404.05	523.247	551.693	227.391	307.25	363.561	563.483	271.552
ENSSSCG00000002918	13.327	11.2675	9.81812	6.4013	13.7326	3.81206	12.435	34.69	20.7313	10.9217	13.3182	13.2349	15.669	9.97757	10.7866	8.91285	16.9448	2.56786	11.8071	13.3608	15.0633	32.9046	19.0604	15.2953	1.06684	6.37827	19.9659	15.0306
ENSSSCG00000002919	189.243	269.48	398.179	304.062	433.556	444.105	387.972	823.888	554.091	508.952	590.442	502.926	425.302	496.157	481.246	529.2	571.141	304.291	273.04	567.832	376.581	838.743	589.814	755.59	378.728	359.734	495.82	621.264
ENSSSCG00000002921	279.867	193.425	431.997	260.32	335.467	362.146	324.139	350.153	376.933	257.753	327.407	287.859	302.189	332.888	331.064	198.311	354.845	323.55	281.157	313.023	344.683	347.756	315.556	256.962	405.399	311.26	267.322	277.565
ENSSSCG00000002923	245.217	216.899	267.271	147.23	197.16	249.69	212.224	168.03	301.546	169.287	197.554	197.421	218.247	273.023	209.923	196.083	267.13	202.861	227.287	148.877	264.05	240.01	360.03	213.115	300.849	246.201	295.052	204.416
ENSSSCG00000002926	1269.62	1206.56	1447.63	1288.8	1406.61	1207.47	895.321	1336.65	1192.05	1179.55	1359.57	1250.7	1367.68	1375.09	1234.65	1219.95	1372.53	1276.23	949.735	1176.7	1208.61	1144.56	1283.4	1178.76	1353.82	1085.58	1230.12	1221.48
ENSSSCG00000002927	350.944	530.51	603.269	516.372	546.359	524.159	343.206	409.776	592.727	405.196	498.325	420.208	661.457	453.526	406.57	447.871	505.355	527.695	579.287	389.371	535.189	134.844	641.7	406.856	978.291	318.914	557.937	499.015
ENSSSCG00000002929	34.6502	33.8024	33.818	22.4046	33.3505	20.9663	11.606	22.7653	33.924	26.2121	26.6365	12.132	36.9342	30.8398	22.4029	4.45642	44.854	52.6411	53.132	42.9453	36.329	23.8719	76.2416	40.7876	36.2725	62.5071	41.0411	22.0448
ENSSSCG00000002930	343.837	201.876	190.908	302.995	226.587	205.851	271.912	172.366	208.255	153.996	183.126	155.51	180.194	182.317	197.477	154.861	221.28	169.479	208.1	203.274	271.139	170.329	195.899	117.264	188.831	177.316	191.895	206.42
ENSSSCG00000002931	113.724	65.7269	94.9085	98.1533	54.9302	111.503	70.465	63.9598	79.1559	64.4382	82.1292	87.1298	67.153	93.4263	97.9088	56.8194	80.7372	97.5787	114.381	64.8951	95.696	97.4233	113.304	85.6539	82.1466	79.0906	68.7715	88.1794
ENSSSCG00000002932	162.589	168.073	111.272	169.635	114.765	170.59	247.042	144.18	155.485	128.876	134.292	204.038	158.929	179.596	141.055	217.251	129.578	202.861	131.354	201.366	174.557	181.298	98.4788	114.205	122.687	266.612	154.181	150.306
ENSSSCG00000002933	97.7313	76.0554	77.454	112.023	85.338	72.4292	85.3871	97.5657	45.2319	32.7652	75.4701	87.1298	63.7954	48.9808	73.8464	67.9605	63.7923	86.0233	68.6289	61.0777	91.2656	120.65	54.0045	53.0238	67.2109	49.7505	64.3346	80.1631
ENSSSCG00000002935	377.598	285.443	241.089	264.587	224.625	289.717	306.73	220.065	315.681	267.582	278.573	236.022	245.109	248.532	215.731	334.232	262.147	314.563	257.543	309.206	234.81	360.66	249.903	199.859	234.705	219.413	261.775	197.402
ENSSSCG00000002937	173.251	74.1775	63.2723	86.4176	106.918	99.1137	173.261	89.9773	63.1363	51.3321	102.107	56.2483	78.3452	117.917	89.6114	66.8464	104.659	119.405	98.8846	125.018	55.8227	91.6166	74.1238	77.4964	82.1466	76.5393	64.3346	76.1549
ENSSSCG00000002938	46.2003	48.8257	34.9089	92.8189	48.0639	57.181	60.517	39.0263	16.0196	54.6086	28.8562	46.3222	36.9342	55.3302	45.6354	37.8796	19.9351	69.3322	40.587	68.7125	54.9366	45.8083	22.2371	21.4135	18.1363	57.4044	37.7134	52.106
ENSSSCG00000002950	725.877	1346.46	1005.81	665.735	914.196	859.62	702.992	757.761	1528.46	920.701	1082.11	1147.02	1065.49	1186.42	1276.13	1310.19	1172.18	1033.56	1137.17	863.677	975.568	1067.78	1313.05	949.331	1476.51	1611.15	1598.38	976.987
ENSSSCG00000002952	2663.62	3385.87	4229.43	2959.54	2980.94	2808.54	2147.11	3130.78	2755.38	3793.11	4024.33	3234.83	3236.78	3264.48	2738.96	2779.69	2185.88	2656.45	2659.55	2606.3	2415.44	2448.49	2698.11	2419.72	3223.99	2743.93	2983.8	3457.03
ENSSSCG00000002953	93.289	146.477	122.181	83.2169	133.402	114.362	122.692	194.047	152.658	135.429	146.501	190.803	97.3719	113.381	108.695	101.384	129.578	139.948	145.375	111.658	205.569	152.909	127.069	162.131	120.553	107.155	77.6453	170.347
ENSSSCG00000002954	71.0773	62.91	116.726	86.4176	158.905	106.738	121.863	220.065	147.946	115.77	139.842	142.275	212.651	124.266	177.563	86.9003	165.461	105.282	107.74	179.416	173.671	176.136	168.367	183.544	140.823	113.533	90.9559	151.308
ENSSSCG00000002955	279.867	387.789	361.089	165.367	234.434	264.938	220.514	179.955	362.798	206.421	182.016	296.682	304.427	362.821	304.513	349.829	372.786	267.057	329.123	288.211	419.999	230.977	318.732	286.533	285.913	375.042	258.448	243.495
ENSSSCG00000002957	63.9696	86.3839	68.7268	38.4078	51.9875	46.6978	52.227	94.3135	69.7326	51.3321	69.9208	67.2774	86.1797	68.9359	98.7385	96.9272	78.7437	56.4929	64.2012	63.9408	85.0631	92.907	74.1238	79.5358	65.0772	57.4044	53.2425	75.1529
ENSSSCG00000002959	1422.44	1758.66	2367.26	1309.07	1619.46	1692.56	1085.16	1763.77	1467.21	1738.74	1475	1591.5	1524.37	1554.69	1388.98	1533.01	1428.35	1530.44	734.993	1244.46	1276.83	838.098	1540.72	980.941	1435.97	1288.41	1158.02	1049.13
ENSSSCG00000002960	77.2966	121.125	163.635	131.227	205.007	171.543	204.763	263.427	280.815	173.655	129.853	209.553	191.386	213.157	173.415	150.404	214.302	119.405	163.086	144.105	122.278	216.138	219.195	190.682	140.823	140.322	131.997	181.369
ENSSSCG00000002962	111.058	112.675	97.0903	119.491	155.963	120.08	123.521	230.906	156.427	152.904	152.05	126.834	115.279	150.571	128.609	190.512	186.393	101.43	84.8637	137.425	93.0378	240.01	170.485	169.268	75.7456	133.944	129.779	110.224
ENSSSCG00000002963	4578.27	4238.45	5163.24	4391.29	3621.47	4774.61	3952.67	5015.96	3331.14	4922.42	4634.75	4043.26	4261.98	3927.53	4093.91	4017.47	3913.26	4525.85	4040.25	4674.36	3951.89	3679.5	3653.24	3880.94	4021.98	3990.25	4051.97	4046.23
ENSSSCG00000002965	13391	19472.1	14948.6	13721.2	18413.4	13831.1	12344.6	12632.6	19852.1	16293	16227.2	16037.4	12186	17110.6	16003.1	16458.7	17072.4	15851.4	17843.5	16975.8	19763	16502.6	20726.1	19652.5	16561.6	30958.9	22478.3	14541.6
ENSSSCG00000002972	365.16	316.428	419.997	274.189	264.842	304.965	176.577	288.361	387.299	274.135	321.858	303.3	299.95	258.51	287.918	188.284	291.052	252.934	281.895	188.959	283.544	307.109	349.441	259.001	328.586	297.227	367.151	271.552
ENSSSCG00000002980	0.888467	8.4506	1.0909	5.33442	5.88538	0.953016	6.632	4.33625	1.88466	0	8.87883	2.20582	10.073	0.907052	6.63788	10.027	0.996755	12.8393	7.37945	6.68038	0	16.1297	9.5302	1.01969	2.13368	2.55131	0	2.00408
ENSSSCG00000002981	3.55387	9.38956	10.909	7.46819	9.80897	14.2952	10.777	13.0088	0.942332	3.27652	4.43942	2.20582	7.83452	8.16347	14.9352	40.1078	32.8929	0	14.7589	51.5343	4.43037	0.645187	7.41238	34.6694	0	12.7565	2.21844	6.01223
ENSSSCG00000002986	0	0	6.54541	0	0.980897	2.85905	0.829001	0	0	1.09217	0	0	1.11922	0.907052	0	0	0	0	0	0.95434	1.77215	3.22594	4.23565	0	0	0	1.10922	0
ENSSSCG00000002987	0	0	28.3634	1.06688	0	9.53016	20.725	7.58845	8.48099	1.09217	0	7.72036	1.11922	0	2.48921	7.79874	5.98053	1.28393	5.16562	4.7717	12.405	1.29037	3.17673	5.09845	0	0	0	0
ENSSSCG00000002988	88.8467	63.849	34.9089	70.4143	70.6246	82.9124	89.5321	70.4641	53.7129	26.2121	69.9208	40.8076	38.0534	41.7244	68.0383	57.9335	58.8086	60.3447	78.2222	61.0777	77.9745	32.9046	79.4183	30.5907	88.5476	35.7183	76.536	81.1651
ENSSSCG00000002989	10200.5	11660.9	12890.1	12331	14101.4	12680.8	9321.28	12113.3	12059	9871.05	10802.2	16726.7	11692.5	11757.2	12733.1	12079.1	13429.3	13279.7	14228.3	10836.5	13569.3	11392.7	14493.3	10909.7	13505.1	11512.8	14899	11785
ENSSSCG00000002990	0	0.938956	7.63631	7.46819	4.90448	5.7181	3.316	3.25219	8.48099	7.64521	3.32956	4.41163	8.95374	7.25641	13.2758	6.68464	1.99351	3.85179	10.3312	13.3608	14.1772	2.58075	7.41238	7.13782	1.06684	1.27565	5.54609	0
ENSSSCG00000002991	29.3194	39.4361	46.9088	41.6085	40.2168	36.2146	30.673	54.2032	59.3669	33.8573	62.1518	68.3803	40.2918	45.3526	39.8273	55.7053	21.9286	44.9375	53.132	33.4019	52.2784	38.0661	61.4169	43.8466	42.6736	73.9879	65.4439	36.0734
ENSSSCG00000002993	181.247	317.367	2252.71	589.987	447.289	474.602	591.077	1993.59	862.234	753.599	465.029	732.331	490.217	311.119	158.479	414.447	266.134	130.961	138.734	759.654	2671.51	453.567	546.398	476.195	156.825	256.406	207.424	117.238
ENSSSCG00000002994	51.5311	169.951	143.999	86.4176	68.6628	60.04	70.465	23.8494	25.443	44.7791	42.1745	88.2327	71.6299	134.244	123.631	96.9272	154.497	191.306	142.423	51.5343	110.759	78.0677	72.006	50.9845	33.072	165.835	164.164	95.1937
ENSSSCG00000002995	1794.7	2442.22	3497.43	2402.62	2794.57	2155.72	1788.98	2253.77	3336.8	2901.9	2857.87	2525.66	2689.48	3159.26	2241.94	2114.57	2325.43	2363.71	2744.42	2544.27	2409.24	2407.84	3080.37	2151.54	3442.69	2812.82	3349.84	2975.05
ENSSSCG00000002996	1463.3	1574.63	1982.17	1851.04	1429.17	1400.93	1659.66	1629.35	1605.73	1720.17	1682.54	1490.03	1892.6	1720.68	1349.15	1213.26	1468.22	1503.48	1364.46	1528.85	1633.03	1537.48	1597.9	1353.13	1732.55	1756.58	1592.84	1986.04
ENSSSCG00000002997	7.9962	1.87791	0	0	9.80897	8.57714	0.829001	7.58845	0.942332	6.55303	7.76898	11.0291	5.59608	3.62821	1.65947	20.0539	7.97404	2.56786	16.9727	1.90868	4.43037	0	3.17673	8.15751	2.13368	0	7.76453	6.01223
ENSSSCG00000002998	736.539	735.202	1014.54	581.452	886.731	674.735	477.504	804.375	837.733	866.093	817.962	1061	699.511	670.311	677.064	655.094	765.508	792.185	678.171	504.846	709.745	576.797	710.529	729.078	682.777	608.487	908.45	617.256
ENSSSCG00000003000	358.052	675.109	463.633	436.355	529.684	473.649	285.176	1030.94	637.017	762.336	526.071	432.34	465.594	453.526	1067.87	681.833	870.167	457.079	619.874	335.928	395.189	429.695	560.164	718.881	432.07	434.998	569.029	357.728
ENSSSCG00000003006	667.239	692.01	728.722	953.794	1406.61	5.7181	746.93	563.713	1668.87	776.534	421.745	595.571	1136.01	1037.67	716.062	1226.63	2187.88	1502.2	1105.44	1671.05	1685.31	1258.76	1442.24	1575.42	1211.93	1571.61	760.924	1611.28
ENSSSCG00000003013	337.617	475.112	551.996	342.47	477.697	418.374	407.868	455.307	425.934	327.652	334.066	405.87	255.181	311.119	299.534	326.433	325.939	308.143	332.075	336.882	381.012	376.144	398.151	302.848	426.736	412.036	491.384	432.881
ENSSSCG00000003015	1104.36	1068.53	1126.9	937.791	1123.13	1018.77	814.908	1003.84	1174.15	1185.01	1240.82	1150.33	1047.59	1105.7	1082.8	775.418	1123.34	1061.81	788.125	932.39	838.226	608.412	1039.85	1086.99	1081.77	1039.66	1100.34	1001.04
ENSSSCG00000003016	3563.64	4551.12	5262.51	2973.41	4504.28	3996.95	2175.3	4076.08	4231.07	4063.97	4721.32	3775.26	3821.01	4226.86	3160.46	3156.26	3989.01	3846.65	4153.15	2864.93	3590.37	2951.09	4232.47	3137.58	5206.18	3733.84	4729.71	3820.77
ENSSSCG00000003017	597.05	937.078	810.54	849.239	881.826	839.607	901.953	1217.4	927.255	1098.73	912.3	1035.63	707.345	804.555	1213.9	1229.97	1157.23	842.258	876.679	1172.88	893.163	1121.34	751.827	1143.07	667.841	783.252	829.695	976.987
ENSSSCG00000003018	2139.43	2307.95	8323.58	2521.05	4279.65	4322.88	5633.06	11908.4	5107.44	4382.89	3751.31	6090.26	3704.61	3049.51	3294.05	4287.08	3382.99	3190.57	4660.86	2781.9	7631.76	6160.25	6355.59	4378.55	4271.62	3027.13	4261.62	3100.31
ENSSSCG00000003021	2789.79	3347.38	2967.25	2827.24	4262.98	3630.99	2838.5	2827.24	5408.99	3075.56	2967.75	4249.51	2932.35	3192.82	3034.34	2476.66	3191.61	2709.09	3323.7	2445.02	3019.74	5290.54	4284.36	3940.08	3708.33	4606.39	5864.44	2976.05
ENSSSCG00000003022	308.298	472.295	205.09	273.122	320.753	279.234	204.763	224.401	679.421	264.306	402.877	271.316	531.628	583.234	386.657	330.89	414.65	549.522	580.763	332.11	608.733	316.142	662.878	457.84	516.35	579.147	475.855	534.086
ENSSSCG00000003024	53.308	40.3751	55.636	19.2039	38.255	25.7314	16.58	16.261	29.2123	28.3965	22.1971	28.6756	33.5765	29.9327	20.7434	49.0207	43.8572	26.9625	27.304	21.9498	37.2151	48.389	37.0619	28.5513	41.6067	14.0322	33.2765	19.0387
ENSSSCG00000003030	2531.24	4522.01	3769.07	2622.4	4427.77	3801.58	2214.26	3697.74	4774.8	4122.95	4904.45	4314.58	3609.47	5207.38	3702.28	3589.65	4114.61	3860.78	4318.45	3640.81	3577.97	3960.8	3988.92	4202.14	6174.86	5454.7	5264.35	3998.13
ENSSSCG00000003035	2630.75	3056.3	3163.62	2778.17	3831.38	3004.86	2066.7	3155.71	3566.73	3402.12	3498.26	3271.23	3236.78	3465.84	2525.71	2748.5	3058.04	3575.74	2998.27	2786.67	2526.2	2529.13	3241.33	2761.32	3984.64	3353.69	3916.65	3606.34
ENSSSCG00000003037	1052.83	1415.01	1298.17	1176.77	1487.04	1193.18	877.912	1131.76	1353.19	1247.26	1209.74	1331.21	1062.14	1459.45	1239.62	932.507	1280.83	1136.28	1463.34	1013.51	1181.14	1351.02	1364.94	1175.7	1430.63	1283.31	1428.67	1049.13
ENSSSCG00000003038	59.5273	64.788	113.454	22.4046	40.2168	29.5435	51.398	79.1367	80.0982	40.4104	95.4475	22.0582	62.6762	43.5385	51.4436	86.9003	35.8832	47.5054	62.7253	72.5298	54.9366	181.298	52.9456	27.5316	43.7404	25.5131	12.2014	40.0815
ENSSSCG00000003040	22.2117	27.2297	8.72721	17.0701	12.7517	20.9663	34.818	10.8406	32.9816	8.73738	7.76898	12.132	12.3114	34.468	35.6786	11.1411	22.9254	12.8393	35.4214	21.9498	17.7215	26.4527	25.4139	11.2166	30.9383	22.9618	33.2765	15.0306
ENSSSCG00000003042	20984.7	19769.7	27627.1	18963.9	19587.5	23363.2	16676.2	24531.3	17632.9	25952.2	23839.7	21994.2	22254.5	20181	20067.1	18525.4	20063.7	20157.7	20258.8	21466.9	21454.5	21464.1	20790.7	21332.9	19174.3	18166.6	20018.1	21220.2
ENSSSCG00000003044	1.77693	1.87791	1.0909	0	1.96179	2.85905	0	4.33625	1.88466	0	1.10985	1.10291	6.7153	0.907052	0	1.11411	0	0	0	0	0.886074	0	0	7.13782	3.20052	0	2.21844	1.00204
ENSSSCG00000003046	7309.42	7506.95	8900.67	8843.4	8131.63	7239.11	7542.25	8709.37	7650.79	7732.58	7484.86	7738.01	8313.54	8872.78	7310.8	7153.68	7159.69	7738.24	6493.92	8519.39	8186.44	7120.29	7474.85	7940.32	7849.8	7940.95	6922.63	8543.38
ENSSSCG00000003049	0	0.938956	2.1818	0	2.94269	0	0	0	0	0	2.21971	5.51454	0	0.907052	0	4.45642	0.996755	1.28393	5.90356	0	0	0.645187	4.23565	0	0	1.27565	4.43687	0
ENSSSCG00000003054	94.1775	90.1398	121.09	40.5416	88.2807	117.221	121.034	101.902	114.965	54.6086	71.0307	78.3065	102.968	118.824	68.0383	34.5373	101.669	71.9001	60.5115	53.443	133.797	150.974	98.4788	66.2798	78.9461	102.052	113.14	103.21
ENSSSCG00000003055	897.351	1054.45	1250.17	565.448	698.398	882.493	644.133	931.211	902.754	1000.43	690.329	858.063	697.272	919.751	726.018	845.607	1096.43	703.593	953.425	619.366	945.441	1043.91	886.309	826.968	899.345	899.336	936.18	840.71
ENSSSCG00000003059	305.633	414.08	488.724	369.142	278.575	283.046	315.02	329.555	358.086	258.845	288.562	317.638	342.48	305.676	307.832	255.13	323.945	299.156	243.522	286.302	357.088	411.629	255.198	260.021	370.193	344.427	229.608	363.74
ENSSSCG00000003061	686.785	525.815	799.631	583.585	740.577	547.984	658.226	1120.92	893.331	590.865	725.845	636.378	879.705	619.516	756.719	835.58	658.855	548.238	475.975	718.618	622.024	540.667	652.289	694.408	598.497	677.372	646.674	686.396
ENSSSCG00000003062	8.88467	15.9622	7.63631	14.9364	3.92359	6.67111	4.974	2.16813	0.942332	7.64521	3.32956	6.61745	1.11922	0.907052	3.31894	11.1411	22.9254	6.41965	7.37945	1.90868	11.519	7.74225	9.5302	7.13782	4.26736	10.2052	7.76453	3.00612
ENSSSCG00000003063	263.875	281.687	467.997	123.759	271.708	327.837	135.956	387.011	243.122	295.979	277.464	277.933	304.427	272.116	284.599	300.809	293.046	242.663	268.612	181.325	293.291	270.333	351.559	263.08	306.183	258.958	344.967	176.359
ENSSSCG00000003064	244.328	259.152	297.816	236.848	275.632	256.361	210.566	297.033	266.68	279.596	261.926	280.139	260.778	200.458	229.007	201.653	230.25	202.861	237.618	220.452	191.392	320.658	212.841	203.938	204.833	202.829	230.717	259.528
ENSSSCG00000003066	0	0	0	0	0	4.76508	0	2.16813	0	0	4.43942	0	0	0.907052	0.829735	0	4.98378	1.28393	1.47589	0	0	1.93556	2.11782	0	3.20052	5.10262	1.10922	0
ENSSSCG00000003068	629.034	553.045	775.631	423.553	628.755	692.843	376.366	680.792	718.057	689.161	883.444	725.714	523.794	507.042	476.268	465.696	612.008	417.277	673.006	436.133	648.606	685.834	781.477	523.101	883.343	531.948	781.999	605.231
ENSSSCG00000003069	7.10773	6.57269	1.0909	1.06688	2.94269	0.953016	10.777	4.33625	4.71166	1.09217	1.10985	2.20582	1.11922	1.8141	18.2542	0	0.996755	2.56786	2.21384	0	8.86074	8.38743	2.11782	2.03938	9.60155	5.10262	1.10922	6.01223
ENSSSCG00000003070	390.925	336.146	313.089	324.333	231.492	399.314	317.507	304.622	265.738	298.163	265.255	309.917	274.208	287.535	251.41	287.439	358.832	424.981	278.205	281.53	303.923	491.633	329.321	231.469	306.183	317.638	251.792	378.771
ENSSSCG00000003071	4.44233	3.75582	14.1817	3.20065	4.90448	16.2013	16.58	6.50438	17.9043	3.27652	6.65912	4.41163	5.59608	11.7917	14.1055	6.68464	7.97404	1.28393	7.37945	14.3151	20.3797	5.80669	14.8248	8.15751	6.40103	16.5835	1.10922	10.0204
ENSSSCG00000003072	209.678	176.524	124.363	275.256	185.389	256.361	266.938	204.888	170.562	204.236	179.796	175.362	172.359	160.548	155.99	155.975	167.455	182.318	232.453	169.872	182.531	156.135	174.72	175.387	130.154	139.046	141.98	169.344
ENSSSCG00000003076	142.155	74.1775	99.2721	85.3507	100.051	121.033	104.454	84.557	79.1559	83.0051	115.425	97.056	54.8416	57.1443	58.9112	40.1078	79.7404	110.418	95.9329	81.1189	105.443	127.102	85.7718	70.3586	46.9409	75.2636	72.0992	79.161
ENSSSCG00000003077	63.9696	32.8635	41.4543	108.822	54.9302	101.973	60.517	61.7916	52.7706	55.7008	37.735	35.2931	40.2918	74.3782	51.4436	26.7385	59.8053	73.184	60.5115	53.443	70.8859	92.907	58.2401	58.1223	56.5425	58.6801	48.8056	57.1162
ENSSSCG00000003078	118.166	98.5904	74.1813	83.2169	10.7899	73.3822	73.7811	23.8494	136.638	34.9495	79.9095	35.2931	90.6566	225.856	149.352	62.3899	73.7599	164.343	72.3186	127.882	110.759	41.9372	45.5332	118.284	247.507	243.65	46.5872	234.477
ENSSSCG00000003079	509.98	1415.95	690.541	1527.78	2866.18	995.902	1268.37	1833.15	2133.44	3252.49	7235.14	923.135	996.103	1236.31	2639.39	3484.92	1134.31	1712.76	1256.72	2482.24	1244.05	567.765	1580.95	4836.39	2359.85	4579.6	2473.56	1500.05
ENSSSCG00000003080	67.5235	37.5582	133.09	148.297	38.255	34.3086	76.2681	76.9685	35.8086	75.3599	163.149	29.7785	136.544	29.0257	58.9112	64.6182	54.8215	47.5054	49.4423	43.8996	122.278	681.318	73.0649	81.5751	11.7352	48.4749	64.3346	16.0326
ENSSSCG00000003081	193.686	153.05	188.726	185.638	174.6	169.637	214.711	78.0526	224.275	109.217	144.281	186.392	183.552	233.112	218.22	162.659	169.448	193.873	249.425	200.411	131.139	103.875	213.9	196.8	258.175	204.105	186.349	124.253
ENSSSCG00000003083	47.0887	34.7414	39.2725	10.6688	49.0448	72.4292	29.015	67.212	84.8099	42.5947	41.0646	65.0716	36.9342	71.6571	64.7194	25.6244	33.8897	44.9375	70.8427	64.8951	38.1012	3.22594	66.7114	26.5119	91.7482	36.994	32.1673	63.1284
ENSSSCG00000003085	3083.87	3238.46	3831.25	3057.69	3400.77	3161.15	2406.59	3392.04	3293.45	3358.43	3716.9	3732.24	3202.08	3206.43	3070.85	3067.13	2977.31	3078.86	3106.75	3149.32	3174.8	3665.95	3408.64	3098.84	4052.92	3490.19	3529.53	3056.22
ENSSSCG00000003088	1402	2460.06	11486.1	1980.14	3724.46	4804.15	7738.72	11097.6	3553.53	4255.1	3840.1	7323.31	3484.12	2306.63	2892.46	3930.57	3861.43	1371.24	3818.13	4155.19	5674.42	2527.84	4172.11	3928.86	1833.9	1986.19	2200.69	1966
ENSSSCG00000003089	3725.34	3962.39	5092.33	3865.32	4467	3295.53	2412.39	4032.72	4126.47	4274.76	4410.56	3907.61	4363.83	4484.46	3403.57	3159.61	3257.4	4108.57	4004.09	3424.17	3550.5	4596.31	4149.87	3607.66	5135.76	4722.47	5009.23	4775.72
ENSSSCG00000003090	1367.35	2488.23	2191.62	1925.73	1762.67	1413.32	1403.5	1447.23	1830.95	1659.01	1455.02	2360.22	2107.49	2408.22	2874.2	2006.51	2330.41	1875.82	1762.21	1801.79	2228.48	4111.78	1994.99	1611.11	1604.53	2274.49	2104.19	2116.31
ENSSSCG00000003091	3275.78	5418.71	5655.24	3005.41	4973.15	4358.14	2391.67	4454.42	4947.24	4388.35	4395.02	4959.78	4049.33	4954.32	3762.02	3187.46	4255.15	3642.51	3801.89	3022.39	4170.75	4120.17	5772.13	3186.53	4699.43	4145.88	5955.39	3522.17
ENSSSCG00000003092	20.4347	16.9012	6.54541	10.6688	15.6943	12.3892	19.896	10.8406	21.6736	9.82955	7.76898	5.51454	17.9075	19.9551	4.97841	5.57053	14.9513	16.6911	19.9245	3.81736	24.8101	20.0008	37.0619	5.09845	10.6684	7.65393	23.2936	14.0285
ENSSSCG00000003093	2045.25	2028.14	2053.08	2325.81	3215.38	3297.44	1736.76	2395.78	2678.11	2255.34	2896.72	2639.26	2221.65	1907.53	2429.46	1867.24	2508.83	2537.05	2203.5	2014.61	1851.89	2027.82	2801.88	2301.44	2576.42	2231.12	3756.92	2432.95
ENSSSCG00000003098	2540.13	2836.59	3001.07	2491.17	2999.58	2664.63	2011.16	2674.39	3002.27	2862.58	2663.65	3105.79	2654.78	2912.54	2492.52	2354.11	2620.47	3066.02	2914.88	2266.56	2359.62	2269.77	2990.37	2736.85	3350.94	3329.46	3391.99	3172.45
ENSSSCG00000003100	681.454	869.473	969.812	577.184	620.908	592.776	635.014	662.363	869.773	563.561	709.197	663.951	576.397	787.321	766.675	671.806	884.122	722.852	974.825	649.905	957.846	856.164	1099.15	723.979	810.798	1033.28	1032.68	620.262
ENSSSCG00000003101	72.8543	15.9622	73.0904	74.6819	95.147	126.751	101.967	61.7916	158.312	145.259	117.645	93.7472	69.3915	92.5193	43.1462	115.867	133.565	80.8876	108.478	101.16	101.012	120.005	70.9471	90.7523	75.7456	82.9175	70.99	33.0673
ENSSSCG00000003102	4.44233	6.57269	4.36361	7.46819	5.88538	3.81206	6.632	5.42032	2.827	8.73738	3.32956	2.20582	0	5.44231	9.12709	2.22821	4.98378	5.13572	5.90356	3.81736	0	0.645187	12.7069	8.15751	3.20052	1.27565	4.43687	1.00204
ENSSSCG00000003103	980.867	1147.4	1295.99	890.848	1227.1	1382.83	835.633	1017.94	1478.52	1383.78	1105.41	1113.94	955.811	1020.43	667.937	753.136	854.219	1019.44	1015.41	742.476	1025.19	1199.4	1488.83	1145.11	1255.67	1030.73	1173.55	807.643
ENSSSCG00000003104	13789	15250.5	21723.1	15835.8	18865.6	16658.7	11008.3	16671.8	16355.1	17683.4	21085	16941.8	17991.4	15481.6	15800.6	16186.8	15455.7	19035.5	15112.4	14776	14077.9	8908.1	20662.5	12890.9	24778.4	17504.5	22562.6	15789.1
ENSSSCG00000003105	765.858	1231.91	1827.26	1380.55	2012.8	1560.09	2530.11	2995.27	1958.17	1434.02	1246.37	2366.84	1425.88	1721.58	1697.64	1860.56	1605.77	1043.83	1566.66	1500.22	2298.48	1570.39	1539.66	2268.81	1463.7	1640.49	1412.03	1558.17
ENSSSCG00000003106	1907.54	1866.64	2144.71	2225.52	1524.31	1562.95	1495.52	1691.14	1906.34	1732.19	1964.44	1687.45	2176.88	2000.05	1797.21	1579.8	2131.06	1927.18	1759.26	1786.52	1984.81	1633.61	1571.42	1842.58	2127.28	1933.89	1827.99	2385.85
ENSSSCG00000003107	13078.2	10524.8	12688.3	13917.5	12191.6	11199.8	8585.13	10690	10466.5	11951.6	11493.6	10713.7	14538.6	11984.9	13526.3	13164.3	11201.5	13937.1	10050.1	12296.7	8907.7	7516.43	11707.3	8930.44	15424.4	11219.4	13290.7	10879.1
ENSSSCG00000003108	3.55387	21.596	18.5453	27.739	125.555	8.57714	15.751	18.4291	10.3657	5.46086	7.76898	29.7785	17.9075	9.07052	15.765	16.7116	27.9091	19.2589	24.3522	21.9498	13.2911	14.1941	14.8248	13.256	3.20052	77.8149	21.0751	10.0204
ENSSSCG00000003109	1019.07	1269.47	1936.35	1913.99	1603.77	1285.62	1023.82	1207.65	1154.36	1376.14	1784.65	1386.36	1599.36	999.571	1058.74	1225.52	1318.71	1136.28	1120.2	1245.41	979.112	709.706	1606.37	952.39	1470.1	924.849	1264.51	1358.76
ENSSSCG00000003110	1176.33	929.566	1037.45	736.15	830.819	1021.63	605.17	815.216	1135.51	1041.93	1282.99	761.007	763.306	1063.97	703.616	779.874	794.414	879.492	841.995	766.335	856.834	767.128	888.427	778.023	1072.17	757.739	916.214	741.508
ENSSSCG00000003111	1324.7	1187.78	1503.26	1322.94	1215.33	1320.88	1052.83	1408.2	1230.69	1170.81	1307.41	1392.97	1628.46	1298.9	1449.55	1350.3	1307.74	1321.16	1255.98	1254.96	1128.86	851.002	1173.27	1208.33	1338.88	1257.8	1229.01	1084.21
ENSSSCG00000003112	215.897	147.416	292.362	67.2137	137.326	161.06	159.997	148.517	205.428	167.102	150.94	166.539	138.783	159.641	127.779	149.29	182.406	103.998	172.679	174.644	198.481	216.783	206.488	181.505	185.63	139.046	228.499	209.426
ENSSSCG00000003113	7.10773	1.87791	19.6362	9.60195	24.5224	14.2952	42.279	48.7829	18.8466	16.3826	6.65912	15.4407	42.5302	29.9327	4.14868	5.57053	2.99027	20.5429	19.1866	3.81736	68.2277	36.1305	21.1782	43.8466	28.8047	43.3722	2.21844	9.01835
ENSSSCG00000003114	1139.01	1292.94	1813.08	851.373	1129.99	1223.67	776.774	1116.59	1442.71	1141.32	1273	1416.13	1256.88	1365.11	986.555	1076.23	1306.75	789.617	1336.42	656.586	1119.11	1296.83	1567.19	1075.77	1499.98	866.169	1542.92	1031.1
ENSSSCG00000003115	162.589	356.803	379.634	208.042	385.492	351.663	259.477	419.533	457.973	408.472	309.649	441.163	308.904	342.866	373.381	417.79	492.397	233.675	369.71	389.371	443.923	378.08	280.611	463.959	402.198	380.145	330.547	350.713
ENSSSCG00000003119	5.3308	17.8402	4.36361	3.20065	7.84717	5.7181	14.093	14.0928	13.1926	3.27652	8.87883	2.20582	3.35765	18.141	8.29735	0	7.97404	3.85179	2.95178	10.4977	23.924	25.1623	16.9426	18.3544	23.4705	29.34	12.2014	5.01019
ENSSSCG00000003120	4915.89	5655.33	7455.22	5386.7	5886.36	5628.51	3724.7	5753.13	5597.45	6152.21	5843.38	6080.34	6450.05	5692.66	5023.22	5132.69	5320.68	6227.06	5498.43	4852.82	5091.38	4893.1	5422.68	5207.55	5870.82	5514.65	5888.84	4627.41
ENSSSCG00000003121	899.128	1140.83	1190.17	826.835	919.1	972.076	718.743	953.976	1139.28	939.268	885.664	1195.55	868.512	969.638	929.304	855.634	1223.02	987.342	1185.14	821.686	948.099	1219.4	1520.6	957.488	930.284	1060.07	1270.05	798.625
ENSSSCG00000003128	350.056	477.929	370.907	199.507	216.778	323.072	315.849	285.109	336.413	335.297	364.032	262.492	248.466	410.894	387.486	301.923	434.585	274.761	398.49	229.996	328.733	295.496	412.975	251.863	463.008	266.612	311.69	303.618
ENSSSCG00000003129	111.058	92.9566	148.363	67.2137	57.8729	55.2749	87.8741	105.154	69.7326	49.1477	143.171	83.8211	33.5765	91.6122	73.8464	60.1617	83.7274	93.7269	77.4842	57.2604	60.253	80.6484	91.0664	45.886	120.553	76.5393	95.3927	87.1773
ENSSSCG00000003131	9.77313	6.57269	3.27271	13.8695	12.7517	1.90603	7.46101	7.58845	5.65399	4.36869	22.1971	11.0291	11.1922	18.141	4.14868	3.34232	7.97404	2.56786	5.16562	2.86302	5.31644	5.80669	2.11782	5.09845	7.46787	2.55131	9.98296	12.0245
ENSSSCG00000003132	1682.76	1723.92	2128.35	1952.4	1765.61	1865.05	1870.23	2122.6	1708.45	1745.29	1593.75	2077.88	1870.21	1712.51	1734.15	1538.58	1645.64	1580.52	1675.87	1776.98	1924.55	1691.68	1729.2	1535.65	1506.38	1655.8	1773.64	1647.35
ENSSSCG00000003133	13.327	46.0088	4.36361	13.8695	48.0639	43.8387	35.647	5.42032	16.0196	28.3965	28.8562	13.2349	12.3114	27.2116	27.3813	45.6784	34.8864	12.8393	50.1803	25.7672	77.9745	36.7757	20.1193	34.6694	59.743	20.4105	36.6042	24.0489
ENSSSCG00000003134	3285.55	4106.05	4639.61	2939.26	3647.95	3464.21	2142.97	4258.2	4781.39	4933.34	4978.81	4095.1	3425.92	4247.72	3316.45	2793.06	3182.64	3623.25	3391.6	3034.8	3412.27	2454.29	3899.97	3751.44	4800.78	4115.26	4433.54	3697.52
ENSSSCG00000003135	121.72	147.416	125.454	90.6851	44.1403	123.892	87.0451	61.7916	102.714	67.7147	37.735	83.8211	100.73	145.128	128.609	138.149	203.338	182.318	129.14	83.0275	112.531	55.4861	111.186	43.8466	67.2109	136.495	176.366	111.226
ENSSSCG00000003136	1767.16	2007.49	2320.35	1832.91	1888.23	1706.85	1587.54	2143.19	1871.47	1901.47	2113.16	2345.89	2486.9	2364.68	2170.59	2097.86	2315.46	1924.61	1712.77	1956.4	1795.19	2060.08	2022.52	1890.5	2052.6	1736.17	2083.11	1826.72
ENSSSCG00000003137	446.01	416.896	778.904	362.74	498.295	478.414	408.697	1037.45	769.885	558.1	595.992	595.571	523.794	605.004	526.052	893.513	495.387	319.698	382.256	471.444	584.809	753.579	541.104	480.274	532.353	348.254	591.213	583.186
ENSSSCG00000003138	281.644	333.329	413.452	214.444	339.39	301.153	272.741	467.231	375.048	330.928	306.32	352.931	269.731	403.638	339.362	282.983	430.598	356.932	352.738	387.462	495.315	498.085	347.323	338.537	355.257	409.485	350.513	468.954
ENSSSCG00000003139	10558.5	8247.79	14682.4	8612.95	7242.94	9078.43	6441.33	9222.13	7512.27	8256.82	9608.01	7595.73	9206.68	10298.7	7609.5	7143.65	7287.28	8158.09	5366.34	7830.36	7594.54	6562.2	6538.78	5507.34	7116.88	6572.17	5720.24	5182.54
ENSSSCG00000003140	13.327	39.4361	40.3634	32.0065	20.5988	19.0603	9.94801	2.16813	10.3657	10.9217	24.4168	31.9843	29.0996	50.7949	21.5731	46.7925	29.9027	21.8268	33.9455	20.9955	35.443	4.51631	27.5317	5.09845	12.8021	12.7565	22.1844	6.01223
ENSSSCG00000003142	55.9734	85.445	31.6362	42.6754	51.0066	32.4025	42.279	14.0928	41.4626	24.0278	28.8562	37.4989	70.5107	69.843	66.3788	54.5912	66.7826	41.0857	83.3878	56.306	65.5695	49.6794	47.651	39.7679	41.6067	56.1288	63.2254	67.1366
ENSSSCG00000003143	1440.2	1695.75	1469.44	1047.68	909.291	1374.25	908.585	875.923	1016.78	1035.38	1138.71	1651.05	1067.73	2232.25	1598.9	987.098	1096.43	683.051	1216.87	993.468	1380.5	1384.57	1014.44	833.086	1008.16	915.92	1197.96	876.784
ENSSSCG00000003144	363.383	394.361	389.452	373.409	570.882	368.817	398.749	420.617	496.609	404.104	397.328	554.763	369.342	407.266	409.06	353.172	372.786	338.957	353.476	384.599	477.594	503.891	453.214	459.88	396.864	542.153	513.568	489.997
ENSSSCG00000003145	136.824	95.7735	49.0906	42.6754	31.3887	79.1003	83.7291	65.0438	144.177	49.1477	48.8336	234.92	57.0801	71.6571	224.029	49.0207	48.841	66.7643	128.402	67.7581	81.5188	93.5522	69.8881	73.4176	160.026	153.079	139.761	182.371
ENSSSCG00000003146	140.378	161.5	179.999	74.6819	107.899	131.516	177.406	88.8932	249.718	109.217	88.7883	137.864	144.379	115.196	107.036	89.1285	103.663	74.4679	112.168	121.201	201.139	196.782	132.364	153.973	142.956	168.386	186.349	89.1814
ENSSSCG00000003147	337.617	358.681	519.269	252.851	200.103	263.985	192.328	285.109	233.698	214.066	179.796	187.494	400.68	298.42	284.599	323.091	220.283	197.725	216.956	301.571	221.519	118.714	254.139	163.15	218.702	233.445	229.608	208.424
ENSSSCG00000003148	307.409	313.611	340.361	230.447	141.249	180.12	155.852	143.096	114.022	108.125	97.6672	199.626	543.939	328.353	302.024	211.68	166.458	130.961	298.868	157.466	132.911	65.8091	106.95	62.201	99.216	91.8471	148.635	128.261
ENSSSCG00000003149	0.888467	1.87791	0	3.20065	0.980897	0.953016	5.803	1.08406	3.76933	1.09217	4.43942	7.72036	1.11922	2.72116	3.31894	1.11411	0.996755	2.56786	2.21384	0.95434	0.886074	0	1.05891	2.03938	2.13368	0	0	0
ENSSSCG00000003150	3249.12	3258.18	3843.25	2789.9	2969.17	2965.79	2637.88	3655.46	3289.68	3037.33	2953.32	3592.17	3500.91	3351.56	3553.76	3530.6	3325.18	2707.81	3061.73	3060.57	3531.01	3418.2	3258.27	2984.63	3364.81	3273.33	2941.65	3311.74
ENSSSCG00000003152	1313.15	1692.94	1975.62	1341.07	1874.49	1656.34	1116.66	1969.74	1749.91	2198.54	1738.03	1748.11	1434.84	1516.59	1510.12	1896.21	1414.4	1443.14	1543.78	1366.61	1402.66	1846.53	1784.27	1742.65	1661.07	1828.01	1922.27	1498.05
ENSSSCG00000003153	165.255	162.439	307.634	213.377	282.498	206.804	179.064	354.489	149.831	246.831	195.334	217.273	249.585	110.66	174.244	206.11	178.419	133.529	199.983	151.74	230.379	184.524	151.424	198.839	196.298	123.738	211.861	210.428
ENSSSCG00000003154	15090.6	15580.1	17656.2	19183.6	17414.8	12427.3	15974	12391.9	19985	20489.1	14761.1	12869.8	12914.6	14823.9	14112.1	12368.8	14018.4	18528.4	16574.2	14099.4	9537.7	10537.2	11342	13730.1	13701.4	20317.3	16914.5	14173.8
ENSSSCG00000003155	2998.58	5770.82	4508.7	4592.93	8028.64	5415.99	3612.78	16294.6	5702.99	11778	13902	5103.16	2527.19	4173.35	10438.9	15544	4997.73	6409.38	3117.82	7497.29	1658.73	3209.81	2597.51	7764.93	8407.76	8367.02	5356.41	5223.63
ENSSSCG00000003156	31600.1	23846.7	29440.2	25015.2	21009.8	16685.4	16090.1	14732.4	19154.8	17497.7	19131.7	18667.8	22231	26801.6	24756.8	19286.3	19921.1	22963.1	19411.6	22544.4	19165.8	16699.4	18116.9	14024.8	19239.4	22707.9	19039.7	21264.3
ENSSSCG00000003157	839.601	1065.71	1821.81	1349.61	1281.05	1081.67	566.207	1014.68	822.656	978.586	1539.37	901.076	1547.88	833.581	758.378	1027.21	995.758	969.367	501.803	961.974	850.631	374.854	1058.91	748.452	1241.8	722.02	781.999	692.409
ENSSSCG00000003158	1.77693	1.87791	7.63631	3.20065	4.90448	8.57714	7.46101	1.08406	3.76933	7.64521	1.10985	3.30873	0	3.62821	0	10.027	1.99351	12.8393	12.5451	0.95434	0	9.03262	3.17673	1.01969	0	3.82696	2.21844	2.00408
ENSSSCG00000003159	2095	1991.53	2166.53	1340.01	2131.49	2119.51	1511.27	1639.1	1781.01	1639.35	1822.38	1273.86	2101.89	2244.05	1995.51	1979.77	2098.17	1592.07	2343.71	1202.47	1395.57	1792.33	1811.8	1103.3	2069.67	1366.23	2657.69	2416.92
ENSSSCG00000003160	716.104	687.316	858.54	568.649	913.215	556.561	565.378	539.864	643.613	550.455	725.845	520.573	696.153	870.77	749.251	540.341	840.265	464.783	860.444	546.837	631.771	706.48	785.712	423.171	757.456	533.223	1000.51	1322.69
ENSSSCG00000003161	161.701	255.396	238.908	118.424	214.816	195.368	175.748	249.335	196.005	245.739	225.3	197.421	173.479	136.965	167.607	223.935	220.283	187.454	171.203	248.128	186.962	356.789	169.426	221.273	146.157	257.682	266.212	237.483
ENSSSCG00000003165	42072.5	38961	49861.9	30039.2	38981.8	46067.8	26795	48729.7	36170.5	51103.8	49024.5	44983.2	45609.2	38374.6	37910.6	35720.5	38900.4	37454.8	34901.1	36278.3	36240.4	34345.9	41006.3	37622.5	37557	34140.3	37055.6	37513.3
ENSSSCG00000003167	271.871	356.803	465.815	272.055	401.187	356.428	448.489	431.457	532.418	407.38	407.316	496.309	368.222	395.475	355.956	459.012	424.618	282.465	438.339	397.96	552.024	839.389	553.811	447.644	342.455	322.741	428.158	408.832
ENSSSCG00000003168	963.986	1110.78	1469.44	820.434	926.947	1065.47	1069.41	1030.94	1265.55	928.346	1090.99	1176.8	928.95	1165.56	787.419	901.312	1024.66	811.444	1056	855.088	1053.54	924.553	1203.98	889.169	1106.31	1033.28	1358.79	820.669
ENSSSCG00000003169	808.505	883.557	1057.08	862.042	952.451	920.613	659.055	951.808	803.809	749.23	750.261	981.589	898.731	641.286	778.292	691.86	823.32	783.197	955.639	670.901	845.315	842.615	1076.91	584.282	835.335	562.563	1017.15	699.423
ENSSSCG00000003170	4.44233	9.38956	4.36361	5.33442	4.90448	11.4362	4.145	1.08406	6.59632	1.09217	3.32956	5.51454	4.47687	11.7917	3.31894	5.57053	1.99351	7.70358	11.0692	0.95434	7.97467	3.87112	1.05891	0	6.40103	6.37827	3.32765	13.0265
ENSSSCG00000003172	9.77313	3.75582	0	0	0.980897	0	0.829001	0	0.942332	2.18434	5.54927	0	1.11922	8.16347	0	1.11411	4.98378	0	1.47589	6.68038	0	0	1.05891	0	0	0	1.10922	6.01223
ENSSSCG00000003177	708.108	830.037	958.903	759.621	915.177	749.07	570.352	775.106	801.925	838.788	1035.49	777.551	726.372	857.164	653.831	525.858	716.667	847.394	678.909	656.586	730.125	536.796	874.661	622.01	1015.63	787.079	901.794	755.537
ENSSSCG00000003178	588.165	808.441	801.813	712.678	715.074	676.641	832.317	871.587	919.716	730.663	753.591	864.68	672.649	868.956	852.968	812.183	836.278	612.434	791.815	837.91	955.188	1048.43	784.653	829.007	795.862	955.465	833.023	852.735
ENSSSCG00000003183	4141.14	4612.15	5563.6	3626.34	5013.36	4553.51	3189.99	5183.99	4744.64	5623.59	5712.42	5231.1	4846.21	4857.26	4775.96	4571.18	4727.61	4265.21	4483.75	4632.36	4713.03	6982.22	5221.49	4579.42	4547.94	4633.18	4961.53	5528.25
ENSSSCG00000003187	9776.69	10093.8	12568.3	10490.7	11377.4	9502.52	8008.97	10351.7	10299.7	10356	11089.7	10831.7	12097.6	11147.7	10376.7	9818.62	10248.6	9393.23	10710.5	10367	9885.93	10641.7	11070.9	10040.9	10630	9758.75	9806.6	10387.1
ENSSSCG00000003189	8341.81	7142.64	9320.67	6003.36	6850.58	6434.76	5332.96	7512.56	6410.69	7861.46	8578.06	6635.1	8191.55	9207.48	7603.69	7496.82	7996.97	8878.37	6876.17	9067.18	6138.72	8631.32	6250.75	7547.74	10202.2	8168.01	8159.41	9112.54
ENSSSCG00000003191	0	0.938956	15.2726	1.06688	0.980897	0.953016	14.093	7.58845	11.308	6.55303	7.76898	6.61745	8.95374	8.16347	6.63788	5.57053	0.996755	1.28393	2.21384	3.81736	8.86074	6.45187	5.29456	9.1772	1.06684	1.27565	6.65531	2.00408
ENSSSCG00000003192	86.1813	143.66	115.636	72.5481	101.032	28.5905	97.8221	63.9598	114.965	56.793	64.3715	82.7181	35.8149	94.3334	127.779	79.1015	100.672	86.0233	75.2704	74.4385	77.0884	300.012	94.2431	46.9057	73.6119	36.994	102.048	139.283
ENSSSCG00000003193	5880.76	5426.23	7243.59	4086.16	5379.24	4811.78	2676.84	5078.84	4867.15	4805.56	5249.61	4411.63	4339.2	5682.68	4038.32	3988.5	4206.31	5067.67	3366.51	3705.7	3807.46	4915.68	4052.45	3495.49	5226.44	4416.31	4522.28	4219.58
ENSSSCG00000003194	10863.3	12986.7	18844.2	9790.79	13490.3	12332	7257.07	12811.5	12248.4	13207.6	14870.9	11067.7	12948.2	14390.4	10750.9	11239.1	12918.9	12972.8	10771.8	11345.2	11914.2	13019.9	11295.4	10413.1	14921.9	11799.8	12549.7	13139.7
ENSSSCG00000003195	3317.53	5248.76	5010.51	2224.45	3101.6	3267.89	2875.8	2992.02	4761.6	3262.32	3225.24	3582.25	3180.81	4475.39	3869.89	3247.62	4271.1	3352.34	4160.53	3008.08	4075.94	4935.68	4609.44	3364.97	3784.08	5103.89	5684.74	3321.76
ENSSSCG00000003196	1947.52	2737.06	3021.8	1865.98	1959.83	1725.91	1578.42	1716.07	1937.43	2044.55	2148.68	1533.04	1756.05	2362.87	2024.55	1807.08	2169.94	1805.21	1971.79	1735.94	1948.48	1226.5	1667.79	1473.45	2363.05	1986.19	2097.53	1691.44
ENSSSCG00000003197	1594.8	1606.55	2243.99	1149.03	1886.26	1705.9	984.853	1863.51	1858.28	1825.02	1776.88	1966.49	1641.89	1864.9	1439.59	1527.44	1725.38	1373.8	1472.94	1103.22	1399.11	1676.84	1528.01	1443.88	1909.64	1616.25	2095.31	1666.39
ENSSSCG00000003198	850.263	907.031	1111.63	778.825	812.182	791.003	793.354	772.937	730.307	826.774	954.475	839.313	776.737	877.119	747.592	681.833	831.294	721.568	693.668	804.508	751.391	572.926	899.016	605.695	700.913	816.419	763.142	821.672
ENSSSCG00000003199	4164.24	4204.64	5319.24	3227.32	4728.9	4632.61	2666.07	4437.07	4965.15	5203.11	5200.78	5151.69	4028.06	4897.17	4010.94	4340.56	4460.48	4785.21	4966.37	4016.82	3957.21	5017.62	4744.98	4110.37	5421.68	5001.84	6075.19	4808.78
ENSSSCG00000003201	645.027	915.482	746.177	342.47	396.282	407.891	608.486	803.291	522.052	566.837	447.271	519.47	416.349	429.035	355.127	337.574	415.647	653.52	348.31	590.736	416.455	700.673	245.667	291.631	389.396	378.869	301.707	625.272
ENSSSCG00000003204	579.28	520.182	483.27	439.556	409.034	306.871	429.422	462.895	642.671	541.717	467.249	419.105	391.726	619.516	479.587	348.715	386.741	802.456	405.132	420.864	484.683	478.084	472.274	553.691	842.803	554.91	494.711	729.484
ENSSSCG00000003207	1.77693	9.38956	4.36361	7.46819	2.94269	1.90603	1.658	9.75657	4.71166	1.09217	1.10985	11.0291	7.83452	1.8141	0.829735	2.22821	2.99027	5.13572	7.37945	1.90868	1.77215	5.80669	5.29456	4.07876	0	8.92958	1.10922	0
ENSSSCG00000003211	4132.26	5029.05	5897.42	4527.85	5045.73	4247.59	3146.06	4665.81	5788.75	5147.41	5587.01	4797.65	5401.34	4947.97	4602.54	4574.52	5179.14	5327.02	4610.68	4717.3	4549.1	4211.78	6105.68	4686.49	6807.5	5416.43	5700.27	4741.65
ENSSSCG00000003212	36.4271	33.8024	31.6362	51.2104	34.3314	17.1543	42.279	34.69	48.0589	46.9634	38.8449	37.4989	30.2189	27.2116	63.8896	59.0476	80.7372	43.6536	37.6352	52.4887	50.5062	66.4543	80.4773	49.9648	37.3394	43.3722	69.8807	42.0856
ENSSSCG00000003214	58.6388	107.98	81.8176	158.966	136.345	25.7314	58.859	26.0175	108.368	34.9495	134.292	49.6309	127.591	65.3077	65.5491	99.1554	73.7599	168.195	84.1257	102.114	62.9113	26.4527	39.1797	62.201	166.427	110.982	105.376	124.253
ENSSSCG00000003216	669.904	599.993	878.176	406.483	475.735	654.722	344.864	619	551.264	713.188	632.617	626.452	492.455	630.401	412.378	554.825	532.267	444.24	582.239	406.549	435.948	710.351	630.052	404.817	629.435	521.743	666.64	478.974
ENSSSCG00000003217	1257.18	1574.63	2056.35	1580.05	1718.53	1457.16	1289.92	1532.87	1725.41	1574.91	1714.72	1601.42	1818.73	1620.9	1571.52	1423.83	1766.25	1634.44	1695.06	1451.55	1718.98	1169.08	1924.04	1566.24	1937.38	1606.05	1822.45	1760.58
ENSSSCG00000003218	509627	430960	672894	481019	441435	518691	262589	466493	385445	485710	467368	463390	404488	557363	325554	476166	423376	441706	386052	391826	329472	68860.8	364818	287696	388425	393514	370614	261218
ENSSSCG00000003219	181.247	268.541	309.816	327.533	172.638	199.18	87.0451	122.499	176.216	162.734	261.926	167.642	219.367	180.503	143.544	183.828	245.202	137.38	194.817	108.795	204.683	54.8409	138.717	98.9099	252.841	121.187	106.485	69.1407
ENSSSCG00000003222	81.7389	82.6281	119.999	117.357	70.6246	106.738	69.636	73.7163	60.3093	64.4382	44.3942	56.2483	76.1068	65.3077	116.993	60.1617	80.7372	77.0358	97.4087	73.4842	93.9238	20.646	134.482	46.9057	140.823	34.4427	72.0992	37.0754
ENSSSCG00000003225	0.888467	0	1.0909	1.06688	0	1.90603	0	0	4.71166	0	1.10985	0	3.35765	3.62821	1.65947	0	0	1.28393	1.47589	0	7.08859	3.87112	4.23565	0	0	1.27565	1.10922	1.00204
ENSSSCG00000003226	161.701	202.814	230.18	147.23	179.504	171.543	168.287	163.694	189.409	145.259	230.85	183.083	133.187	151.478	178.393	125.894	158.484	156.639	132.83	130.745	163.924	156.135	180.015	158.052	211.234	149.252	219.625	188.383
ENSSSCG00000003227	0	0	0	0	0.980897	0	0	0	0	0	0	0	0	4.53526	0.829735	0	0.996755	1.28393	0	0	0.886074	0	0	0	2.13368	3.82696	1.10922	5.01019
ENSSSCG00000003228	7.9962	29.1076	26.1816	11.7357	28.446	11.4362	14.093	4.33625	23.5583	19.6591	13.3182	20.9553	14.5498	34.468	18.2542	31.195	27.9091	28.2465	45.7526	20.0411	31.8987	20.0008	24.355	22.4332	18.1363	16.5835	55.4609	33.0673
ENSSSCG00000003229	2543.68	2865.69	3527.98	3202.79	3271.29	2241.49	2246.59	2936.73	2655.49	3004.57	2512.71	3237.04	3006.22	2550.63	2236.97	2954.61	2707.19	3443.5	3009.34	3397.45	2223.16	6580.91	2705.52	2407.49	2474	2405.88	3472.96	4172.49
ENSSSCG00000003230	44.4233	90.1398	93.8176	14.9364	10.7899	18.1073	10.777	27.1016	56.5399	46.9634	7.76898	86.0269	6.7153	9.97757	14.9352	25.6244	52.828	102.714	115.857	31.4932	19.4936	301.948	70.9471	33.6497	40.5399	68.8853	72.0992	31.0632
ENSSSCG00000003231	69.3004	74.1775	69.8177	88.5514	108.88	101.973	96.1641	132.256	104.599	150.72	146.501	91.5414	81.7028	96.1475	88.7817	89.1285	128.581	66.7643	107.002	119.292	84.177	301.948	94.2431	156.012	54.4088	98.2254	103.157	113.23
ENSSSCG00000003233	104.839	106.102	92.7267	115.223	72.5863	79.1003	65.491	55.2872	66.9056	67.7147	62.1518	58.4542	79.4644	69.843	57.2517	32.3091	41.8637	65.4804	79.6981	50.58	101.012	53.5505	110.127	29.571	55.4756	100.777	74.3176	68.1386
ENSSSCG00000003234	15.1039	8.4506	37.0907	8.53507	7.84717	7.62413	5.803	15.1769	7.53866	2.18434	1.10985	4.41163	7.83452	12.6987	6.63788	2.22821	8.9708	10.2714	12.5451	0.95434	10.6329	12.9037	20.1193	7.13782	9.60155	5.10262	15.5291	2.00408
ENSSSCG00000003235	103.062	156.806	128.726	78.9494	119.669	129.61	169.945	104.07	163.023	125.6	166.478	104.776	91.7758	143.314	96.2493	93.5849	189.383	146.368	95.1949	127.882	210.886	117.424	172.603	137.658	220.836	132.668	177.475	167.34
ENSSSCG00000003236	20.4347	46.9478	38.1816	59.7455	77.4908	37.1676	58.859	72.6323	83.8676	70.9912	95.4475	60.66	87.2989	65.3077	73.8464	88.0144	84.7242	60.3447	39.849	72.5298	43.4176	178.717	101.655	101.969	51.2083	70.161	54.3517	56.1142
ENSSSCG00000003238	30.2079	35.6803	16.3635	30.9396	35.3123	16.2013	24.041	27.1016	55.5976	30.5808	41.0646	48.528	29.0996	55.3302	44.8057	33.4232	35.8832	65.4804	48.7044	20.0411	42.5316	33.5497	37.0619	60.1617	44.8072	52.3018	94.2835	13.0265
ENSSSCG00000003239	4.44233	16.9012	7.63631	6.4013	2.94269	0.953016	9.94801	109.49	9.42332	13.1061	26.6365	14.3378	4.47687	14.5128	293.726	25.6244	6.97729	5.13572	11.8071	23.8585	2.65822	8.38743	2.11782	31.6104	3.20052	2.55131	17.7475	34.0693
ENSSSCG00000003240	153.705	67.6048	73.0904	123.759	48.0639	34.3086	86.2161	83.4729	56.5399	70.9912	72.1405	48.528	64.9146	87.077	80.4843	56.8194	60.8021	41.0857	39.849	47.717	91.2656	50.3246	34.9441	60.1617	49.0746	96.9497	38.8226	70.1427
ENSSSCG00000003241	16.8809	37.5582	9.81812	37.3409	41.1977	46.6978	45.595	35.7741	26.3853	31.673	33.2956	31.9843	23.5036	22.6763	34.8489	13.3693	58.8086	30.8143	45.7526	29.5845	51.3923	26.4527	33.8852	50.9845	36.2725	10.2052	44.3687	31.0632
ENSSSCG00000003243	33.7617	29.1076	11.9999	27.739	27.4651	20.9663	26.528	17.345	22.616	10.9217	18.8675	18.7494	25.742	23.5833	13.2758	21.168	25.9156	15.4072	22.1384	5.72604	27.4683	24.5171	16.9426	25.4922	16.0026	28.0644	28.8397	35.0713
ENSSSCG00000003248	0.888467	0	3.27271	0	3.92359	0.953016	0.829001	4.33625	0	0	0	0	0	0	1.65947	0	0	0	0.737945	3.81736	2.65822	1.29037	9.5302	0	4.26736	1.27565	1.10922	2.00408
ENSSSCG00000003251	12.4385	3.75582	7.63631	12.8026	12.7517	14.2952	25.699	11.9247	7.53866	13.1061	2.21971	19.8524	0	8.16347	16.5947	13.3693	5.98053	34.6661	11.0692	4.7717	13.2911	20.0008	4.23565	6.11814	11.7352	10.2052	14.4198	14.0285
ENSSSCG00000003253	3185.15	6479.73	4458.52	3868.52	5065.35	3335.56	4343.13	6239.87	4524.14	5893.36	4919.98	5960.12	4058.28	5631.88	8035.99	7493.48	6778.93	5541.44	5281.47	4916.76	3856.19	6192.51	3323.92	6766.66	4156.41	5978.99	4901.63	4970.11
ENSSSCG00000003255	87.9582	77.9333	69.8177	67.2137	25.5033	31.4495	25.699	20.5972	41.4626	37.1339	42.1745	50.7338	51.484	122.452	66.3788	92.4708	52.828	56.4929	147.589	28.6302	45.1898	14.8393	130.246	13.256	41.6067	36.994	72.0992	37.0754
ENSSSCG00000003256	27.5425	17.8402	26.1816	13.8695	17.6561	12.3892	4.974	6.50438	15.0773	6.55303	24.4168	5.51454	26.8612	11.7917	8.29735	20.0539	27.9091	11.5554	5.90356	8.58906	4.43037	5.1615	23.296	10.1969	27.7378	11.4809	16.6383	6.01223
ENSSSCG00000003257	2175.86	2008.43	2661.8	1979.07	2251.16	1039.74	1344.64	1238	1299.48	969.849	1238.6	1592.6	2836.1	2630.45	1971.45	2097.86	2026.4	1982.39	2200.55	1607.11	1436.33	2126.54	1751.44	858.578	1676	1270.55	2419.2	2511.11
ENSSSCG00000003259	11.5501	22.5349	18.5453	3.20065	0.980897	5.7181	5.803	18.4291	16.0196	7.64521	36.6252	2.20582	13.4306	1.8141	14.9352	13.3693	9.96755	6.41965	14.021	10.4977	17.7215	26.4527	12.7069	18.3544	8.53471	16.5835	11.0922	7.01427
ENSSSCG00000003262	1081.26	1492.94	1717.08	1269.59	1486.06	1294.2	962.47	1419.04	1562.39	1584.74	1421.72	1441.5	1364.33	1378.72	1226.35	1002.7	1338.64	1395.63	1255.24	1271.18	1428.35	1278.12	1633.9	1293.99	1720.81	1401.94	1860.16	1639.33
ENSSSCG00000003263	1525.5	1515.47	1959.26	1463.76	1609.65	1373.3	1041.22	1592.49	1421.04	1335.73	1466.12	1533.04	1364.33	1561.04	1184.03	1244.46	1406.42	1286.5	1283.29	1157.61	1353.92	1412.32	1418.94	1340.89	1496.78	1294.79	1504.1	1329.71
ENSSSCG00000003264	1768.94	2385.89	2039.99	942.058	1554.72	1566.76	1048.69	1655.37	2389.75	1651.36	2043.24	1987.44	1412.45	2286.68	1885.16	1241.11	2194.85	1626.74	2120.12	1343.71	1851.89	1855.56	2227.95	1752.85	2393.99	2533.45	2328.25	1371.79
ENSSSCG00000003265	334.064	315.489	439.633	250.718	291.326	452.683	296.782	486.745	322.278	340.758	360.703	376.092	228.32	355.564	274.642	279.641	297.033	247.798	308.461	264.352	384.556	283.237	347.323	317.123	347.79	364.837	336.093	382.779
ENSSSCG00000003266	0.888467	0.938956	1.0909	0	0	0.953016	0.829001	0	1.88466	2.18434	1.10985	1.10291	0	0	0.829735	0	6.97729	1.28393	0	0.95434	0	2.58075	0	0	1.06684	1.27565	0	0
ENSSSCG00000003267	875.14	1060.08	1479.26	787.36	1185.9	1016.87	869.622	1466.74	1436.11	1182.82	1223.06	1337.83	1312.84	1234.5	1167.44	1262.28	1268.87	920.578	1064.85	1003.01	1235.19	1357.47	1179.63	1162.45	1249.27	1224.63	1165.79	1112.26
ENSSSCG00000003268	590.83	787.784	863.994	631.595	778.832	647.098	683.096	805.459	719.942	732.848	714.746	770.933	881.943	897.981	813.97	814.412	878.141	730.556	570.432	770.152	777.973	965.2	663.937	630.168	652.906	650.584	769.797	937.908
ENSSSCG00000003269	294.082	636.612	601.087	504.636	583.633	457.448	334.916	573.47	498.494	460.897	475.018	506.235	452.164	644.914	1038	545.912	479.439	400.586	507.706	427.544	402.278	327.755	454.273	440.506	535.553	524.294	534.643	415.846
ENSSSCG00000003271	30.2079	29.1076	30.5453	66.1468	42.1786	37.1676	47.253	37.9422	27.3276	18.5669	46.6139	30.8814	38.0534	29.0257	49.7841	49.0207	47.8442	29.5304	20.6625	17.1781	25.6961	48.389	60.3579	14.2756	28.8047	30.6157	36.6042	46.0938
ENSSSCG00000003272	3.55387	3.75582	17.4544	6.4013	14.7134	19.0603	33.16	48.7829	10.3657	41.5025	12.2084	19.8524	7.83452	10.8846	10.7866	18.9398	5.98053	7.70358	8.1174	9.5434	26.5822	34.1949	20.1193	17.3347	17.0694	15.3079	16.6383	16.0326
ENSSSCG00000003275	11.5501	2.81687	3.27271	3.20065	2.94269	9.53016	4.145	4.33625	8.48099	0	6.65912	4.41163	3.35765	12.6987	5.80815	3.34232	14.9513	1.28393	5.16562	9.5434	3.5443	13.5489	9.5302	8.15751	5.3342	15.3079	0	15.0306
ENSSSCG00000003278	23.9886	36.6193	20.7271	19.2039	12.7517	13.3422	33.16	3.25219	45.2319	4.36869	67.7011	12.132	22.3843	64.4007	30.7002	6.68464	37.8767	25.6786	3.68973	34.3562	48.7341	77.4225	30.7084	36.7088	23.4705	40.8209	12.2014	116.236
ENSSSCG00000003282	16.8809	9.38956	20.7271	5.33442	23.5415	28.5905	6.632	15.1769	34.8663	28.3965	36.6252	33.0873	11.1922	9.97757	21.5731	32.3091	19.9351	23.1107	48.7044	42.9453	40.7594	40.0016	62.4758	34.6694	26.671	25.5131	21.0751	25.051
ENSSSCG00000003288	1389.56	1451.63	1937.44	1475.5	1635.15	1318.97	947.548	1596.83	1751.8	1655.73	1723.6	1707.3	1343.06	1448.56	1242.11	1026.09	1575.87	1547.14	1460.39	1325.58	1190	1057.46	1497.3	1503.02	2082.47	1515.48	1632.77	1532.12
ENSSSCG00000003289	836.936	997.171	1012.36	713.745	1028.96	616.601	596.051	839.065	943.274	822.406	795.765	1020.19	716.299	814.533	682.872	653.98	811.359	852.529	878.155	736.75	845.315	1832.33	929.724	694.408	758.523	1118.75	1193.52	864.759
ENSSSCG00000003301	4375.7	6397.11	6518.14	4806.31	6193.38	4764.13	3157.66	5028.97	7313.44	6107.43	5780.12	6925.16	5584.89	6452.77	5431.45	4906.52	6000.47	5799.51	5619.45	4803.19	5447.58	5671.84	6761.15	5558.33	7302.51	6762.24	7974.17	5663.52
ENSSSCG00000003302	3.55387	12.2064	9.81812	0	15.6943	17.1543	9.94801	2.16813	10.3657	7.64521	8.87883	2.20582	15.669	24.4904	11.6163	11.1411	8.9708	20.5429	6.64151	8.58906	10.6329	20.646	14.8248	13.256	1.06684	8.92958	14.4198	13.0265
ENSSSCG00000003317	1177.22	1912.65	2481.8	1203.44	1983.37	1874.58	1037.08	2080.32	1655.68	1829.39	1815.72	1795.54	1442.67	1632.69	1398.93	1387.06	1741.33	1236.42	1439.73	1246.37	1611.77	1863.3	1769.44	1598.87	2006.72	1509.1	2024.32	1572.2
ENSSSCG00000003318	3.55387	1.87791	13.0908	1.06688	0.980897	9.53016	6.632	10.8406	13.1926	7.64521	8.87883	2.20582	0	0	4.14868	14.4834	13.9546	1.28393	14.021	1.90868	11.519	1.93556	8.47129	3.05907	11.7352	6.37827	3.32765	2.00408
ENSSSCG00000003322	34.6502	40.3751	40.3634	69.3474	56.892	57.181	51.398	42.2785	38.6356	62.2538	61.042	44.1163	69.3915	50.7949	40.657	28.9668	53.8248	48.7893	72.3186	58.2147	40.7594	58.0669	81.5362	49.9648	49.0746	57.4044	59.8978	60.1223
ENSSSCG00000003324	28.4309	9.38956	30.5453	45.876	30.4078	31.4495	16.58	58.5394	25.443	21.8434	53.273	31.9843	12.3114	0	9.95682	24.5103	13.9546	30.8143	44.2767	29.5845	21.2658	29.6786	44.4743	17.3347	16.0026	0	25.512	0
ENSSSCG00000003326	1218.98	1698.57	1266.54	1005	1432.11	1221.77	1052.83	728.491	1405.02	1035.38	1039.93	1241.88	1246.81	1843.13	1587.28	1684.53	1483.17	1507.33	1652.26	998.239	1029.62	1498.77	1606.37	1179.78	1419.96	1535.89	2238.4	1289.62
ENSSSCG00000003329	519.753	873.229	836.722	495.034	619.927	706.185	639.988	642.85	909.351	595.234	522.741	987.103	817.028	1008.64	743.443	711.914	955.888	623.99	1017.63	738.659	964.049	852.292	895.839	654.64	932.417	867.445	1084.82	761.549
ENSSSCG00000003331	9.77313	30.9855	27.2725	4.26754	15.6943	9.53016	24.87	11.9247	23.5583	27.3043	12.2084	16.5436	7.83452	12.6987	24.8921	16.7116	18.9383	7.70358	13.283	27.6758	23.0379	29.0334	26.4728	24.4725	10.6684	11.4809	29.9489	29.0591
ENSSSCG00000003332	4840.37	5196.18	6995.95	4729.5	6134.53	4963.31	4214.64	6374.29	6221.28	5478.34	5428.3	6134.38	6166.89	6121.69	4653.16	4985.63	5122.32	5217.89	5262.29	5019.83	5986.32	5480.87	6844.8	5077.03	6125.79	5911.38	6009.74	5263.71
ENSSSCG00000003333	1.77693	39.4361	18.5453	10.6688	14.7134	2.85905	11.606	3.25219	12.2503	13.1061	12.2084	9.92618	3.35765	32.6539	14.1055	12.2552	10.9643	19.2589	16.9727	10.4977	23.0379	32.9046	14.8248	4.07876	10.6684	35.7183	25.512	19.0387
ENSSSCG00000003334	1470.41	1659.14	2037.8	1906.52	1934.33	1665.87	1327.23	1807.13	1692.43	1849.05	1680.32	1892.59	1994.44	1855.83	1452.87	1647.76	1630.69	1779.53	1923.82	1527.9	1821.77	1267.79	1932.51	1506.08	2141.15	1993.85	2344.89	1699.46
ENSSSCG00000003339	1696.97	1790.59	1867.62	1278.13	1628.29	1814.54	1214.49	1786.54	1944.03	1915.67	1660.34	1952.15	1725.83	1826.8	1666.11	1541.92	1808.11	1748.71	1794.68	1628.1	1664.05	2008.47	1973.81	1691.66	2339.58	1742.54	2179.61	1783.63
ENSSSCG00000003341	472.664	638.49	644.723	344.603	611.099	470.79	387.143	650.438	750.096	526.427	510.533	687.112	440.971	480.737	389.976	451.213	495.387	444.24	548.293	473.352	790.378	891.649	730.649	481.293	594.229	521.743	770.907	486.991
ENSSSCG00000003342	22894	36916	43594.6	20906.7	42346.3	23092.5	13930.5	28510.9	38527.2	26667.6	16731.1	33720.3	30204.3	35587.3	23716.3	26761.9	31949	32123.9	29159.9	25069.5	25013.9	48654.9	37618.9	26232.5	29685.9	35039.7	43349.3	25408.7
ENSSSCG00000003343	661.908	764.31	1001.45	722.28	780.794	750.977	550.456	767.517	980.025	771.074	675.901	807.329	735.326	779.157	606.537	616.101	707.696	789.617	795.505	514.389	700.885	885.197	925.488	815.751	858.806	937.606	1161.35	713.451
ENSSSCG00000003344	1630.34	3289.16	2979.25	2048.42	2351.21	2348.23	2264.83	2538.88	2867.52	2575.34	3137.56	3306.52	2756.63	2912.54	3265.01	3554	3330.16	2447.17	3000.48	3567.32	3247.46	3804.02	2902.48	2770.5	2348.11	2712.04	3099.16	2937.98
ENSSSCG00000003346	5.3308	15.9622	7.63631	5.33442	7.84717	1.90603	16.58	4.33625	16.962	2.18434	6.65912	4.41163	4.47687	4.53526	6.63788	11.1411	15.9481	1.28393	17.7107	11.4521	22.1519	6.45187	8.47129	7.13782	4.26736	5.10262	7.76453	1.00204
ENSSSCG00000003348	3841.73	3793.38	4694.15	3249.73	3614.6	3666.25	2386.69	4202.92	3832.46	4515.04	4470.49	4459.06	4162.37	4536.17	3449.21	3704.4	3675.04	4139.39	4034.35	3573.05	3772.9	3185.29	4239.88	3384.35	4434.85	3967.28	4538.92	4194.53
ENSSSCG00000003350	8405.78	10177.3	12329.4	7184.4	9604.94	8821.12	5618.97	8938.11	10435.4	8651.1	8202.93	10948.6	10250.9	13300.1	9601.7	9540.09	10240.7	9326.47	10430.1	8964.11	9485.42	11436.6	12038.8	7910.75	12208.9	11487.3	14025	9232.78
ENSSSCG00000003351	134.158	278.87	414.543	162.166	172.638	282.093	360.615	371.834	307.2	174.748	211.982	420.208	354.792	631.308	375.04	399.964	346.871	223.404	243.522	308.252	599.872	514.214	254.139	400.738	234.705	381.421	309.472	293.597
ENSSSCG00000003352	2899.07	3126.72	3882.52	2671.48	2951.52	2810.44	2107.32	3287.97	3416.9	3352.97	3564.85	3367.18	2800.28	3435.01	3065.04	3133.98	3239.45	3493.57	3329.61	3082.52	3319.23	2827.86	3096.26	3040.71	3969.71	3340.94	3858.97	3374.87
ENSSSCG00000003353	959.544	1039.42	1048.36	1058.35	1024.06	1033.07	964.128	916.034	1316.44	757.967	894.542	1044.45	1103.55	1492.1	1002.32	1147.53	954.891	959.095	1081.09	910.44	1312.28	876.81	1100.21	929.957	919.615	1173.6	935.071	823.676
ENSSSCG00000003354	5158.44	6585.84	4831.6	4945.01	4619.04	4520.15	5799.69	3503.69	6267.45	3893.59	5095.34	5010.51	3992.25	5728.94	5072.17	5039.1	5904.78	5953.58	5909.46	4974.02	7438.59	5202.15	7253.54	5119.86	5893.22	7569.73	7597.03	4656.47
ENSSSCG00000003356	7.10773	15.0233	4.36361	4.26754	29.4269	14.2952	12.435	14.0928	3.76933	7.64521	7.76898	13.2349	12.3114	11.7917	29.8705	8.91285	10.9643	3.85179	4.42767	25.7672	7.97467	5.1615	13.7658	5.09845	17.0694	5.10262	25.512	5.01019
ENSSSCG00000003360	631.7	1001.87	754.904	684.939	650.334	684.265	679.78	547.452	675.652	737.216	663.693	790.785	695.034	540.603	678.723	675.148	820.329	636.829	637.584	559.243	846.201	697.447	830.186	625.069	607.031	621.244	949.491	687.398
ENSSSCG00000003362	936.444	1269.47	1074.54	922.854	1394.83	1107.4	1073.56	1076.48	1314.55	969.849	1104.3	1170.19	939.023	1217.26	922.666	1135.27	1091.45	1150.4	1181.45	969.609	1223.67	1198.11	1397.76	1178.76	1464.77	1510.37	1771.42	1221.48
ENSSSCG00000003366	4.44233	31.9245	37.0907	16.0033	27.4651	11.4362	18.238	27.1016	22.616	12.0139	19.9774	23.1611	48.1263	24.4904	7.46762	36.7655	16.9448	16.6911	12.5451	5.72604	43.4176	27.0979	15.8837	23.4529	14.9357	54.8531	16.6383	17.0347
ENSSSCG00000003368	7.9962	15.0233	9.81812	12.8026	35.3123	6.67111	9.11901	9.75657	8.48099	16.3826	2.21971	16.5436	3.35765	19.9551	12.446	12.2552	6.97729	10.2714	11.8071	11.4521	15.0633	182.588	8.47129	46.9057	16.0026	21.6861	9.98296	15.0306
ENSSSCG00000003369	1948.41	2696.68	1749.81	3517.52	4503.3	3272.66	3153.52	3436.48	3158.7	3951.48	2670.31	4464.57	2494.73	2233.16	2866.74	1763.63	2467.97	2567.86	3410.78	2983.27	2926.7	2199.44	4076.81	5628.68	3565.38	4121.64	5525.01	3670.47
ENSSSCG00000003371	231.89	563.374	474.542	467.295	830.819	538.454	622.579	685.128	732.192	708.82	635.946	884.533	758.829	755.574	503.649	817.754	752.55	607.299	619.136	815.96	1140.38	896.81	886.309	701.546	974.024	602.109	888.484	1136.31
ENSSSCG00000003374	0.888467	3.75582	1.0909	0	7.84717	4.76508	4.145	0	8.48099	0	1.10985	0	4.47687	4.53526	4.14868	2.22821	0.996755	5.13572	2.95178	1.90868	9.74681	0.645187	4.23565	3.05907	11.7352	7.65393	2.21844	16.0326
ENSSSCG00000003376	713.439	1186.84	1151.99	855.641	1174.13	883.446	827.343	1220.66	1295.71	952.374	928.948	981.589	925.592	1170.1	1073.68	1157.56	1332.66	1327.58	917.266	1087.95	1029.62	1872.98	830.186	1063.54	746.787	1308.82	1049.32	879.79
ENSSSCG00000003377	31.9848	28.1687	40.3634	58.6786	72.5863	62.899	43.937	124.667	83.8676	44.7791	75.4701	33.0873	32.4573	42.6314	48.9544	75.7592	74.7566	55.209	45.0146	80.1645	29.2404	125.166	78.3594	77.4964	43.7404	51.0262	58.7886	49.0999
ENSSSCG00000003379	13027.6	18967.8	21652.2	11947	31913.5	17072.3	10951.9	11743.7	11294.8	15397.4	11452.6	14325.7	10547.5	10753.1	13611.8	16532.2	9805.08	8021.99	13057.9	7891.43	8998.08	6000.89	14086.7	12546.3	16399.5	17243	18467.4	11294
ENSSSCG00000003382	164.366	153.989	155.999	84.2838	111.822	97.2076	71.294	107.322	111.195	76.4521	164.258	79.4094	129.829	203.18	116.993	100.27	109.643	120.689	87.8155	64.8951	102.785	40.6468	98.4788	58.1223	146.157	126.29	83.1914	67.1366
ENSSSCG00000003383	389.148	494.83	515.997	437.422	385.492	499.38	342.377	519.267	385.414	412.841	512.753	517.264	454.402	400.917	382.508	349.829	392.722	347.945	448.671	436.133	464.303	442.598	543.221	330.379	650.772	341.875	576.793	490.999
ENSSSCG00000003384	1457.97	1535.19	1576.35	1421.09	1770.52	1423.81	1071.07	1471.07	1650.97	1737.65	1618.17	1570.54	1475.13	1450.38	1218.05	1163.13	1354.59	1733.31	1503.93	1323.67	1380.5	1403.93	1431.65	1679.43	1590.66	1728.51	1749.24	1460.97
ENSSSCG00000003385	11766	13426.1	14903.9	15769.6	13502	12328.2	11443.5	13754.6	10942.4	12351.4	12777.8	13404.8	13531.3	11392.6	11632.9	12824.5	12479.4	14371	11419.7	14146.2	12413	9637.16	11605.7	11031	13768.6	10975.7	12564.1	13710.9
ENSSSCG00000003386	5.3308	0	0	1.06688	0	0.953016	0.829001	1.08406	0.942332	0	0	0	0	0	4.14868	4.45642	0	10.2714	0.737945	0.95434	0.886074	3.22594	0	7.13782	1.06684	5.10262	0	1.00204
ENSSSCG00000003390	3.55387	0.938956	1.0909	4.26754	3.92359	0	1.658	19.5131	2.827	9.82955	0	2.20582	8.95374	19.9551	2.48921	4.45642	2.99027	1.28393	3.68973	5.72604	11.519	12.9037	3.17673	3.05907	0	1.27565	2.21844	4.00815
ENSSSCG00000003393	2789.79	2897.62	3094.89	4399.83	7873.66	4467.74	2772.18	3550.31	4201.86	5040.37	3704.69	6186.21	1885.88	2378.29	3236.8	2705.05	3819.57	4131.69	5153.07	2741.82	4813.15	4673.74	6474.18	5715.36	7633.23	9381.16	10086.1	4439.03
ENSSSCG00000003395	67.5235	51.6426	92.7267	138.695	196.179	136.281	135.956	114.911	182.812	155.088	157.599	89.3356	64.9146	118.824	79.6546	125.894	138.549	86.0233	95.9329	143.151	96.5821	233.558	139.776	107.067	76.8124	118.636	118.686	131.267
ENSSSCG00000003396	4153.58	4463.8	4702.88	3677.55	5643.1	4830.84	4804.89	5240.36	6821.54	4871.09	4471.6	6520.4	4495.89	4743.88	4642.37	5003.45	5923.72	4055.93	4561.24	4596.1	6774.92	8388.08	6738.91	5558.33	5459.02	5679.21	6270.41	5722.64
ENSSSCG00000003398	2180.3	1866.64	1879.62	2018.54	1966.7	2495.95	2006.18	2374.1	2140.98	2596.09	2193.07	2052.51	2197.02	2173.3	2030.36	1955.26	1934.7	2145.45	1923.82	2300.91	1540.88	1715.55	1525.89	2035.3	2424.93	2666.12	1841.3	2409.9
ENSSSCG00000003399	30.2079	55.3984	26.1816	19.2039	5.88538	42.8857	27.357	74.8004	41.4626	20.7513	11.0985	48.528	51.484	65.3077	58.0815	63.5041	44.854	35.95	31.7316	33.4019	111.645	87.7455	32.8263	53.0238	21.3368	59.9557	74.3176	91.1855
ENSSSCG00000003400	545.519	966.186	772.359	1365.61	1523.33	505.098	852.213	636.345	1055.41	1259.27	553.817	1085.26	676.007	624.959	761.697	832.237	645.897	676.631	951.949	719.572	612.277	223.88	937.137	1047.22	905.746	845.759	1121.42	709.443
ENSSSCG00000003401	27466.9	19474.9	16619.9	31754.7	32343.1	29288.1	27905.8	26486.9	32768.7	48475	40937	26623.1	21055.8	24535.8	26913.3	30806.1	23476.6	36657.5	28819	38568.7	18780.3	17808.5	26950.4	44584.9	38904.4	41889.9	38573.1	37120.5
ENSSSCG00000003402	765.858	818.77	1670.17	644.398	891.635	1026.4	1066.09	1565.39	1143.99	990.6	876.785	1133.79	806.955	907.052	809.822	799.928	813.352	754.951	838.306	799.737	1157.21	1091.66	854.541	1163.47	803.33	1029.45	915.105	840.71
ENSSSCG00000003403	18.6578	21.596	8.72721	30.9396	14.7134	12.3892	9.11901	24.9335	10.3657	12.0139	15.538	17.6465	11.1922	9.97757	17.4244	8.91285	21.9286	26.9625	11.8071	7.63472	33.6708	16.1297	24.355	6.11814	24.5373	33.167	12.2014	8.01631
ENSSSCG00000003404	684.119	558.679	613.087	569.716	425.709	605.165	491.597	623.337	539.014	510.044	582.673	549.248	652.503	586.863	607.366	399.964	599.05	591.892	542.39	639.408	580.379	512.924	564.4	451.722	721.183	622.519	443.687	655.333
ENSSSCG00000003405	1093.7	1497.63	1769.44	1079.69	1607.69	1226.53	930.139	1368.09	1733.89	1330.27	1392.87	1765.76	1266.95	1424.07	1172.42	1121.9	1149.26	1224.87	1148.98	947.659	1128.86	1235.53	1576.72	1320.5	1536.25	1128.95	1419.8	1212.47
ENSSSCG00000003407	2705.38	3260.99	3185.43	2012.14	2782.8	3711.04	2027.74	2086.82	4345.09	4022.47	5231.85	4333.33	2762.23	3618.23	3251.73	3587.42	3245.43	2985.14	3282.38	2286.6	3224.42	1830.4	4587.2	3712.69	6182.33	5857.8	4972.62	3155.42
ENSSSCG00000003410	71.0773	69.4827	61.0905	76.8156	114.765	52.4159	113.573	60.7076	106.484	44.7791	74.3602	98.1589	78.3452	63.4936	74.6762	61.2758	54.8215	89.8751	52.3941	60.1234	145.316	81.2936	93.1842	90.7523	61.8767	81.6419	123.123	50.1019
ENSSSCG00000003412	847.597	671.353	688.359	648.665	658.182	818.641	557.917	956.144	707.691	968.757	958.914	700.347	650.265	763.738	513.606	592.704	555.193	829.419	688.503	631.773	672.53	823.904	767.711	911.602	811.865	789.63	723.21	678.38
ENSSSCG00000003413	3636.49	2644.1	3208.34	3224.12	2801.44	3469.93	2332.81	2719.92	2835.48	3431.6	3645.87	3100.28	2842.81	3286.25	2912.37	3125.07	2795.9	3543.65	3024.84	2865.88	2212.53	2836.89	2562.57	2978.51	3681.66	2955.69	3735.85	3461.04
ENSSSCG00000003414	33.7617	3.75582	157.09	50.1435	87.2998	31.4495	149.22	311.126	40.5203	36.0417	103.216	9.92618	96.2527	6.34936	91.2709	618.329	49.8378	6.41965	26.566	71.5755	82.4049	53.5505	36.003	18.3544	9.60155	7.65393	8.87374	19.0387
ENSSSCG00000003419	445.122	442.248	574.905	419.285	464.945	549.89	333.258	462.895	388.241	467.45	471.688	480.868	568.562	624.959	517.755	604.96	470.468	531.547	447.195	455.22	509.493	615.509	552.752	500.667	652.906	426.068	481.401	619.26
ENSSSCG00000003420	532.192	671.353	783.268	676.404	843.571	575.622	460.095	725.239	711.461	772.166	661.473	769.83	754.352	615.888	600.728	718.598	698.725	733.124	689.241	564.969	633.543	827.775	698.881	708.684	752.122	565.115	768.688	910.853
ENSSSCG00000003421	336.729	459.149	418.906	379.811	455.136	321.166	336.574	423.869	446.665	347.311	330.737	387.121	420.826	347.401	345.17	420.018	424.618	265.773	391.111	334.019	467.847	406.468	487.099	276.336	458.741	278.093	359.387	350.713
ENSSSCG00000003423	5.3308	0	8.72721	2.13377	0.980897	0	12.435	8.67251	6.59632	0	3.32956	0	6.7153	0	1.65947	1.11411	0.996755	0	2.95178	0.95434	0	9.67781	12.7069	2.03938	0	0	0	1.00204
ENSSSCG00000003428	757.862	1136.14	1047.27	859.908	1186.88	946.345	877.083	848.822	1026.2	863.908	871.235	1509.88	1071.09	1262.62	1057.91	965.93	1081.48	654.804	1187.35	748.202	1071.26	1056.17	1212.45	821.87	1081.77	952.914	1174.66	1014.06
ENSSSCG00000003429	398.033	372.765	426.543	416.085	616.003	455.542	380.511	456.391	363.74	309.085	381.79	400.356	284.281	352.843	369.232	285.211	347.868	297.872	333.551	309.206	395.189	407.113	459.568	330.379	441.671	585.525	368.26	305.622
ENSSSCG00000003432	5009.18	6491	8383.58	5410.17	7728.48	6214.62	4658.98	6019.81	6694.33	6372.82	5997.65	6894.28	6527.27	6571.59	5504.46	5009.02	5151.23	5844.45	5378.14	5113.35	5529.99	4935.04	7632.63	4552.91	7328.12	6670.4	8560.94	6191.6
ENSSSCG00000003433	2440.62	3038.46	2307.26	2657.61	2863.24	2184.31	2080.79	2173.55	2951.38	2746.81	2630.35	3758.71	3711.32	3249.06	4109.68	3824.73	3419.87	2714.23	3895.61	3832.63	3113.66	2431.07	3507.11	3824.85	4523.4	3918.81	4625.44	4265.68
ENSSSCG00000003434	10001.5	9855.28	10311.2	10958	11613.8	8235.96	6608.79	9067.11	9151.93	8822.57	9051.97	10330.9	10320.3	10735.9	10011.6	10040.3	8920.96	12029.1	9814.67	10498.7	6938.85	13992.8	8216.09	8939.62	10357.9	9919.49	10821.5	10704.8
ENSSSCG00000003435	541.965	571.824	739.631	456.626	571.863	462.213	382.169	586.478	536.187	581.036	526.071	587.85	534.986	537.882	394.954	394.394	476.449	495.597	408.084	401.777	513.923	1247.15	578.166	523.101	463.008	390.35	586.776	527.072
ENSSSCG00000003437	7.9962	15.9622	19.6362	7.46819	2.94269	25.7314	14.093	16.261	35.8086	17.4748	23.3069	31.9843	13.4306	37.1891	10.7866	3.34232	23.9221	1.28393	34.6834	12.4064	12.405	12.2586	24.355	26.5119	9.60155	16.5835	7.76453	9.01835
ENSSSCG00000003438	2374.87	1924.86	1515.26	2401.56	2068.71	2708.47	1824.63	1232.58	1907.28	1656.83	1520.5	1756.93	2067.19	2022.73	2242.77	2527.91	2369.29	2605.09	2074.36	1956.4	1242.28	1692.97	1550.25	1431.64	1495.71	1819.08	1973.3	1786.63
ENSSSCG00000003439	4070.07	2871.33	3859.61	2544.52	2801.44	2832.36	2201.83	3408.3	2602.72	2111.17	2729.13	4934.41	4312.34	2694.85	4357.77	3299.98	3452.76	3177.73	3308.95	3954.78	4163.66	2911.09	4656.03	2379.95	4578.87	2455.63	3050.35	3500.12
ENSSSCG00000003449	82.6274	34.7414	53.4542	67.2137	123.593	75.2883	54.714	18.4291	32.9816	19.6591	27.7464	27.5727	78.3452	48.9808	58.9112	25.6244	44.854	21.8268	78.9601	13.3608	70.8859	65.8091	92.1253	27.5316	54.4088	47.1992	106.485	71.1447
ENSSSCG00000003451	363.383	440.37	400.361	727.615	770.985	355.475	688.07	374.002	722.769	511.137	350.714	517.264	461.117	644.914	423.165	612.758	581.108	254.218	643.488	388.416	452.784	452.276	609.933	747.432	350.99	685.026	630.036	652.327
ENSSSCG00000003453	256.767	217.838	149.454	220.845	264.842	267.797	254.503	129.004	196.005	179.116	233.069	175.362	228.32	247.625	240.623	251.788	253.176	285.032	264.184	243.357	163.924	140.006	167.308	230.45	247.507	192.624	221.844	180.367
ENSSSCG00000003455	17.7693	33.8024	8.72721	14.9364	16.6752	17.1543	43.937	18.4291	29.2123	20.7513	15.538	5.51454	17.9075	19.9551	29.0407	14.4834	20.9319	10.2714	30.9937	30.5389	36.329	32.9046	13.7658	18.3544	29.8715	16.5835	7.76453	39.0795
ENSSSCG00000003458	982.644	1240.36	1662.53	1535.25	2579.76	1734.49	1475.62	2765.45	3110.64	2638.69	2471.65	2190.38	1733.67	2036.33	2496.67	2309.54	2342.37	1639.58	1807.23	2012.7	2465.06	3008.51	2375.14	2885.72	2071.8	2576.82	2209.56	2121.32
ENSSSCG00000003459	26.654	7.51165	57.8178	57.6117	23.5415	21.9194	27.357	31.4378	4.71166	22.9356	19.9774	17.6465	41.411	11.7917	47.2949	20.0539	27.9091	30.8143	13.283	46.7626	30.1265	21.9364	30.7084	12.2363	49.0746	1.27565	55.4609	24.0489
ENSSSCG00000003460	136.824	131.454	169.09	228.313	189.313	205.851	229.633	194.047	173.389	145.259	142.061	143.378	132.068	137.872	118.652	95.8131	129.578	103.998	157.182	144.105	274.683	224.525	207.547	151.934	194.165	114.809	161.946	216.44
ENSSSCG00000003461	11479.9	4134.22	7322.13	6306.35	6276.76	7919.56	5550.99	3140.53	3803.25	3855.37	6487.1	5467.12	4452.25	3515.73	4447.38	3176.32	3167.69	3335.65	3934.72	2764.72	5094.93	2538.17	5976.5	3805.48	7612.96	4319.37	4657.61	4070.28
ENSSSCG00000003463	30.2079	15.0233	19.6362	13.8695	7.84717	2.85905	5.803	7.58845	12.2503	3.27652	42.1745	11.0291	23.5036	24.4904	24.8921	10.027	22.9254	12.8393	8.85534	24.8128	19.4936	14.1941	12.7069	4.07876	50.1414	12.7565	7.76453	12.0245
ENSSSCG00000003464	459.337	412.202	455.997	580.385	518.894	539.407	537.192	407.608	533.36	491.477	432.843	541.528	358.149	315.654	326.086	209.452	410.663	415.993	418.415	307.297	469.619	329.046	512.513	434.388	522.751	454.133	459.216	448.913
ENSSSCG00000003465	1352.25	1968.99	1494.54	1410.42	1336.96	1293.24	1083.5	1286.78	1077.09	1247.26	998.869	1474.59	1981.01	1635.41	2800.36	2287.26	2358.32	1758.98	1793.94	1644.33	1902.4	2002.02	1302.46	1348.03	1225.8	1250.14	1606.15	1258.56
ENSSSCG00000003468	32495.7	33702.9	44463	28125.2	33651.6	34674.5	18510.8	36573.1	30416.6	36765.8	38336.6	37255.2	35149	37036.7	35058.8	30772.7	33865.8	38719.5	31526.5	35470.9	31671.8	30883.8	36891.4	29748.4	50403.9	35797.4	41723.2	31965
ENSSSCG00000003470	254.99	418.774	381.816	327.533	380.588	355.475	246.213	419.533	404.26	403.012	393.998	405.87	603.258	616.795	545.136	427.817	576.124	595.743	421.367	515.343	565.315	1479.41	594.049	693.389	466.209	538.326	420.394	425.866
ENSSSCG00000003471	438.903	954.918	682.905	518.506	891.635	648.051	660.713	1022.27	942.332	753.599	1019.96	801.815	813.671	803.648	1373.21	915.795	1055.56	801.172	630.943	890.399	729.239	1152.95	750.768	1010.51	682.777	973.324	727.647	780.588
ENSSSCG00000003472	112.835	74.1775	89.454	56.5448	76.5099	58.134	46.424	61.7916	73.5019	64.4382	62.1518	87.1298	63.7954	102.497	56.422	65.7323	50.8345	26.9625	73.7945	63.9408	54.9366	68.3899	101.655	61.1814	66.144	98.2254	104.266	45.0917
ENSSSCG00000003473	64.8581	52.5815	51.2724	36.274	24.5224	16.2013	43.937	33.606	22.616	26.2121	15.538	23.1611	45.8879	19.9551	35.6786	27.8527	32.8929	12.8393	33.2075	25.7672	35.443	46.4535	32.8263	13.256	40.5399	17.8592	11.0922	34.0693
ENSSSCG00000003476	0	0	0	4.26754	1.96179	0	0.829001	1.08406	0	0	1.10985	0	0	2.72116	1.65947	1.11411	0	1.28393	1.47589	0.95434	0	0	0	1.01969	0	6.37827	0	0
ENSSSCG00000003477	624.592	669.476	724.359	488.633	556.168	637.568	697.189	739.331	692.614	630.183	683.67	668.363	643.55	753.76	634.748	636.155	705.703	559.793	540.176	602.188	729.239	800.677	641.7	717.861	551.556	609.763	526.879	650.323
ENSSSCG00000003478	430.018	526.754	383.997	302.995	246.205	365.958	353.154	261.259	403.318	212.974	332.956	348.519	434.256	495.25	504.479	412.219	513.329	231.107	467.857	343.562	510.379	320.658	438.389	252.883	387.263	295.952	422.612	352.718
ENSSSCG00000003479	432.683	440.37	533.451	327.533	313.887	381.206	491.597	870.503	634.19	491.477	290.782	802.917	656.98	829.952	735.975	490.207	622.972	577.768	681.123	560.197	662.783	1198.11	519.925	795.358	629.435	432.447	650.002	1040.12
ENSSSCG00000003483	1.77693	0	0	0	0	3.81206	3.316	6.50438	1.88466	2.18434	4.43942	1.10291	3.35765	0.907052	2.48921	1.11411	5.98053	0	0	0	0.886074	4.51631	7.41238	0	0	0	2.21844	4.00815
ENSSSCG00000003485	915.121	1124.87	969.812	1074.35	1156.48	997.808	1302.36	1293.29	1222.2	1317.16	1237.49	1343.34	984.911	1162.84	1168.27	909.111	1146.27	880.776	1134.22	1292.18	1128.86	1081.98	1225.16	1450	1190.59	1233.56	1440.87	1237.52
ENSSSCG00000003486	7372.5	8971.72	10327.6	10041.5	11438.2	8308.39	6321.13	8041.58	10578.6	8758.13	9238.43	10662.9	9537.97	10560.8	8372.03	9183.58	10147	9911.94	9701.76	8414.41	9710.49	7977.74	14634.2	9872.63	13787.8	12020.5	13893	10733.8
ENSSSCG00000003488	10217.4	8326.66	9050.12	11859.5	12385.8	10984.5	8340.57	7375.97	10236.6	10444.4	10773.4	10306.7	9282.79	10311.4	9888.79	11612.3	9785.14	12395.1	10223.5	10303.1	7311	7857.74	7915.36	9458.64	11097.3	11875.1	10485.4	9691.72
ENSSSCG00000003489	2979.92	2544.57	2726.16	1946	2379.66	2507.38	1662.15	2000.1	2647.95	2527.29	3065.42	2659.11	1974.3	2332.94	2283.43	2297.29	2064.28	2386.83	2540.01	2181.62	2062.78	3254.32	2508.56	2293.28	2926.34	2686.53	2483.54	2179.43
ENSSSCG00000003491	163.478	222.533	212.726	174.969	122.612	172.496	107.77	134.424	175.274	133.245	187.565	153.304	209.294	162.362	182.542	168.23	134.562	139.948	137.258	189.914	200.253	147.103	130.246	153.973	123.753	174.765	150.854	261.532
ENSSSCG00000003492	424.687	560.557	453.815	521.706	741.558	513.676	482.478	592.983	800.04	877.014	746.932	629.761	373.818	440.827	551.774	423.36	469.472	490.461	580.025	505.8	492.657	663.898	748.65	1169.58	609.165	909.541	754.268	710.445
ENSSSCG00000003493	6809.21	5702.28	7619.95	5713.16	5219.35	5930.62	4299.2	5746.62	5068.8	5906.47	6534.82	6213.79	6600.02	7134.87	5404.07	6557.63	5511.06	6225.77	4606.99	5981.8	5417.46	4664.06	4984.3	5088.25	5387.54	6264.74	4992.59	4938.05
ENSSSCG00000003505	1835.57	1843.17	1832.72	1441.36	1654.77	1537.21	1445.78	1606.58	1758.39	1650.27	1553.8	1874.94	1526.61	1537.45	1715.89	1457.25	1519.05	1504.77	1831.58	1426.74	1633.03	1363.28	1800.15	1600.91	1706.94	1677.49	1672.7	1372.79
ENSSSCG00000003506	25844.6	21501.2	31660.2	18416.5	23144.3	22698.9	13533.4	26067.4	20332.7	24736.6	24291.4	21990.9	20969.6	25430.1	21132.5	24963.8	22667.2	28299.1	17301.1	23843.2	17300.6	47120.6	19732.8	19070.2	25883.7	19262.4	24768.8	24324.5
ENSSSCG00000003508	77.2966	95.7735	150.544	51.2104	53.9493	81.9594	39.792	62.8757	61.2516	63.346	115.425	63.9687	53.7224	89.7981	102.887	72.4169	67.7793	48.7893	38.3731	32.4475	84.177	36.1305	55.0634	25.4922	59.743	44.6479	35.495	38.0775
ENSSSCG00000003509	9.77313	8.4506	9.81812	5.33442	8.82807	9.53016	0	4.33625	2.827	6.55303	8.87883	11.0291	2.23843	0.907052	0	7.79874	3.98702	0	14.7589	1.90868	3.5443	21.2912	15.8837	10.1969	2.13368	1.27565	0	0
ENSSSCG00000003511	2158.97	1675.1	1516.35	2017.48	1936.29	2169.06	2365.14	2361.09	2137.21	2829.82	2563.76	2085.6	1898.19	1776.01	1720.87	2152.45	1762.26	2204.51	2042.63	2531.86	1786.33	2018.79	1927.22	3228.34	2155.02	2773.27	2172.96	2107.29
ENSSSCG00000003512	11896.6	9057.17	8842.85	13272	11910	10887.3	10555.7	10600	10485.3	15653	15108.4	10767.7	9555.87	11120.5	11479.4	14971.4	10302.5	16094.1	10813.8	14171.9	8018.97	6351.87	9010.28	12908.2	12838.3	11986	11657.9	11310
ENSSSCG00000003513	2472.6	3245.03	2671.62	1962	3018.22	2530.26	2823.58	3195.82	3720.33	3283.07	3120.91	3630.78	2784.61	2941.57	3104.87	3103.9	3232.48	2601.24	2759.91	3415.58	3162.4	5136.98	3074.02	3512.83	2855.93	3406	2999.33	3265.64
ENSSSCG00000003514	42889	45554.4	48533.1	39256	54215.1	51371.4	44141.8	34335.6	68027.9	45140.6	39122.4	60744.9	44876.1	65129	56307.5	59717.2	52882.8	45485.8	49414.3	50625.8	49415.5	48535.5	46631.3	50116.7	50970.4	59332	49939.2	45032.6
ENSSSCG00000003520	4922.11	5451.58	4617.79	6062.03	4514.09	4781.28	4578.57	5087.51	4139.67	4632.99	4690.24	5451.68	6161.29	5557.51	5947.54	6324.78	5711.41	6165.43	5824.6	5588.61	5193.28	5658.29	4987.47	4648.76	4294.03	4926.58	4686.45	5545.28
ENSSSCG00000003521	333.175	324.879	503.997	416.085	365.874	300.2	220.514	239.578	261.026	222.803	320.748	263.595	618.927	551.487	440.589	426.703	397.705	347.945	326.172	391.279	411.138	62.5832	426.741	140.717	410.733	257.682	278.414	236.481
ENSSSCG00000003524	706.331	898.581	1187.99	1162.9	1654.77	1281.81	1386.09	2264.61	1486.06	1621.88	1839.03	1336.73	983.792	1341.53	1236.31	1593.17	1483.17	747.247	954.901	1096.54	902.023	2779.47	1949.46	2206.61	991.094	794.733	1290.02	2396.88
ENSSSCG00000003527	135.935	154.928	89.454	82.1501	123.593	139.14	124.35	228.737	243.122	135.429	140.951	475.354	353.673	509.763	412.378	454.555	198.354	111.702	244.998	233.813	147.974	185.169	177.897	381.364	160.026	131.392	207.424	255.52
ENSSSCG00000003531	1383.34	1208.44	1219.63	1490.44	1032.88	1291.34	1240.18	1323.64	977.198	1472.25	1362.9	1310.26	1113.62	1300.71	1264.52	1187.64	1230.99	1358.4	1365.2	1170.97	916.201	910.359	973.139	1331.71	1300.48	1097.06	1101.45	1240.52
ENSSSCG00000003532	473.553	625.345	414.543	470.496	488.487	657.581	682.267	463.979	525.821	471.818	572.685	501.823	696.153	535.161	930.963	930.279	583.102	776.777	506.968	647.997	410.252	540.022	384.385	872.854	474.743	693.956	472.527	556.131
ENSSSCG00000003539	11.5501	3.75582	5.45451	16.0033	15.6943	9.53016	12.435	32.5219	17.9043	40.4104	15.538	18.7494	10.073	15.4199	7.46762	12.2552	2.99027	8.98751	14.021	22.9042	9.74681	17.4201	7.41238	4.07876	8.53471	1.27565	4.43687	12.0245
ENSSSCG00000003543	1258.96	1188.72	953.448	1049.81	910.272	1151.24	878.741	856.41	941.39	907.595	811.303	884.533	925.592	783.693	944.239	740.881	922.995	984.774	881.106	804.508	964.049	1122.63	895.839	831.047	892.944	845.759	831.914	820.669
ENSSSCG00000003547	55.0849	10.3285	38.1816	13.8695	24.5224	19.0603	51.398	93.2295	54.6553	29.4886	45.504	5.51454	41.411	10.8846	48.1246	94.699	14.9513	2.56786	17.7107	20.9955	8.86074	40.6468	23.296	18.3544	13.8689	7.65393	42.1503	20.0408
ENSSSCG00000003549	387.372	417.835	376.361	389.413	376.664	345.945	446.002	388.095	407.087	405.196	274.134	479.765	279.804	339.237	317.789	228.392	331.919	282.465	448.671	261.489	391.645	461.309	375.914	420.112	360.592	367.388	420.394	312.636
ENSSSCG00000003551	46.2003	51.6426	42.5452	41.6085	34.3314	11.4362	31.502	32.5219	79.1559	37.1339	66.5912	18.7494	30.2189	59.8654	53.9328	26.7385	34.8864	28.2465	19.9245	61.0777	96.5821	41.292	30.7084	31.6104	58.6762	75.2636	43.2595	41.0836
ENSSSCG00000003552	11.5501	22.5349	18.5453	11.7357	17.6561	6.67111	14.922	7.58845	3.76933	6.55303	4.43942	0	25.742	11.7917	7.46762	8.91285	11.9611	39.8018	25.8281	0	13.2911	27.0979	5.29456	5.09845	24.5373	19.1348	31.0581	9.01835
ENSSSCG00000003553	1065.27	1011.26	1112.72	1420.02	1301.65	1035.93	1228.58	970.237	1056.35	1047.39	944.486	1147.02	1172.94	1066.69	951.706	977.071	1108.39	1208.18	1105.44	1154.75	1052.66	2136.86	1047.26	1217.51	1089.24	1447.87	1372.1	973.981
ENSSSCG00000003554	873.363	831.915	901.085	678.538	942.642	756.695	761.852	857.494	1026.2	792.917	792.436	924.237	980.434	1049.46	859.606	640.611	906.05	641.965	919.479	831.23	899.365	1165.85	784.653	1013.57	866.273	1021.8	899.576	970.975
ENSSSCG00000003555	3209.14	2958.65	2963.98	2814.44	2231.54	3028.68	3098.8	3244.6	2298.35	3053.71	2409.49	2733.01	2958.09	2407.32	2542.31	2700.59	2720.14	2454.87	1954.08	2797.17	2961.26	3620.15	2463.03	2976.47	1908.58	2166.06	2086.44	2745.59
ENSSSCG00000003558	255.878	209.387	292.362	244.316	315.849	268.75	339.061	394.599	419.338	437.961	357.373	238.228	288.758	297.513	268.005	391.051	385.744	201.577	278.205	294.891	210.886	421.952	299.672	315.084	243.239	210.483	283.96	389.793
ENSSSCG00000003559	7329.85	9055.29	6052.32	4840.45	6374.85	8162.58	4466.66	5388.88	7984.38	6864.3	7147.46	6980.31	7107.03	9645.59	8325.56	8565.25	7736.81	7048.77	7303.44	5005.51	4426.83	4618.9	5863.19	5854.04	8567.79	6225.19	8619.73	6713.66
ENSSSCG00000003561	498.43	648.819	693.814	484.365	790.603	608.977	377.195	604.908	665.286	632.368	556.037	689.318	693.915	679.382	596.58	586.02	739.592	554.658	599.211	505.8	738.986	764.547	652.289	658.719	881.209	616.141	819.712	668.36
ENSSSCG00000003564	581.946	659.147	616.36	589.987	739.596	773.849	558.746	645.018	659.632	608.34	632.617	612.114	500.29	526.997	471.29	435.616	565.16	640.681	706.213	521.069	758.479	660.672	717.942	616.912	804.397	655.686	613.398	622.266
ENSSSCG00000003565	24.8771	41.3141	32.7271	26.6721	69.6437	19.0603	30.673	16.261	14.135	0	12.2084	55.1454	7.83452	21.7692	13.2758	5.57053	1.99351	12.8393	19.9245	9.5434	49.6201	48.389	18.0015	26.5119	16.0026	20.4105	48.8056	16.0326
ENSSSCG00000003566	3506.78	3873.19	4383.24	3580.46	4027.56	3785.38	3243.05	4097.76	3658.13	3822.6	3034.34	4240.68	3861.3	3620.04	3731.32	3917.2	3988.02	4085.46	4147.99	3580.68	3565.56	2954.96	3693.48	3867.68	4392.18	3709.6	4577.74	4422
ENSSSCG00000003567	0	0	4.36361	0	0	0	4.145	2.16813	5.65399	0	0	2.20582	4.47687	0	0.829735	4.45642	0	5.13572	0.737945	0	2.65822	0	0	3.05907	0	1.27565	4.43687	1.00204
ENSSSCG00000003569	353.61	406.568	332.725	266.721	333.505	343.086	426.935	418.449	517.34	390.998	369.581	520.573	435.375	399.103	375.87	333.118	356.838	323.55	318.054	352.151	499.746	1187.79	420.388	494.549	379.795	475.819	506.913	424.864
ENSSSCG00000003570	7088.19	7351.09	8585.4	7639.95	7435.2	6960.83	5044.47	6340.69	6558.63	6598.9	6989.86	6765.24	7394.67	7218.32	7017.9	6635.62	6528.75	7626.54	5756.71	7084.06	5833.03	6708.66	6613.96	5704.14	7573.49	6623.2	6897.12	6271.76
ENSSSCG00000003572	2.6654	4.69478	3.27271	6.4013	9.80897	0.953016	1.658	6.50438	7.53866	5.46086	3.32956	1.10291	8.95374	2.72116	6.63788	3.34232	3.98702	0	1.47589	4.7717	7.08859	10.323	14.8248	16.315	1.06684	8.92958	1.10922	1.00204
ENSSSCG00000003573	192.797	214.082	230.18	201.641	335.467	296.388	339.061	304.622	329.816	223.895	234.179	308.814	198.101	247.625	250.58	288.553	308.994	196.441	279.681	249.083	416.455	247.752	324.027	282.454	184.563	326.567	244.028	215.438
ENSSSCG00000003575	0.888467	3.75582	9.81812	1.06688	1.96179	12.3892	2.487	4.33625	4.71166	2.18434	0	7.72036	2.23843	0	0.829735	2.22821	0.996755	7.70358	5.90356	5.72604	9.74681	1.29037	0	3.05907	0	0	0	1.00204
ENSSSCG00000003576	1.77693	0.938956	0	0	0	0	0	0	0	0	1.10985	0	1.11922	4.53526	3.31894	1.11411	0	0	0.737945	0	0.886074	0	0	0	0	0	0	0
ENSSSCG00000003577	1680.98	1710.78	1683.26	2050.55	3038.82	1855.52	2383.38	1976.25	1999.63	2282.64	1744.69	1942.22	1647.49	1797.78	1638.73	1944.12	1943.67	1461.11	1799.11	2203.57	2026.45	2238.8	1572.48	2268.81	1587.46	2370.17	1660.5	1801.67
ENSSSCG00000003578	197.24	362.437	478.906	450.225	517.913	521.3	475.846	790.282	516.398	656.395	627.068	541.528	493.575	434.478	451.376	430.045	465.485	472.486	402.918	574.512	638.859	633.574	438.389	665.857	332.854	595.731	397.1	388.791
ENSSSCG00000003579	3115.85	7475.03	4819.6	4715.63	10643.7	5502.71	4237.02	4469.59	5660.59	6569.42	4862.27	9884.27	6710.82	10334	7597.89	6814.99	7514.54	5303.91	7086.49	3546.33	7016.82	6354.45	8190.68	8535.82	7000.6	9271.45	10674	6943.12
ENSSSCG00000003580	894.686	889.191	885.812	1175.71	901.444	941.58	1008.06	871.587	841.503	844.249	791.326	919.826	874.108	889.818	940.09	847.835	1031.64	1149.12	1064.85	889.445	928.606	941.973	778.3	889.169	886.543	1000.11	859.644	1020.08
ENSSSCG00000003582	1294.5	1748.34	1669.08	2074.02	1767.58	1398.07	2122.24	1435.3	2203.17	1609.86	1497.19	2460.59	2115.32	1923.86	1846.16	1618.8	1859.95	1503.48	2002.04	1102.26	1893.54	831.646	2146.41	1360.27	1600.26	1978.54	1536.27	1380.81
ENSSSCG00000003583	553.515	520.182	482.179	491.833	447.289	450.777	415.329	387.011	322.278	349.495	400.657	416.899	486.859	417.244	471.29	465.696	462.494	478.906	424.318	392.234	352.657	272.914	364.265	335.478	459.808	410.761	390.445	341.695
ENSSSCG00000003584	48.8657	35.6803	79.6358	59.7455	78.4717	68.6171	72.123	105.154	69.7326	72.0834	96.5573	81.6152	58.1993	72.5641	55.5923	85.7862	54.8215	53.925	41.3249	72.5298	46.0759	109.682	60.3579	95.8508	55.4756	68.8853	23.2936	89.1814
ENSSSCG00000003586	3175.38	2794.33	2314.89	3441.77	2181.51	2365.39	2014.47	1901.45	2257.83	2065.3	2277.42	2265.37	3181.93	2761.07	3044.3	3172.97	2608.51	2846.47	2703.09	2738	2157.59	1898.79	2195.12	2013.89	2356.65	1936.44	2307.17	2717.53
ENSSSCG00000003589	2821.77	2742.69	2768.71	2433.56	2586.62	2531.21	2385.86	2589.83	2836.42	2929.21	2730.24	2726.39	2192.55	2600.52	2439.42	2436.55	2572.62	2657.73	2870.61	2561.45	2917.84	3111.09	2770.11	2943.84	2800.45	3157.24	2992.67	2685.46
ENSSSCG00000003590	147.485	141.782	331.634	128.026	360.97	268.75	456.779	716.566	410.857	274.135	237.509	372.783	251.824	222.228	249.75	315.292	256.166	132.245	253.115	293.937	634.429	337.433	286.965	384.423	187.764	382.696	258.448	210.428
ENSSSCG00000003591	3110.52	2186.83	2205.8	2689.61	2314.92	3323.17	2415.71	2271.11	2403.89	3213.17	3254.09	2311.7	2237.31	2449.04	2328.24	2640.43	2215.79	2770.72	2368.8	2519.46	1900.63	2148.47	2065.94	2882.66	2497.47	2992.68	2238.4	2236.55
ENSSSCG00000003592	1049.28	1239.42	1131.27	1056.21	1480.17	1241.78	1168.06	1638.02	1735.78	1331.36	1154.25	1169.08	1325.15	1396.86	1094.42	1445	1350.6	982.206	1126.84	1558.44	1315.82	1912.98	1277.05	1352.11	1176.72	1233.56	1204.61	1611.28
ENSSSCG00000003596	550.849	561.496	529.087	570.783	479.658	512.723	454.292	561.545	539.014	574.483	621.518	476.457	407.395	505.228	477.098	408.877	529.277	634.261	473.023	427.544	521.898	467.116	523.102	492.51	516.35	537.05	500.257	476.97
ENSSSCG00000003600	3149.61	4465.67	4353.79	5057.03	6304.22	4266.65	4754.32	7160.24	6019.62	6595.63	6431.6	5134.04	4279.89	4139.78	5560.06	5572.76	6114.1	6598.11	4863.06	5447.37	7173.66	12254	5892.84	6644.29	3861.96	6128.24	4560	4465.08
ENSSSCG00000003601	0	4.69478	0	2.13377	0.980897	2.85905	0.829001	2.16813	2.827	6.55303	14.4281	3.30873	11.1922	2.72116	1.65947	1.11411	0.996755	0	2.95178	0	5.31644	5.80669	6.35347	5.09845	5.3342	0	12.2014	0
ENSSSCG00000003603	879.582	656.33	1131.27	880.179	893.597	1007.34	1696.14	1384.35	1502.08	948.005	918.959	1228.64	979.315	1448.56	1271.98	1472.85	1164.21	797.32	996.964	1153.8	1585.19	1138.76	1182.8	1215.47	1086.04	1169.77	892.92	1145.33
ENSSSCG00000003604	150.151	151.172	151.635	88.5514	89.2616	96.2546	66.32	102.986	161.139	108.125	100.997	181.98	160.048	256.696	114.503	166.002	127.585	78.3197	135.044	196.594	264.936	118.069	136.6	132.56	122.687	142.873	128.669	94.1916
ENSSSCG00000003608	52.4195	89.2008	64.3632	49.0767	124.574	65.7581	79.5841	85.641	54.6553	135.429	78.7996	51.8367	54.8416	33.5609	84.633	94.699	110.64	20.5429	73.7945	117.384	67.3416	196.137	74.1238	83.6145	39.473	90.5714	77.6453	69.1407
ENSSSCG00000003610	101.285	89.2008	110.181	117.357	119.669	125.798	123.521	87.8092	81.9829	64.4382	55.4927	101.468	86.1797	116.103	49.7841	65.7323	86.7177	87.3072	100.361	86.8449	177.215	156.135	142.953	64.2404	54.4088	77.8149	77.6453	95.1937
ENSSSCG00000003612	2724.04	2950.2	3350.16	2901.92	3195.76	2944.82	2216.75	2768.7	2630.99	3134.53	2837.9	3522.69	3137.17	3155.63	2976.26	2936.78	3097.91	4011	2651.44	3422.26	2607.72	2817.53	2977.66	3196.73	3542.97	3454.47	3817.93	3785.7
ENSSSCG00000003613	709.885	918.299	689.45	779.892	861.227	851.996	832.317	925.79	839.618	791.825	817.962	968.354	934.546	868.049	900.263	1003.81	1047.59	905.17	929.073	984.878	924.175	1161.34	941.372	971.764	684.911	972.048	861.862	939.912
ENSSSCG00000003616	297.636	363.376	319.634	490.767	409.034	309.73	280.202	659.111	298.719	549.363	779.118	462.119	352.553	325.632	615.664	626.128	512.332	589.324	433.912	419.909	420.885	1291.02	445.802	538.396	220.836	792.181	358.277	453.923
ENSSSCG00000003617	1461.53	1828.15	1454.17	1745.42	1661.64	1893.64	2003.69	1793.04	1895.97	1545.42	1618.17	1883.77	1720.24	1798.68	1582.31	1417.14	1855.96	1624.17	1934.89	1584.2	2083.16	1712.33	2012.99	1907.84	1962.98	1854.8	2175.18	1660.38
ENSSSCG00000003619	86.1813	99.5293	123.272	32.0065	48.0639	60.993	63.833	84.557	52.7706	45.8712	73.2504	57.3512	76.1068	80.7276	40.657	81.3297	62.7956	25.6786	35.4214	36.2649	82.4049	138.715	47.651	62.201	46.9409	38.2696	38.8226	46.0938
ENSSSCG00000003620	80.8505	127.698	115.636	130.16	106.918	138.187	121.863	131.172	121.561	105.941	103.216	166.539	129.829	128.801	116.163	90.2426	95.6885	123.257	115.857	115.475	94.8099	196.782	154.601	115.225	116.285	102.052	177.475	196.4
ENSSSCG00000003621	273.648	219.716	159.272	280.59	384.511	283.999	325.797	113.827	269.507	198.775	226.41	181.98	169.002	234.019	224.858	181.599	262.147	342.809	380.78	184.188	184.303	301.948	250.962	196.8	232.571	367.388	340.53	347.707
ENSSSCG00000003622	17.7693	0.938956	7.63631	0	10.7899	3.81206	2.487	3.25219	5.65399	10.9217	3.32956	4.41163	2.23843	1.8141	5.80815	17.8257	2.99027	7.70358	1.47589	0.95434	5.31644	10.323	3.17673	6.11814	7.46787	2.55131	1.10922	2.00408
ENSSSCG00000003627	846.709	545.533	476.724	665.735	435.518	668.064	596.88	527.939	480.589	534.072	480.567	466.53	585.35	530.625	572.517	467.925	571.141	641.965	613.232	537.293	445.695	450.341	479.687	484.352	530.219	520.467	559.046	626.274
ENSSSCG00000003628	177.693	73.2386	100.363	83.2169	47.083	123.892	95.3351	47.6988	54.6553	89.5581	112.095	102.571	54.8416	94.3334	56.422	55.7053	80.7372	68.0483	101.836	60.1234	109.873	115.489	156.719	56.0829	85.3471	48.4749	75.4268	75.1529
ENSSSCG00000003630	7197.47	5507.92	5686.87	8235.28	6252.24	6918.9	5617.31	5116.78	5435.37	5662.91	6305.08	5385.5	7353.26	6499.03	6620.46	7603.77	6426.08	7790.89	5823.86	6650.79	5826.82	5124.72	6955.99	5626.65	7832.73	5151.09	6683.04	6375.97
ENSSSCG00000003634	702.777	815.014	975.266	840.704	684.666	748.117	637.501	840.149	922.543	970.941	908.971	693.73	774.498	710.222	570.028	457.898	627.956	698.458	637.584	697.622	793.036	689.705	937.137	697.467	1042.3	756.463	813.057	720.466
ENSSSCG00000003637	16641.9	21150.9	24432.9	21717.5	29128.7	18162.6	14484.3	19609.6	22715.9	21086.6	18294.8	23532.8	24208.7	20249.9	23940.4	21337.4	21525.9	22328.8	19266.3	20075.5	15532.9	18842.1	19334.7	21021.9	27030.5	23498.8	27649.5	28984
ENSSSCG00000003640	0	2.81687	6.54541	7.46819	12.7517	10.4832	16.58	8.67251	28.27	0	2.21971	8.82327	5.59608	4.53526	2.48921	28.9668	8.9708	0	2.95178	12.4064	15.0633	13.5489	11.648	3.05907	8.53471	2.55131	12.2014	21.0428
ENSSSCG00000003642	549.072	531.449	514.906	429.954	477.697	499.38	542.995	498.669	497.551	353.864	453.93	444.472	399.56	468.039	495.352	305.265	468.475	577.768	516.562	461.9	507.72	545.828	562.282	454.781	391.53	382.696	506.913	441.899
[truncated: 16,369 more rows]
