# Supplementary material for: Comparative gene expression profiling of muscle reveals potential candidate genes affecting drip loss in pork
Source: BMC Genet. 2019 Dec 2;20:89. doi: 10.1186/s12863-019-0794-0 (PMC6889219; doi:10.1186/s12863-019-0794-0)
Supplement: Supplementary file 4 — Additional file 4: Table S4. Potential novel genes detected in the study. [file 12863_2019_794_MOESM4_ESM.xlsx]

## Sheet: Table S4
Table S4. Potential novel genes detected in the study.
ID	Chr	Start	End	Strand	Length	Biotype	Description
Novel00001	1	225495	240636	+	9436	-	-
Novel00002	1	394137	399528	+	4320	-	-
Novel00003	1	848844	854292	+	1381	-	-
Novel00004	1	4254594	4263642	+	5120	-	-
Novel00005	1	4883966	4887393	+	3364	-	-
Novel00006	1	4948837	4951487	+	1307	-	-
Novel00007	1	13678339	13680758	+	1473	-	PF01391:Collagen triple helix repeat (20 copies)
Novel00008	1	15341635	15344165	+	2531	-	-
Novel00009	1	21048570	21049259	+	690	-	-
Novel00010	1	30776202	30802112	+	13009	-	-
Novel00011	1	44557914	44662609	+	1071	-	-
Novel00012	1	50058390	50135927	+	1210	-	PF01391:Collagen triple helix repeat (20 copies)
Novel00013	1	50320428	50372729	+	1427	-	PF01391:Collagen triple helix repeat (20 copies)
Novel00014	1	50384701	50396684	+	2135	-	PF01391:Collagen triple helix repeat (20 copies)
Novel00015	1	52457626	52461062	+	1880	-	-
Novel00016	1	54627666	54641251	+	7591	-	-
Novel00017	1	77194280	77194961	+	520	-	-
Novel00018	1	77415134	77426707	+	11574	-	-
Novel00019	1	106933227	106963962	+	1077	-	-
Novel00021	1	110719172	110908704	+	466	-	-
Novel00022	1	127937036	127938447	+	678	-	-
Novel00023	1	132020657	132025857	+	4039	-	PF00098:Zinc knuckle|PF02093:Gag P30 core shell protein|PF00077:Retroviral aspartyl protease|PF00078:Reverse transcriptase (RNA-dependent DNA polymerase)|PF00665:Integrase core domain
Novel00024	1	138253713	138263338	+	8092	-	-
Novel00025	1	156735468	156746993	+	2857	-	-
Novel00026	1	183914684	183915187	+	504	-	-
Novel00027	1	190719585	190724808	+	5224	-	PF00078:Reverse transcriptase (RNA-dependent DNA polymerase)
Novel00028	1	201278480	201300512	+	7374	-	PF08333:Protein of unknown function (DUF1725)
Novel00029	1	201519061	201522952	+	3892	-	-
Novel00030	1	201540479	201544812	+	1556	-	-
Novel00031	1	201644519	201653224	+	8706	-	PF00143:Interferon alpha/beta domain
Novel00032	1	204383905	204413034	+	680	-	-
Novel00033	1	208915112	208987702	+	940	-	-
Novel00034	1	219300737	219379369	+	2571	-	-
Novel00035	1	229578404	229588279	+	9876	-	-
Novel00036	1	241077230	241087256	+	3656	-	-
Novel00037	1	249998774	250003547	+	1812	-	PF01597:Glycine cleavage H-protein
Novel00038	1	254230018	254234763	+	651	-	-
Novel00039	1	264223167	264237753	+	1503	-	-
Novel00040	1	265320604	265321948	+	1345	-	-
Novel00041	1	269575503	269586376	+	608	-	-
Novel00042	1	270180293	270184257	+	3006	-	PF08333:Protein of unknown function (DUF1725)
Novel00043	1	272007208	272011974	+	1017	-	-
Novel00045	1	273497873	273502142	+	3737	-	-
Novel00046	1	274277029	274280908	+	1553	-	-
Novel00048	1	2527845	2533170	-	2019	-	-
Novel00049	1	14148311	14151283	-	1708	-	-
Novel00050	1	14854199	14857058	-	2835	-	-
Novel00051	1	15841038	15853576	-	807	-	-
Novel00052	1	16618266	16670837	-	2292	-	-
Novel00053	1	16673667	16681494	-	2342	-	-
Novel00054	1	21073197	21096350	-	1255	-	-
Novel00055	1	27869935	27872076	-	2142	-	-
Novel00056	1	27934726	27941406	-	1161	-	-
Novel00057	1	30624105	30645141	-	12587	-	-
Novel00059	1	43982801	44057890	-	666	-	-
Novel00060	1	45106891	45113159	-	559	-	-
Novel00061	1	51361874	51365991	-	4118	-	-
Novel00062	1	77172005	77176891	-	4862	-	-
Novel00063	1	82160787	82161528	-	634	-	-
Novel00064	1	92242993	92286739	-	1123	-	PF08333:Protein of unknown function (DUF1725)
Novel00065	1	103859369	103861462	-	950	-	-
Novel00066	1	114652030	114660925	-	7854	-	-
Novel00067	1	130953668	130962743	-	601	-	-
Novel00068	1	138249447	138260354	-	4988	-	PF08333:Protein of unknown function (DUF1725)
Novel00069	1	139249891	139256423	-	1525	-	-
Novel00070	1	164281710	164308713	-	2456	-	-
Novel00071	1	165768766	165775333	-	1865	-	-
Novel00072	1	179873508	179878367	-	4860	-	-
Novel00073	1	189536761	189619707	-	6339	-	PF02994:L1 transposable element RBD-like domain|PF17490:L1 transposable element dsRBD-like domain
Novel00074	1	189626826	189632842	-	2369	-	-
Novel00075	1	190155182	190164986	-	1259	-	-
Novel00076	1	201543065	201544812	-	1748	-	-
Novel00078	1	201666040	201673578	-	741	-	-
Novel00079	1	203713308	203719649	-	6342	-	PF00075:RNase H|PF08333:Protein of unknown function (DUF1725)
Novel00080	1	203792934	203796107	-	3174	-	-
Novel00081	1	203796902	203798826	-	1925	-	-
Novel00082	1	229871655	229955697	-	2271	-	-
Novel00083	1	235523518	235566097	-	1500	-	-
Novel00084	1	248777959	248778965	-	493	-	-
Novel00086	1	253702021	253715926	-	2791	-	PF00096:Zinc finger, C2H2 type|PF01352:KRAB box
Novel00087	1	254923481	254924874	-	1394	-	-
Novel00088	1	271260229	271262370	-	2055	-	-
Novel00089	1	271262816	271264896	-	1965	-	-
Novel00090	1	272636533	272650135	-	6900	-	PF04388:Hamartin protein
Novel00091	1	273494833	273502144	-	3044	-	-
Novel00092	1	273550773	273560206	-	6344	-	-
Novel00093	1	274263978	274269082	-	3287	-	-
Novel00094	10	1552935	1681649	+	6537	-	-
Novel00096	10	10253069	10253772	+	704	-	-
Novel00097	10	12432003	12438909	+	4250	-	-
Novel00098	10	13965299	13970361	+	440	-	-
Novel00099	10	33118213	33124042	+	4917	-	-
Novel00100	10	52482253	52484812	+	2540	-	-
Novel00101	10	56440816	56567243	+	11520	-	-
Novel00103	10	65828067	65865308	+	1087	-	-
Novel00104	10	66061170	66063887	+	2718	-	PF08333:Protein of unknown function (DUF1725)
Novel00105	10	66436907	66439728	+	2822	-	-
Novel00107	10	69304874	69319212	+	1091	-	-
Novel00108	10	8538104	8552826	-	1975	-	-
Novel00109	10	10216444	10224338	-	7895	-	PF08333:Protein of unknown function (DUF1725)
Novel00110	10	10599182	10609939	-	774	-	-
Novel00111	10	11769417	11786041	-	710	-	-
Novel00112	10	17437633	17449176	-	4655	-	-
Novel00113	10	19323962	19355347	-	4731	-	-
Novel00114	10	23601952	23610516	-	1063	-	-
Novel00115	10	24155133	24157376	-	2122	-	-
Novel00116	10	38939489	38949252	-	3658	-	PF00078:Reverse transcriptase (RNA-dependent DNA polymerase)
Novel00117	10	39886590	39932547	-	4725	-	-
Novel00118	10	41784532	41787868	-	919	-	-
Novel00119	10	41894955	42015203	-	5006	-	-
Novel00120	10	42244355	42349731	-	8065	-	-
Novel00121	10	44885635	44888740	-	1949	-	-
Novel00122	10	48052422	48061887	-	8541	-	PF02994:L1 transposable element RBD-like domain|PF17490:L1 transposable element dsRBD-like domain
Novel00123	10	50538955	50539801	-	671	-	-
Novel00124	10	53062807	53063679	-	852	-	-
Novel00126	10	56951433	56964737	-	3205	-	-
Novel00127	10	63765444	63769324	-	3811	-	-
Novel00128	10	65407325	65414843	-	4478	-	-
Novel00129	10	66225086	66226135	-	407	-	-
Novel00130	10	68568060	68575996	-	5025	-	-
Novel00131	11	743257	749995	+	3642	-	-
Novel00132	11	2211443	2214550	+	2280	-	-
Novel00133	11	2674077	2675375	+	1299	-	-
Novel00134	11	7142351	7145182	+	1396	-	-
Novel00135	11	7185210	7186545	+	1136	-	-
Novel00136	11	18127710	18130613	+	2904	-	-
Novel00137	11	18518220	18520221	+	815	-	-
Novel00139	11	21933841	21946650	+	12675	-	-
Novel00140	11	21947794	21949766	+	1212	-	-
Novel00141	11	45981062	45988228	+	7063	-	-
Novel00142	11	70940010	70941958	+	894	-	-
Novel00143	11	74267498	74295987	+	4124	-	-
Novel00144	11	76331579	76334276	+	1701	-	-
Novel00145	11	743257	746179	-	2923	-	-
Novel00146	11	2155283	2156502	-	987	-	-
Novel00147	11	5477925	5487165	-	4551	-	-
Novel00148	11	5910731	5953688	-	13880	-	-
Novel00149	11	6777320	6779512	-	1113	-	-
Novel00150	11	6906389	6913541	-	2492	-	-
Novel00151	11	6964654	6966029	-	1275	-	-
Novel00152	11	7070532	7086012	-	1371	-	-
Novel00153	11	7159332	7168359	-	586	-	-
Novel00154	11	7174083	7186059	-	3436	-	-
Novel00155	11	7503030	7514632	-	3607	-	-
Novel00156	11	10983731	11084341	-	1810	-	-
Novel00157	11	17687189	17689227	-	1669	-	-
Novel00158	11	18425639	18461689	-	957	-	-
Novel00159	11	18952468	18980402	-	11520	-	-
Novel00160	11	19033751	19053848	-	6576	-	-
Novel00161	11	52578149	52580154	-	1955	-	-
Novel00163	11	76339176	76356165	-	12469	-	-
Novel00164	11	77421927	77426791	-	3011	-	-
Novel00165	11	78647422	78652988	-	4982	-	-
Novel00166	11	78751956	78755379	-	1145	-	-
Novel00167	12	808218	810482	+	1637	-	-
Novel00168	12	2312018	2313844	+	1415	-	-
Novel00170	12	3233536	3246702	+	947	-	-
Novel00171	12	4059156	4069355	+	630	-	-
Novel00172	12	7686027	7689400	+	2797	-	-
Novel00173	12	8243903	8251856	+	602	-	-
Novel00174	12	11461480	11499611	+	2834	-	-
Novel00175	12	14868328	14875133	+	1779	-	-
Novel00176	12	19582399	19593101	+	349	-	-
Novel00177	12	25410044	25418245	+	3560	-	PF08333:Protein of unknown function (DUF1725)
Novel00178	12	27120300	27125717	+	3022	-	-
Novel00179	12	33212485	33214739	+	1949	-	-
Novel00180	12	34282529	34287637	+	5070	-	-
Novel00181	12	40818137	40823581	+	844	-	-
Novel00182	12	42497914	42500269	+	1985	-	-
Novel00183	12	47648686	47656872	+	8187	-	-
Novel00184	12	48494028	48497325	+	2502	-	-
Novel00185	12	58849795	58861379	+	3391	-	-
Novel00186	12	60955525	60962570	+	1972	-	-
Novel00187	12	60963283	60969405	+	4966	-	-
Novel00188	12	61062762	61073390	+	9829	-	-
Novel00189	12	61309259	61319299	+	8376	-	-
Novel00190	12	153711	160788	-	944	-	-
Novel00191	12	184525	191556	-	5247	-	-
Novel00192	12	491035	493136	-	1505	-	-
Novel00193	12	1044407	1055162	-	7804	-	-
Novel00194	12	3227021	3233295	-	6128	-	-
Novel00195	12	4966411	4973274	-	2364	-	-
Novel00196	12	13457827	13459362	-	1225	-	-
Novel00198	12	19219381	19221581	-	768	-	-
Novel00199	12	19286214	19296044	-	801	-	-
Novel00200	12	23217198	23218782	-	1003	-	-
Novel00201	12	24737599	24739816	-	2094	-	-
Novel00202	12	25484538	25486782	-	2023	-	-
Novel00203	12	26272107	26274008	-	745	-	-
Novel00204	12	33525514	33533681	-	1557	-	-
Novel00205	12	50366292	50368638	-	752	-	-
Novel00206	12	53420518	53423224	-	1449	-	-
Novel00207	12	55374749	55376361	-	926	-	-
Novel00208	12	57973825	58011779	-	8988	-	-
Novel00209	12	57999694	58005893	-	5303	-	-
Novel00210	12	61308998	61317627	-	7194	-	-
Novel00211	13	9844358	9906482	+	1138	-	-
Novel00212	13	26220528	26224536	+	3978	-	-
Novel00213	13	26229214	26251755	+	14231	-	-
Novel00214	13	35020463	35024782	+	4294	-	-
Novel00215	13	46218911	46488900	+	20636	-	PF08333:Protein of unknown function (DUF1725)
Novel00216	13	52346643	52348067	+	1425	-	-
Novel00217	13	75843158	75845054	+	754	-	-
Novel00218	13	81849943	81853640	+	728	-	-
Novel00219	13	82558393	82569763	+	11371	-	-
Novel00221	13	93051971	93053941	+	1233	-	-
Novel00222	13	96404354	96453914	+	896	-	-
Novel00223	13	99821190	99839664	+	1192	-	-
Novel00224	13	100441144	100558987	+	2380	-	-
Novel00225	13	107711408	107732771	+	1199	-	-
Novel00226	13	109642915	109643667	+	753	-	-
Novel00227	13	110052584	110057416	+	941	-	-
Novel00228	13	125449409	125470137	+	1478	-	-
Novel00229	13	133752699	133753605	+	689	-	-
Novel00230	13	144855875	145241807	+	3819	-	-
Novel00231	13	147417940	147441674	+	1345	-	-
Novel00233	13	197483933	197492443	+	4137	-	PF00168:C2 domain
Novel00234	13	197791261	197795794	+	2822	-	-
Novel00235	13	202523587	202530730	+	7144	-	-
Novel00236	13	207073938	207095520	+	3354	-	-
Novel00237	13	207613947	207619742	+	5796	-	-
Novel00238	13	207631311	207636711	+	4302	-	-
Novel00239	13	3254443	3258632	-	817	-	-
Novel00240	13	21659685	21670354	-	3735	-	-
Novel00241	13	22654558	22655698	-	1141	-	-
Novel00242	13	22699742	22707373	-	1721	-	-
Novel00243	13	26350841	26352637	-	1797	-	-
Novel00244	13	29689721	29695192	-	1244	-	-
Novel00245	13	33886158	33890626	-	4469	-	-
Novel00246	13	42390622	42391546	-	925	-	-
Novel00247	13	42392347	42393017	-	671	-	-
Novel00248	13	50435880	50436791	-	912	-	-
Novel00249	13	54298763	54302803	-	3504	-	-
Novel00250	13	73336951	73340982	-	3708	-	-
Novel00251	13	81454879	81461266	-	6388	-	-
Novel00252	13	83063598	83100690	-	7265	-	-
Novel00253	13	86259020	86275796	-	1878	-	-
Novel00254	13	90244329	90273395	-	921	-	-
Novel00255	13	95216975	95235052	-	15174	-	PF00078:Reverse transcriptase (RNA-dependent DNA polymerase)
Novel00256	13	96954043	96985666	-	11248	-	-
Novel00257	13	100439015	100443861	-	3240	-	-
Novel00258	13	115921916	115941259	-	1705	-	-
Novel00259	13	117056903	117095024	-	503	-	-
Novel00260	13	118600901	118614342	-	629	-	-
Novel00261	13	120959001	120980937	-	1815	-	-
Novel00262	13	121549005	121559827	-	1235	-	-
Novel00263	13	126885712	126943711	-	2030	-	-
Novel00264	13	144538185	144855473	-	8135	-	PF02994:L1 transposable element RBD-like domain|PF17490:L1 transposable element dsRBD-like domain|PF08333:Protein of unknown function (DUF1725)|PF17489:L1 transposable element trimerization domain
Novel00265	13	146750537	146757958	-	7209	-	PF00429:ENV polyprotein (coat polyprotein)|PF02093:Gag P30 core shell protein
Novel00266	13	157399973	157404303	-	3932	-	-
Novel00267	13	160408241	160416522	-	8282	-	-
Novel00269	13	180186910	180209825	-	1698	-	-
Novel00270	13	195290657	195326420	-	932	-	-
Novel00271	13	205363554	205365140	-	1455	-	-
Novel00272	13	207032002	207042841	-	9160	-	-
Novel00273	13	207490580	207491391	-	571	-	-
Novel00274	13	207657929	207676723	-	3689	-	-
Novel00275	14	1446108	1530965	+	1355	-	-
Novel00276	14	10031255	10085790	+	1365	-	-
Novel00277	14	22542831	22544305	+	1039	-	-
Novel00278	14	49863733	49867800	+	1717	-	-
Novel00279	14	50369341	50372823	+	2565	-	-
Novel00280	14	56240700	56268565	+	4657	-	-
Novel00281	14	56244877	56246000	+	523	-	-
Novel00282	14	56513187	56518392	+	2477	-	-
Novel00283	14	56604831	56608546	+	1182	-	-
Novel00284	14	60426939	60442189	+	7729	-	-
Novel00285	14	60716157	60720926	+	948	-	-
Novel00286	14	61270802	61277621	+	4367	-	-
Novel00287	14	77795407	77924329	+	4041	-	-
Novel00288	14	77930109	77936274	+	2558	-	-
Novel00289	14	77957847	77964466	+	913	-	-
Novel00290	14	81309834	81320560	+	3754	-	-
Novel00291	14	85497670	85534452	+	1688	-	-
Novel00292	14	89372390	89477299	+	5227	-	PF15787:Domain of unknown function (DUF4704)
Novel00293	14	102613591	102654340	+	1107	-	-
Novel00294	14	112288066	112323477	+	7453	-	-
Novel00295	14	122600770	122611788	+	2830	-	-
Novel00296	14	124521306	124522730	+	520	-	-
Novel00297	14	127717735	127720602	+	1327	-	-
Novel00298	14	138484574	138489398	+	4803	-	-
Novel00299	14	138774913	138776106	+	1065	-	-
Novel00300	14	140372108	140373995	+	970	-	-
Novel00302	14	4015713	4050217	-	5909	-	PF01352:KRAB box
Novel00303	14	6351460	6360339	-	1167	-	-
Novel00304	14	6530111	6531530	-	1420	-	-
Novel00305	14	22448326	22464906	-	1361	-	PF05920:Homeobox KN domain
Novel00306	14	30557995	30561046	-	1248	-	-
Novel00307	14	30569981	30574975	-	4995	-	-
Novel00308	14	33218028	33232714	-	12464	-	-
Novel00309	14	41807250	41819156	-	1315	-	PF00443:Ubiquitin carboxyl-terminal hydrolase
Novel00310	14	47396886	47399285	-	2400	-	-
Novel00311	14	51348557	51352698	-	2629	-	-
Novel00312	14	54535942	54541416	-	3174	-	-
Novel00314	14	61684962	61688610	-	1557	-	-
Novel00315	14	72034222	72039947	-	781	-	-
Novel00316	14	75163750	75167391	-	1162	-	-
Novel00317	14	77918555	77924329	-	3919	-	-
Novel00319	14	88467557	88474061	-	926	-	-
Novel00320	14	89878665	89909941	-	24195	-	-
Novel00321	14	102676307	102701180	-	1298	-	-
Novel00322	14	121135630	121140783	-	5154	-	-
Novel00323	14	122597507	122602184	-	1456	-	-
Novel00324	14	125122169	125147709	-	512	-	-
Novel00325	14	126179035	126180708	-	1674	-	-
Novel00326	14	127629276	127650418	-	4002	-	-
Novel00327	14	129807994	129810640	-	2620	-	-
Novel00328	14	132498942	132505528	-	6587	-	PF15193:FAM24 family
Novel00329	14	140632034	140635096	-	3063	-	-
Novel00330	14	141292653	141299779	-	6608	-	PF13676:TIR domain
Novel00331	15	7685911	7700056	+	1891	-	-
Novel00332	15	32064278	32135812	+	1861	-	PF07159:Protein of unknown function (DUF1394)|PF05994:Cytoplasmic Fragile-X interacting family
Novel00333	15	46165631	46173968	+	1304	-	-
Novel00334	15	48938732	48962916	+	6218	-	-
Novel00335	15	70256942	70261947	+	4972	-	-
Novel00336	15	81678645	81686603	+	2440	-	-
Novel00337	15	81937879	81951453	+	660	-	-
Novel00338	15	81975245	81979453	+	2497	-	-
Novel00339	15	84231157	84237143	+	5987	-	PF00041:Fibronectin type III domain|PF07679:Immunoglobulin I-set domain|PF00069:Protein kinase domain
Novel00340	15	106900829	106910998	+	10170	-	-
Novel00341	15	120052156	120056633	+	1863	-	-
Novel00342	15	121474681	121502160	+	14327	-	PF00069:Protein kinase domain|PF13927:Immunoglobulin domain
Novel00343	15	129974819	129980848	+	2497	-	-
Novel00344	15	132300989	132304104	+	2486	-	-
Novel00345	15	136049754	136050778	+	988	-	-
Novel00346	15	136423945	136444322	+	6259	-	-
Novel00347	15	137958975	137961832	+	2858	-	-
Novel00348	15	138048422	138056474	+	1902	-	-
Novel00349	15	2179077	2202659	-	3171	-	PF08333:Protein of unknown function (DUF1725)
Novel00350	15	25085102	25086953	-	1392	-	-
Novel00351	15	25318530	25323953	-	529	-	-
Novel00352	15	44949124	44971437	-	1115	-	-
Novel00353	15	81355580	81693652	-	14072	-	-
Novel00354	15	81975144	81987748	-	3381	-	-
Novel00355	15	83015156	83087023	-	2267	-	-
Novel00356	15	84310218	84372517	-	17259	-	PF07679:Immunoglobulin I-set domain|PF00041:Fibronectin type III domain|PF02818:PPAK motif
Novel00357	15	88572560	88587631	-	4497	-	PF17490:L1 transposable element dsRBD-like domain
Novel00358	15	96277202	96313506	-	1778	-	-
Novel00359	15	106763673	106773275	-	9603	-	-
Novel00360	15	107882454	107883151	-	698	-	PF12053:N-terminal of Par3 and HAL proteins
Novel00361	15	108910714	108913502	-	2789	-	-
Novel00362	15	110561034	110564471	-	3007	-	-
Novel00363	15	110849019	110859117	-	613	-	-
Novel00364	15	131456664	131462820	-	4554	-	-
Novel00365	15	132320075	132321664	-	811	-	-
Novel00366	15	137620849	137630636	-	3062	-	-
Novel00367	15	139257113	139260077	-	2930	-	-
Novel00368	15	139601107	139602287	-	564	-	-
Novel00369	15	139816351	139817311	-	961	-	-
Novel00370	15	140375433	140382218	-	474	-	-
Novel00371	16	322150	339504	+	576	-	-
Novel00372	16	6765630	6769963	+	2007	-	-
Novel00373	16	23394321	23402429	+	2412	-	-
Novel00374	16	27719065	27724806	+	1568	-	-
Novel00375	16	33653945	33679903	+	1776	-	-
Novel00376	16	34113794	34142447	+	506	-	-
Novel00377	16	39958599	40020717	+	2369	-	-
Novel00378	16	50417731	50425163	+	7433	-	PF17490:L1 transposable element dsRBD-like domain|PF00078:Reverse transcriptase (RNA-dependent DNA polymerase)|PF03372:Endonuclease/Exonuclease/phosphatase family
Novel00379	16	51483504	51501295	+	2704	-	-
Novel00380	16	52781870	52791341	+	731	-	PF08333:Protein of unknown function (DUF1725)
Novel00381	16	71276291	71281641	+	1004	-	-
Novel00382	16	73307137	73336227	+	9888	-	PF00090:Thrombospondin type 1 domain
Novel00383	16	79521981	79525225	+	998	-	-
Novel00384	16	3920750	3921546	-	797	-	-
Novel00385	16	23403362	23403665	-	304	-	-
Novel00386	16	23845902	23957273	-	543	-	-
Novel00387	16	27758017	27759429	-	947	-	-
Novel00388	16	33646685	33654433	-	3161	-	-
Novel00389	16	46674035	46679581	-	5445	-	-
Novel00390	16	46680006	46815826	-	1948	-	-
Novel00391	16	50516643	50536512	-	5034	-	-
Novel00392	16	50557563	50734413	-	7550	-	-
Novel00393	16	67269118	67482068	-	1111	-	-
Novel00394	16	72015960	72019491	-	1066	-	PF01352:KRAB box
Novel00395	16	74840214	74844390	-	1485	-	-
Novel00396	16	78983630	78987737	-	3901	-	-
Novel00397	16	78987817	78991762	-	3799	-	-
Novel00398	17	264284	270274	+	5671	-	-
Novel00399	17	601518	605898	+	1098	-	-
Novel00400	17	5695311	5697411	+	1774	-	-
Novel00401	17	5697494	5704491	+	6705	-	-
Novel00402	17	13264820	13267247	+	2013	-	-
Novel00403	17	14706496	14710110	+	1179	-	-
Novel00404	17	18923727	18935309	+	2155	-	-
Novel00405	17	31217482	31221089	+	2068	-	-
Novel00406	17	31229235	31237177	+	1545	-	-
Novel00407	17	33072143	33080179	+	450	-	-
Novel00408	17	34164817	34171146	+	1181	-	-
Novel00409	17	38873988	38883126	+	1658	-	-
Novel00410	17	39322202	39349068	+	5225	-	-
Novel00411	17	40020106	40026559	+	6454	-	-
Novel00412	17	40026721	40027424	+	704	-	-
Novel00413	17	41625359	41629536	+	1250	-	-
Novel00414	17	44330971	44353470	+	1938	-	-
Novel00415	17	46686283	46689247	+	2852	-	-
Novel00416	17	51698130	51715525	+	3925	-	PF08333:Protein of unknown function (DUF1725)
Novel00417	17	59960562	59961844	+	1283	-	-
Novel00418	17	61530233	61532966	+	2734	-	-
Novel00419	17	61922887	61924486	+	1428	-	-
Novel00420	17	61930726	61932332	+	898	-	-
Novel00421	17	61933669	61937908	+	4240	-	-
Novel00422	17	62075163	62080694	+	497	-	PF01391:Collagen triple helix repeat (20 copies)
Novel00423	17	63064032	63071502	+	4962	-	-
Novel00424	17	63078711	63079980	+	983	-	-
Novel00426	17	11546376	11549311	-	2936	-	-
Novel00427	17	14974211	15070386	-	997	-	-
Novel00428	17	26752620	26759993	-	838	-	PF08333:Protein of unknown function (DUF1725)
Novel00429	17	32952182	32955061	-	1016	-	-
Novel00430	17	41612992	41617168	-	4177	-	-
Novel00431	17	42432412	42436933	-	2663	-	-
Novel00432	17	50573477	50578840	-	1442	-	-
Novel00433	17	52916780	52919786	-	543	-	-
Novel00434	17	58892619	58894171	-	1161	-	PF12166:Piezo non-specific cation channel, R-Ras-binding domain
Novel00435	17	61885463	61890480	-	1961	-	-
Novel00436	17	62715648	62719451	-	1674	-	-
Novel00437	18	5929228	5931292	+	465	-	-
Novel00438	18	10640759	10645468	+	2938	-	-
Novel00439	18	14482537	14484804	+	475	-	PF08333:Protein of unknown function (DUF1725)
Novel00440	18	14784722	14786508	+	1067	-	-
Novel00441	18	18009330	18032768	+	4564	-	-
Novel00442	18	32644564	32646659	+	1385	-	PF15873:Domain of unknown function (DUF4730)
Novel00443	18	32650589	32652151	+	1095	-	-
Novel00444	18	34602451	34908558	+	2666	-	-
Novel00445	18	37995711	38002928	+	2798	-	PF08333:Protein of unknown function (DUF1725)
Novel00446	18	42227005	42235555	+	1230	-	-
Novel00447	18	43071632	43115346	+	1250	-	-
Novel00448	18	45451309	45452572	+	1264	-	-
Novel00449	18	45485214	45505350	+	983	-	-
Novel00451	18	54288078	54304714	+	16637	-	PF00078:Reverse transcriptase (RNA-dependent DNA polymerase)
Novel00452	18	55606012	55614102	+	4011	-	-
Novel00453	18	55889656	55899276	+	5348	-	PF05699:hAT family C-terminal dimerisation region
Novel00454	18	13536955	13549598	-	1269	-	-
Novel00455	18	14259380	14262902	-	3523	-	-
Novel00456	18	14911531	14916137	-	4266	-	-
Novel00457	18	15094005	15109242	-	15190	-	-
Novel00458	18	16365807	16369042	-	2138	-	-
Novel00459	18	18773519	18775439	-	1886	-	-
Novel00460	18	37819526	37823981	-	2590	-	-
Novel00461	18	38045676	38072833	-	2466	-	-
Novel00462	18	38222918	38225514	-	1194	-	-
Novel00463	18	42093613	42097893	-	3208	-	-
Novel00464	18	42099268	42101980	-	1667	-	-
Novel00466	18	46788478	46811641	-	1849	-	-
Novel00467	18	50305968	50310678	-	4711	-	-
Novel00468	18	55558021	55560986	-	2752	-	PF00096:Zinc finger, C2H2 type
Novel00469	2	1353214	1368199	+	14895	-	-
Novel00470	2	2119633	2122132	+	1260	-	-
Novel00471	2	6488840	6514547	+	6660	-	-
Novel00472	2	6750274	6757189	+	6892	-	-
Novel00473	2	6775739	6779241	+	3503	-	-
Novel00474	2	9049202	9051275	+	1119	-	-
Novel00475	2	9319793	9324700	+	2372	-	-
Novel00476	2	9668332	9670847	+	447	-	-
Novel00477	2	11923772	11924946	+	1067	-	-
Novel00478	2	12279552	12286671	+	2495	-	-
Novel00479	2	13692279	13695948	+	1706	-	PF01391:Collagen triple helix repeat (20 copies)
Novel00480	2	40718778	40720369	+	264	-	PF09454:Vps23 core domain
Novel00481	2	40900689	40923021	+	1892	-	-
Novel00482	2	40924179	40942690	+	5594	-	PF03221:Tc5 transposase DNA-binding domain
Novel00484	2	46714649	46770268	+	885	-	-
Novel00486	2	49907347	49919203	+	2676	-	-
Novel00487	2	59744472	59770892	+	19027	-	-
Novel00488	2	59831568	59835583	+	508	-	PF08333:Protein of unknown function (DUF1725)
Novel00489	2	60310173	60316703	+	4133	-	-
Novel00490	2	65172357	65173478	+	886	-	-
Novel00491	2	68654380	68657908	+	3241	-	-
Novel00492	2	70575787	70576646	+	860	-	-
Novel00493	2	73401054	73406918	+	1427	-	PF00240:Ubiquitin family
Novel00494	2	81613807	81645646	+	6253	-	PF17490:L1 transposable element dsRBD-like domain|PF02994:L1 transposable element RBD-like domain|PF17489:L1 transposable element trimerization domain
Novel00495	2	88288282	88301230	+	1502	-	PF08333:Protein of unknown function (DUF1725)
Novel00496	2	103414862	103425244	+	1268	-	-
Novel00497	2	116287206	116362665	+	388	-	PF13499:EF-hand domain pair
Novel00498	2	122814330	122817415	+	3086	-	PF08333:Protein of unknown function (DUF1725)|PF00078:Reverse transcriptase (RNA-dependent DNA polymerase)
Novel00499	2	128204618	128209772	+	222	-	-
Novel00500	2	128866645	128870888	+	1202	-	-
Novel00501	2	130521169	130529583	+	891	-	-
Novel00502	2	131998065	132144139	+	518	-	-
Novel00503	2	140504507	140508721	+	987	-	-
Novel00504	2	141376225	141395769	+	5347	-	-
Novel00505	2	141383065	141385391	+	1279	-	-
Novel00506	2	142953299	142964288	+	2705	-	-
Novel00507	2	143158588	143168337	+	9750	-	PF06345:DRF Autoregulatory Domain
Novel00508	2	144779163	144789694	+	5305	-	-
Novel00509	2	150035992	150047581	+	11187	-	-
Novel00510	2	150051569	150052698	+	599	-	-
Novel00511	2	150744003	150762354	+	11939	-	-
Novel00512	2	150782102	150801202	+	952	-	-
Novel00513	2	150787860	150790282	+	2157	-	-
Novel00514	2	151433925	151454840	+	2201	-	-
Novel00515	2	293753	299500	-	5505	-	PF08333:Protein of unknown function (DUF1725)
Novel00517	2	1603187	1613963	-	8747	-	-
Novel00518	2	2163669	2198990	-	7289	-	PF00020:TNFR/NGFR cysteine-rich region
Novel00519	2	3897789	3899783	-	1578	-	-
Novel00520	2	4672806	4682026	-	1556	-	-
Novel00521	2	6782434	6790661	-	6405	-	-
Novel00522	2	7385567	7390783	-	4096	-	-
Novel00523	2	7780343	7783132	-	1079	-	PF05622:HOOK protein
Novel00524	2	9068946	9070812	-	735	-	-
Novel00525	2	10064381	10070130	-	1999	-	-
Novel00526	2	10066375	10074849	-	4256	-	-
Novel00527	2	16249142	16254755	-	2302	-	-
Novel00528	2	41756823	41764109	-	7204	-	PF01007:Inward rectifier potassium channel
Novel00529	2	44961092	44967381	-	6232	-	-
Novel00530	2	48558680	48564652	-	5833	-	-
Novel00531	2	48680259	48686456	-	6172	-	-
Novel00532	2	51653109	51657023	-	1943	-	-
Novel00534	2	65168312	65173138	-	755	-	-
Novel00536	2	88543611	88552474	-	8738	-	PF00078:Reverse transcriptase (RNA-dependent DNA polymerase)
Novel00537	2	102294420	102297296	-	1873	-	-
Novel00538	2	130528932	130543988	-	1187	-	-
Novel00539	2	130939129	130951025	-	4359	-	-
Novel00540	2	130976495	130981613	-	5119	-	PF00078:Reverse transcriptase (RNA-dependent DNA polymerase)|PF08333:Protein of unknown function (DUF1725)
Novel00541	2	137379928	137385523	-	4794	-	PF08333:Protein of unknown function (DUF1725)
Novel00542	2	137938860	137940333	-	1413	-	-
Novel00543	2	141397636	141398590	-	934	-	-
Novel00544	2	141480309	141483345	-	2901	-	-
Novel00545	2	142165187	142165840	-	654	-	-
Novel00546	2	142298743	142300726	-	1984	-	-
Novel00547	2	143158582	143168471	-	1970	-	PF06345:DRF Autoregulatory Domain
Novel00548	2	144780214	144793391	-	9742	-	-
Novel00549	2	145981922	145982534	-	613	-	-
Novel00550	2	150108170	150144546	-	5001	-	-
Novel00551	2	150548907	150555340	-	2671	-	-
Novel00552	2	150771562	150778007	-	4658	-	-
Novel00553	2	150808133	150821551	-	13285	-	-
Novel00554	3	3547689	3552451	+	1002	-	-
Novel00555	3	4090556	4099479	+	7126	-	-
Novel00556	3	4114116	4122476	+	1769	-	-
Novel00557	3	7646168	7673210	+	2800	-	-
Novel00558	3	8948174	8965878	+	8181	-	-
Novel00559	3	10042266	10046021	+	2916	-	-
Novel00560	3	12040064	12124726	+	5035	-	-
Novel00562	3	17761163	17764435	+	3273	-	PF01352:KRAB box
Novel00563	3	18734322	18743365	+	1241	-	-
Novel00564	3	28563399	28572730	+	719	-	-
Novel00565	3	39168564	39169436	+	873	-	-
Novel00566	3	39838626	39842533	+	1781	-	-
Novel00567	3	43860656	43876211	+	1321	-	PF08333:Protein of unknown function (DUF1725)
Novel00568	3	58959166	58964453	+	3288	-	-
Novel00569	3	59806585	59925201	+	3330	-	-
Novel00570	3	77635971	77645490	+	1060	-	-
Novel00571	3	96341855	96342905	+	1051	-	-
Novel00572	3	97284242	97286255	+	1163	-	-
Novel00573	3	97377263	97380375	+	3056	-	-
Novel00574	3	110474974	110477922	+	1508	-	-
Novel00575	3	112811560	112812646	+	971	-	-
Novel00576	3	115218438	115251759	+	1283	-	-
Novel00577	3	115344779	115457058	+	404	-	-
Novel00578	3	125076481	125082541	+	5481	-	-
Novel00579	3	125272347	125289212	+	4292	-	-
Novel00580	3	126412035	126416386	+	4286	-	-
Novel00581	3	129831304	129835757	+	4330	-	-
Novel00582	3	132369407	132371620	+	2174	-	-
Novel00583	3	132756378	132767433	+	915	-	-
Novel00584	3	149050	160475	-	4854	-	-
Novel00585	3	747162	751077	-	3916	-	-
Novel00586	3	1719042	1720822	-	650	-	-
Novel00587	3	4098346	4108931	-	1375	-	-
Novel00588	3	6291941	6296232	-	4121	-	-
Novel00589	3	8957802	8971460	-	8289	-	-
Novel00590	3	9754540	9779922	-	11644	-	-
Novel00591	3	9872509	9880951	-	2316	-	-
Novel00592	3	10736659	10740710	-	4052	-	-
Novel00593	3	17584209	17604067	-	16918	-	-
Novel00594	3	17620272	17622233	-	1940	-	-
Novel00595	3	38923505	38928403	-	2136	-	-
Novel00596	3	39175705	39181472	-	1937	-	-
Novel00597	3	39736496	39738970	-	2475	-	-
Novel00598	3	40163111	40171229	-	8119	-	-
Novel00599	3	40951883	40956081	-	972	-	-
Novel00600	3	41038469	41042523	-	1106	-	-
Novel00601	3	41132247	41133481	-	646	-	-
Novel00602	3	51257089	51306730	-	4352	-	-
Novel00603	3	51311723	51351933	-	7969	-	-
Novel00604	3	80321327	80331732	-	1123	-	-
Novel00605	3	86578139	86580638	-	1260	-	-
Novel00606	3	87149716	87231388	-	312	-	-
Novel00607	3	96369788	96398466	-	1370	-	-
Novel00609	3	97386683	97395495	-	8813	-	-
Novel00610	3	100805988	100811718	-	1461	-	-
Novel00611	3	106764945	106818206	-	1930	-	-
Novel00612	3	110541026	110541879	-	854	-	-
Novel00613	3	112812764	112817642	-	1814	-	PF12736:Cell-cycle sustaining, positive selection,
Novel00614	3	112823598	112836694	-	13097	-	PF08333:Protein of unknown function (DUF1725)
Novel00615	3	124457141	124461171	-	2730	-	-
Novel00616	3	124574436	124606541	-	1714	-	-
Novel00617	3	124929479	124931415	-	1603	-	-
Novel00618	3	126454446	126456406	-	1470	-	-
Novel00619	3	127520330	127523255	-	2122	-	-
Novel00620	3	127869812	127874301	-	638	-	-
Novel00621	4	17830	49868	+	4021	-	-
Novel00622	4	196843	199418	+	2404	-	-
Novel00623	4	626063	627350	+	536	-	-
Novel00624	4	945635	949733	+	711	-	-
Novel00625	4	1324925	1327124	+	1635	-	PF00021:u-PAR/Ly-6 domain
Novel00626	4	2332402	2342903	+	10025	-	-
Novel00627	4	2422713	2424549	+	1700	-	-
Novel00628	4	4069132	4136406	+	1837	-	PF00092:von Willebrand factor type A domain
Novel00629	4	6920801	7004001	+	9921	-	PF08333:Protein of unknown function (DUF1725)
Novel00630	4	7009498	7013033	+	3368	-	-
Novel00631	4	15396235	15397175	+	526	-	-
Novel00632	4	16374999	16376944	+	1946	-	-
Novel00633	4	16553047	16555113	+	2067	-	-
Novel00634	4	22224743	22228435	+	1124	-	-
Novel00635	4	30277993	30399608	+	615	-	-
Novel00636	4	36451801	36455298	+	776	-	-
Novel00637	4	42779000	42797263	+	5721	-	-
Novel00638	4	45793539	45796780	+	3109	-	PF17490:L1 transposable element dsRBD-like domain
Novel00639	4	70928903	70961060	+	908	-	-
Novel00640	4	72401131	72403687	+	1780	-	-
Novel00641	4	79343991	79345395	+	1298	-	-
Novel00642	4	79419777	79431713	+	10505	-	-
Novel00643	4	82794820	82834015	+	1264	-	-
Novel00644	4	83092453	83097220	+	4497	-	PF08333:Protein of unknown function (DUF1725)
Novel00645	4	87194254	87246779	+	615	-	-
Novel00646	4	90206700	90213294	+	5411	-	-
Novel00647	4	92683007	92694445	+	562	-	PF07686:Immunoglobulin V-set domain
Novel00648	4	94252819	94257399	+	3411	-	-
Novel00649	4	97472712	97473707	+	996	-	PF00517:Retroviral envelope protein
Novel00650	4	100440488	100444892	+	4405	-	-
Novel00651	4	100484686	100488783	+	1572	-	-
Novel00652	4	109498616	109509666	+	779	-	-
Novel00654	4	130631016	130635720	+	1035	-	-
Novel00656	4	153290	159108	-	1646	-	-
Novel00657	4	641300	642524	-	1126	-	-
Novel00658	4	1229096	1236354	-	7259	-	-
Novel00659	4	2650254	2656486	-	954	-	-
Novel00660	4	7557377	7572083	-	1582	-	-
Novel00661	4	14787910	14825687	-	1535	-	-
Novel00662	4	15222868	15237659	-	908	-	-
Novel00663	4	16570262	16570996	-	571	-	-
Novel00664	4	34327959	34332527	-	1268	-	-
Novel00665	4	41428496	41455743	-	11961	-	-
Novel00666	4	42788582	42814323	-	5115	-	-
Novel00667	4	75294213	75296300	-	733	-	-
Novel00668	4	75751163	75762080	-	1457	-	-
Novel00670	4	79542430	79548291	-	1122	-	-
Novel00671	4	83838571	83841455	-	1191	-	-
Novel00672	4	92766363	92791544	-	14885	-	PF07686:Immunoglobulin V-set domain
Novel00674	4	107484860	107493979	-	2485	-	-
Novel00675	4	114945512	114985642	-	3064	-	-
Novel00676	4	114999625	115146601	-	869	-	-
Novel00677	4	118168142	118177842	-	7984	-	-
Novel00679	4	126733048	126734396	-	1096	-	-
Novel00680	4	130657813	130659779	-	805	-	-
Novel00682	5	4219480	4222479	+	1527	-	-
Novel00683	5	8052367	8058815	+	4840	-	-
Novel00684	5	8852894	8861017	+	2481	-	-
Novel00685	5	11570849	11606779	+	402	-	-
Novel00686	5	19232143	19239590	+	7448	-	-
Novel00687	5	19344479	19349378	+	528	-	-
Novel00688	5	21506524	21507791	+	493	-	PF05162:Ribosomal protein L41
Novel00689	5	49160661	49531717	+	742	-	-
Novel00690	5	67866382	67997403	+	2790	-	-
Novel00691	5	69016929	69067929	+	1255	-	-
Novel00692	5	72061176	72068932	+	726	-	PF00007:Cystine-knot domain
Novel00693	5	77549041	77551684	+	1375	-	-
Novel00694	5	78272223	78275629	+	3407	-	PF08333:Protein of unknown function (DUF1725)
Novel00695	5	81546181	81553042	+	2896	-	-
Novel00696	5	82338505	82353301	+	433	-	-
Novel00697	5	87179629	87180607	+	979	-	-
Novel00698	5	89728428	89884262	+	502	-	-
Novel00699	5	90131582	90221403	+	2248	-	-
Novel00700	5	90250329	90257268	+	4467	-	PF01363:FYVE zinc finger
Novel00701	5	91625208	91655672	+	3111	-	PF00078:Reverse transcriptase (RNA-dependent DNA polymerase)|PF08333:Protein of unknown function (DUF1725)
Novel00702	5	101609511	101639770	+	3715	-	PF15898:cGMP-dependent protein kinase interacting domain
Novel00703	5	146801	151575	-	2560	-	-
Novel00704	5	3397279	3399984	-	2226	-	-
Novel00705	5	3441268	3463868	-	15855	-	-
Novel00706	5	6284078	6290426	-	550	-	-
Novel00707	5	8968918	8976327	-	1664	-	-
Novel00708	5	18585504	18588118	-	2208	-	-
Novel00709	5	19206539	19210814	-	3067	-	-
Novel00710	5	19278744	19293471	-	6344	-	-
Novel00711	5	34222663	34255848	-	1164	-	PF08333:Protein of unknown function (DUF1725)
Novel00712	5	42867636	42870978	-	3343	-	-
Novel00713	5	64105282	64105998	-	510	-	-
Novel00714	5	77902845	77936610	-	6346	-	-
Novel00715	5	79719368	79721569	-	2202	-	-
Novel00716	5	88417190	88424836	-	2850	-	-
Novel00717	5	89232646	89238779	-	4174	-	-
Novel00718	5	89286809	89292171	-	2365	-	-
Novel00719	5	89299003	89300915	-	1913	-	-
Novel00721	5	90502314	90521356	-	1934	-	-
Novel00722	5	90545608	90557576	-	7432	-	-
Novel00723	5	101795692	101799797	-	4106	-	-
Novel00725	6	439275	442908	+	3634	-	-
Novel00726	6	1256084	1261614	+	4944	-	-
Novel00727	6	6926313	6928135	+	1493	-	-
Novel00728	6	10725730	10753100	+	503	-	-
Novel00729	6	12414475	12415547	+	585	-	-
Novel00730	6	27218794	27222531	+	2943	-	-
Novel00731	6	28191114	28194024	+	2748	-	-
Novel00732	6	30515194	30568109	+	4829	-	-
Novel00733	6	43503868	43509908	+	1408	-	-
Novel00734	6	44570299	44573774	+	2312	-	-
Novel00735	6	46359002	46367641	+	8640	-	-
Novel00736	6	46786328	46787778	+	488	-	-
Novel00737	6	48831107	48833958	+	424	-	-
Novel00738	6	54548257	54550939	+	2136	-	-
Novel00741	6	59751694	59760600	+	8688	-	-
Novel00742	6	61695100	61718375	+	8080	-	PF00096:Zinc finger, C2H2 type|PF01352:KRAB box
Novel00743	6	62027575	62044908	+	1959	-	-
Novel00744	6	62332597	62335767	+	1715	-	-
Novel00745	6	73296382	73856142	+	1336	-	-
Novel00746	6	74920566	74929991	+	3854	-	-
Novel00747	6	84697895	84708163	+	2033	-	-
Novel00748	6	87960551	87967986	+	5262	-	-
Novel00749	6	88109307	88114901	+	2304	-	-
Novel00750	6	92336317	92340523	+	1564	-	-
Novel00751	6	97242943	97248839	+	1091	-	-
Novel00752	6	98451682	98461585	+	1179	-	-
Novel00753	6	98541527	98544736	+	2346	-	-
Novel00754	6	100093109	100098300	+	3591	-	-
Novel00755	6	135129345	135133147	+	3803	-	-
Novel00756	6	146051998	146060967	+	3082	-	PF01015:Ribosomal S3Ae family
Novel00757	6	146118267	146132905	+	2187	-	-
Novel00758	6	153213287	153403458	+	510	-	-
Novel00759	6	165866998	165870699	+	2113	-	-
Novel00760	6	167359416	167359874	+	459	-	-
Novel00761	6	119604	139807	-	4996	-	PF01434:Peptidase family M41
Novel00762	6	247067	253122	-	1821	-	-
Novel00763	6	341307	351826	-	1956	-	-
Novel00764	6	614687	632645	-	789	-	-
Novel00765	6	1484619	1495238	-	10620	-	-
Novel00766	6	1582474	1587976	-	5407	-	-
Novel00767	6	2474418	2482056	-	7639	-	-
Novel00768	6	3019399	3031287	-	1426	-	-
Novel00769	6	3778602	3786279	-	6370	-	-
Novel00770	6	8910005	9321548	-	6217	-	-
Novel00771	6	13171873	13175098	-	3226	-	-
Novel00772	6	30140984	30156044	-	4594	-	-
Novel00773	6	31003630	31012534	-	1192	-	-
Novel00774	6	32012620	32013703	-	1084	-	-
Novel00775	6	35915866	35919917	-	548	-	-
Novel00776	6	41424136	41429162	-	4159	-	-
Novel00777	6	44557940	44573774	-	4144	-	-
Novel00778	6	44967556	44970849	-	3144	-	-
Novel00779	6	46707929	46709349	-	532	-	-
Novel00780	6	50765817	50772716	-	1229	-	-
Novel00781	6	54088965	54092856	-	3892	-	-
Novel00782	6	54677024	54678131	-	1000	-	-
Novel00783	6	55033203	55047634	-	3716	-	PF00096:Zinc finger, C2H2 type|PF13465:Zinc-finger double domain
Novel00784	6	55325270	55335464	-	9227	-	PF08333:Protein of unknown function (DUF1725)
Novel00785	6	58019838	58029334	-	2884	-	PF00096:Zinc finger, C2H2 type|PF01352:KRAB box
Novel00786	6	58237130	58242318	-	4358	-	-
Novel00787	6	62045397	62047581	-	1554	-	-
Novel00788	6	62186068	62190364	-	927	-	-
Novel00789	6	62255226	62260736	-	1187	-	PF01352:KRAB box
Novel00790	6	64695030	64704418	-	8642	-	-
Novel00791	6	69211320	69357941	-	453	-	-
Novel00792	6	69883738	69914373	-	1438	-	-
Novel00793	6	69886557	69910412	-	11261	-	-
Novel00794	6	71155782	71157435	-	1565	-	-
Novel00795	6	82345954	82348074	-	2121	-	-
Novel00796	6	83413470	83416431	-	2196	-	-
Novel00797	6	85827794	85840412	-	3615	-	-
Novel00798	6	88793447	88800650	-	1354	-	-
Novel00799	6	94979305	94979635	-	331	-	-
Novel00800	6	96133849	96138901	-	893	-	-
Novel00801	6	96599297	96606693	-	7397	-	-
Novel00802	6	97277619	97279826	-	2021	-	-
Novel00803	6	100189935	100204096	-	1356	-	-
Novel00804	6	142160016	142371134	-	3436	-	-
Novel00805	6	148786285	148794901	-	607	-	-
Novel00806	6	148831996	148834090	-	1987	-	-
Novel00807	6	150075280	150090946	-	2149	-	-
Novel00808	6	158081634	158088903	-	6745	-	-
Novel00809	6	166945688	166957167	-	5247	-	-
Novel00810	6	167217376	167233936	-	1132	-	-
Novel00811	6	169216235	169221552	-	1710	-	-
Novel00812	6	170608027	170615189	-	4742	-	PF01352:KRAB box
Novel00813	7	4227075	4232281	+	1584	-	-
Novel00814	7	8240453	8241125	+	673	-	-
Novel00815	7	10560303	10667582	+	1444	-	-
Novel00817	7	16945177	17351209	+	3161	-	-
Novel00818	7	21236199	21245400	+	4218	-	PF00429:ENV polyprotein (coat polyprotein)
Novel00819	7	23706971	23708318	+	1348	-	-
Novel00820	7	28765608	28766227	+	524	-	-
Novel00821	7	32738871	32758401	+	3758	-	-
Novel00822	7	34122453	34130556	+	2637	-	-
Novel00823	7	34595996	34598757	+	1067	-	-
Novel00824	7	39215598	39217275	+	1678	-	-
Novel00825	7	51953579	51988939	+	3199	-	PF08333:Protein of unknown function (DUF1725)|PF12488:Protein of unknown function (DUF3704)
Novel00826	7	58644097	58646040	+	413	-	-
Novel00827	7	58998932	59005172	+	1024	-	-
Novel00828	7	62810095	62824098	+	1804	-	-
Novel00829	7	65096070	65141381	+	9952	-	-
Novel00830	7	83550086	83574605	+	1564	-	-
Novel00831	7	85731224	85761537	+	541	-	-
Novel00832	7	86182139	86241807	+	3087	-	-
Novel00833	7	95365420	95394042	+	802	-	-
Novel00834	7	98422266	98441547	+	1402	-	-
Novel00835	7	103320039	103353391	+	4019	-	-
Novel00836	7	115270973	115278781	+	5149	-	-
Novel00837	7	116436555	116439336	+	1188	-	-
Novel00838	7	121680867	121691186	+	10320	-	-
Novel00839	7	1653268	1656170	-	2315	-	-
Novel00841	7	17349293	17353335	-	3155	-	-
Novel00842	7	22988748	23004191	-	1128	-	-
Novel00843	7	29681479	29685249	-	935	-	-
Novel00844	7	31095666	31113551	-	9823	-	-
Novel00845	7	31336565	31337628	-	817	-	-
Novel00846	7	37818668	37821616	-	2654	-	-
Novel00848	7	49099881	49106197	-	4212	-	PF11057:Cortexin of kidney
Novel00850	7	52912668	52915158	-	781	-	-
Novel00851	7	53799289	53846109	-	4191	-	-
Novel00852	7	54654008	54655498	-	763	-	-
Novel00853	7	56183869	56191159	-	7269	-	-
Novel00854	7	78065934	78067108	-	1175	-	-
Novel00855	7	86109885	86124647	-	6740	-	-
Novel00856	7	92218723	92230725	-	982	-	-
Novel00857	7	92327355	92332746	-	5392	-	-
Novel00858	7	92516156	92518099	-	1944	-	-
Novel00859	7	115260806	115262248	-	825	-	-
Novel00860	7	115370253	115370753	-	345	-	-
Novel00861	8	365018	368828	+	1207	-	-
Novel00863	8	707379	713108	+	5499	-	-
Novel00864	8	10991102	11002774	+	2830	-	-
Novel00865	8	11036864	11047353	+	2932	-	-
Novel00866	8	18334654	18346902	+	1009	-	-
Novel00867	8	47007248	47010074	+	336	-	-
Novel00868	8	70610146	70618697	+	901	-	-
Novel00869	8	73970521	74018229	+	7546	-	PF00191:Annexin
Novel00870	8	120784528	120791497	+	6970	-	-
Novel00871	8	135420868	135428468	+	6015	-	-
Novel00872	8	135895283	135993166	+	943	-	-
Novel00873	8	357076	366155	-	972	-	-
Novel00874	8	397666	402596	-	2475	-	-
Novel00876	8	1382149	1387892	-	2314	-	-
Novel00877	8	2285186	2296455	-	4362	-	-
Novel00878	8	3764928	3769112	-	762	-	-
Novel00879	8	3787207	3797090	-	3341	-	-
Novel00880	8	38195928	38227610	-	3681	-	-
Novel00881	8	55598378	55605095	-	6565	-	-
Novel00882	8	70893425	70896654	-	3136	-	-
Novel00883	8	76158048	76162299	-	3463	-	-
Novel00884	8	76477188	76481839	-	1530	-	-
Novel00885	8	85678428	85740544	-	355	-	-
Novel00886	8	86331451	86331909	-	396	-	-
Novel00887	8	87452178	87461306	-	5481	-	-
Novel00888	8	100447154	100458431	-	4375	-	PF08333:Protein of unknown function (DUF1725)
Novel00889	8	100850326	100850967	-	642	-	-
Novel00890	8	111258978	111264558	-	1015	-	-
Novel00891	8	114171623	114247187	-	371	-	-
Novel00892	8	119424780	119429099	-	3490	-	-
Novel00893	8	130469755	130471361	-	1532	-	-
Novel00894	9	381145	383024	+	1880	-	-
Novel00895	9	487626	489892	+	2043	-	-
Novel00896	9	8336000	8338826	+	1544	-	-
Novel00897	9	8796012	8809457	+	1936	-	-
Novel00898	9	9780052	9781675	+	844	-	-
Novel00899	9	20034515	20036500	+	367	-	-
Novel00900	9	20294660	20295866	+	626	-	-
Novel00901	9	33782660	33803973	+	2307	-	PF07728:AAA domain (dynein-related subfamily)|PF12774:Hydrolytic ATP binding site of dynein motor region D1
Novel00902	9	33808393	33850939	+	2360	-	PF12777:Microtubule-binding stalk of dynein motor|PF12780:P-loop containing dynein motor region D4|PF12781:ATP-binding dynein motor region D5
Novel00903	9	36508106	36524634	+	6487	-	PF00075:RNase H|PF00665:Integrase core domain|PF09337:His(2)-Cys(2) zinc finger|PF00078:Reverse transcriptase (RNA-dependent DNA polymerase)
Novel00904	9	41840910	41841646	+	737	-	-
Novel00905	9	42004760	42027174	+	4767	-	-
Novel00906	9	42135078	42151853	+	16776	-	PF13650:Aspartyl protease|PF00078:Reverse transcriptase (RNA-dependent DNA polymerase)
Novel00907	9	45479946	45480903	+	958	-	-
Novel00908	9	48282865	48286093	+	959	-	PF00100:Zona pellucida-like domain
Novel00909	9	56178109	56180894	+	1365	-	-
Novel00910	9	57305540	57457725	+	824	-	-
Novel00911	9	60467329	60475352	+	7623	-	-
Novel00912	9	73930181	73950735	+	1783	-	-
Novel00913	9	75303163	75310149	+	1259	-	-
Novel00914	9	76349320	76433014	+	419	-	-
Novel00915	9	85012027	85026542	+	14086	-	PF00078:Reverse transcriptase (RNA-dependent DNA polymerase)
Novel00916	9	106295177	106299950	+	4774	-	-
Novel00917	9	122650404	122652885	+	1056	-	-
Novel00918	9	123765889	123769725	+	1460	-	-
Novel00919	9	125866669	125874229	+	7324	-	-
Novel00920	9	129605390	129769859	+	507	-	-
Novel00921	9	130435363	130438896	+	1361	-	-
Novel00922	9	130798866	130886016	+	13868	-	PF08333:Protein of unknown function (DUF1725)
Novel00923	9	131890938	131903639	+	4357	-	-
Novel00924	9	133141344	133145858	+	1872	-	-
Novel00925	9	134859245	134861944	+	2081	-	-
Novel00926	9	134954033	134975418	+	4168	-	-
Novel00927	9	135014030	135015660	+	1420	-	-
Novel00928	9	135079130	135096190	+	3658	-	-
Novel00929	9	136742849	136744045	+	671	-	-
Novel00930	9	139169892	139186612	+	1059	-	-
Novel00931	9	214966	223842	-	5151	-	PF03939:Ribosomal protein L23, N-terminal domain
Novel00932	9	449636	458998	-	7057	-	-
Novel00933	9	3192577	3236129	-	14245	-	PF12774:Hydrolytic ATP binding site of dynein motor region D1|PF08393:Dynein heavy chain, N-terminal region 2|PF08333:Protein of unknown function (DUF1725)
Novel00934	9	6695187	6696971	-	1785	-	-
Novel00935	9	7340841	7346680	-	848	-	-
Novel00936	9	8682599	8685512	-	2178	-	PF08333:Protein of unknown function (DUF1725)
Novel00937	9	9926400	9935720	-	1813	-	-
Novel00938	9	20282886	20287401	-	4516	-	-
Novel00939	9	26790319	26803859	-	1004	-	-
Novel00940	9	41625388	41639397	-	6571	-	-
Novel00941	9	45336197	45338403	-	865	-	-
Novel00942	9	48272049	48273478	-	1430	-	PF00100:Zona pellucida-like domain
Novel00943	9	48273552	48356991	-	2396	-	PF00100:Zona pellucida-like domain
Novel00944	9	51976005	51976948	-	499	-	-
Novel00945	9	52754879	52759166	-	3730	-	-
Novel00946	9	53296070	53301524	-	4938	-	-
Novel00947	9	54999498	55001780	-	373	-	-
Novel00948	9	55584355	55587033	-	2417	-	-
Novel00949	9	64863900	64868913	-	4327	-	-
Novel00950	9	73757797	73759524	-	1457	-	-
Novel00951	9	100823055	100846596	-	4141	-	-
Novel00952	9	104887376	104897148	-	9773	-	-
Novel00953	9	106226526	106294571	-	7680	-	-
Novel00954	9	106236803	106294245	-	2310	-	-
Novel00955	9	108250834	108257960	-	2305	-	-
Novel00956	9	115464663	115498341	-	942	-	-
Novel00957	9	117292999	117320219	-	7051	-	-
Novel00958	9	122611745	122633631	-	3856	-	PF01198:Ribosomal protein L31e
Novel00959	9	123614307	123630381	-	14272	-	-
Novel00960	9	130822118	130829768	-	7651	-	-
Novel00961	9	134995395	134997318	-	1827	-	-
Novel00962	9	136850521	136885765	-	4027	-	PF02205:WH2 motif
Novel00963	AEMK02000220.1	15622	18057	+	1258	-	-
Novel00964	AEMK02000264.1	183670	198034	+	1319	-	-
Novel00965	AEMK02000305.1	7726	60761	+	2337	-	PF14652:Domain of unknown function (DUF4457)
Novel00966	AEMK02000328.1	93171	102929	+	3375	-	-
Novel00967	AEMK02000328.1	312016	330658	+	11168	-	-
Novel00968	AEMK02000328.1	657394	660364	+	2186	-	-
Novel00970	AEMK02000328.1	320958	331084	-	8911	-	-
Novel00971	AEMK02000328.1	725407	727699	-	1560	-	PF00092:von Willebrand factor type A domain
Novel00972	AEMK02000334.1	40576	64894	-	7377	-	PF00092:von Willebrand factor type A domain
Novel00973	AEMK02000387.1	5945	23738	-	4008	-	-
Novel00974	AEMK02000390.1	8761	17155	-	539	-	-
Novel00975	AEMK02000425.1	2082	4330	-	777	-	-
Novel00976	AEMK02000450.1	6327	17935	+	1484	-	-
Novel00977	AEMK02000452.1	72825	76012	+	2510	-	-
Novel00978	AEMK02000452.1	1855850	1864006	+	5557	-	-
Novel00979	AEMK02000452.1	3528407	3537199	+	2395	-	-
Novel00980	AEMK02000452.1	93191	101632	-	3818	-	-
Novel00981	AEMK02000452.1	1895062	1898547	-	3486	-	-
Novel00982	AEMK02000452.1	3073105	3077246	-	4142	-	-
Novel00983	AEMK02000452.1	3201452	3209658	-	1467	-	-
Novel00984	AEMK02000452.1	3376824	3378282	-	555	-	-
Novel00985	AEMK02000465.1	716299	724531	+	3589	-	-
Novel00986	AEMK02000465.1	668401	682068	-	2294	-	-
Novel00987	AEMK02000489.1	23071	28723	+	979	-	-
Novel00988	AEMK02000510.1	309817	315269	-	1944	-	-
Novel00989	AEMK02000569.1	775426	782495	+	648	-	-
Novel00990	AEMK02000569.1	785257	792386	+	1468	-	-
Novel00991	AEMK02000569.1	1055747	1078233	-	2166	-	-
Novel00992	AEMK02000589.1	101379	105388	+	4010	-	-
Novel00993	AEMK02000682.1	1540999	1542605	-	863	-	-
Novel00994	AEMK02000682.1	1555788	1557616	-	1557	-	-
Novel00995	AEMK02000682.1	1907864	1912540	-	2973	-	PF00618:RasGEF N-terminal motif
Novel00996	AEMK02000694.1	13482	40653	-	1336	-	PF04072:Leucine carboxyl methyltransferase
Novel00997	AEMK02000698.1	1126229	1279014	-	1012	-	-
Novel00998	AEMK02000699.1	17503	45571	-	5614	-	-
Novel00999	X	128388	131390	+	435	-	-
Novel01000	X	4624194	4700096	+	1063	-	-
Novel01001	X	8634125	8679172	+	1415	-	-
Novel01002	X	20163074	20196617	+	2938	-	-
Novel01003	X	45856560	45880090	+	759	-	-
Novel01004	X	49201150	49230904	+	413	-	-
Novel01005	X	49685350	49716628	+	2984	-	PF00429:ENV polyprotein (coat polyprotein)
Novel01006	X	58583901	58625831	+	1331	-	-
Novel01007	X	84521111	84527656	+	2178	-	PF08333:Protein of unknown function (DUF1725)
Novel01008	X	91537903	91548746	+	4951	-	PF15872:Serine-rich and transmembrane domain-containing protein 1
Novel01009	X	98252057	98256339	+	3330	-	-
Novel01010	X	98370042	98397853	+	3238	-	-
Novel01011	X	98642817	98657106	+	3360	-	-
Novel01012	X	98758603	98821338	+	705	-	-
Novel01013	X	122934140	122938077	+	3750	-	-
Novel01014	X	124694754	124700680	+	3303	-	PF15100:TMEM187 protein family
Novel01015	X	124714319	124716637	+	2297	-	-
Novel01016	X	125130119	125131610	+	1010	-	PF09341:Transcription factor Pcc1
Novel01017	X	8389423	8440901	-	2275	-	-
Novel01018	X	13854986	13855996	-	1011	-	-
Novel01019	X	17487849	17561000	-	1228	-	-
Novel01020	X	29677516	29788139	-	2386	-	PF00078:Reverse transcriptase (RNA-dependent DNA polymerase)|PF08333:Protein of unknown function (DUF1725)
Novel01021	X	34521533	34522834	-	1186	-	-
Novel01022	X	38255630	38273262	-	4791	-	-
Novel01023	X	42363709	42372191	-	8301	-	-
Novel01024	X	45645633	45825120	-	6782	-	-
Novel01025	X	45685215	45758097	-	3454	-	-
Novel01026	X	45803272	45818073	-	3785	-	-
Novel01027	X	50837130	50842313	-	4879	-	-
Novel01028	X	79519383	79520799	-	1417	-	-
Novel01029	X	79520907	79521667	-	761	-	PF08333:Protein of unknown function (DUF1725)
Novel01030	X	97487609	97488791	-	1183	-	-
Novel01031	X	98385020	98398058	-	2276	-	-
Novel01032	X	110384158	110387168	-	1265	-	-
Novel01033	X	115021844	115022186	-	343	-	-
Novel01034	X	124949107	124952318	-	1309	-	-
Novel01035	X	125072112	125097512	-	5864	-	PF09341:Transcription factor Pcc1
Novel01036	Y	7662350	7691310	+	5144	-	PF12301:CD99 antigen like protein 2
Novel01037	Y	9985114	9990976	+	5625	-	-
Novel00020	4	79419777	79431713	+	10505	-	-
Novel00095	4	82794820	82834015	+	1264	-	-
Novel00197	4	72401131	72403687	+	1780	-	-
