# Supplementary material for: Comparative gene expression profiling of muscle reveals potential candidate genes affecting drip loss in pork
Source: BMC Genet. 2019 Dec 2;20:89. doi: 10.1186/s12863-019-0794-0 (PMC6889219; doi:10.1186/s12863-019-0794-0)
Supplement: Supplementary file 5 — Additional file 5: Table S5. Detailed information of DE genes detected between low and high drip loss groups. [file 12863_2019_794_MOESM5_ESM.xlsx]

## Sheet: Table S5
Table S5. Detailed information of DE genes detected between low and high drip loss groups.
ID	Low drip loss group	High drip loss group	log2 fold change	p value	FDR adjusted value	Name	Chr	Start	End	Strand	Length	Biotype	Description
ENSSSCG00000036724	16460.3	4418.61	1.89735	1.08886e-14	1.61511e-10	CRYAB	9	39638506	39643530	-	1436	protein_coding	crystallin alpha B [Source:HGNC Symbol;Acc:HGNC:2389]
ENSSSCG00000016613	309.224	1045.43	-1.75787	6.15381e-14	4.56397e-10	AASS	18	24974721	25039194	+	5597	protein_coding	aminoadipate-semialdehyde synthase [Source:HGNC Symbol;Acc:HGNC:17366]
ENSSSCG00000033029	102.182	496.226	-2.27873	1.42996e-13	7.07019e-10	-	4	86919184	86929916	+	1514	lincRNA	NA
ENSSSCG00000029558	165.076	610.655	-1.88738	5.06508e-13	1.87826e-09	EXTL1	6	83462323	83475564	+	2013	protein_coding	exostosin like glycosyltransferase 1 [Source:HGNC Symbol;Acc:HGNC:3515]
ENSSSCG00000037646	4754.85	1262.76	1.91291	1.23529e-12	3.66461e-09	DNAJA4	7	47656548	47675145	-	7212	protein_coding	dnaJ homolog subfamily A member 4 [Source:RefSeq peptide;Acc:NP_999504]
ENSSSCG00000039962	57708	18677.5	1.62747	6.7226e-12	1.66194e-08	HSPB1	3	10037946	10039704	-	967	protein_coding	Heat shock protein beta-1 [Source:UniProtKB/Swiss-Prot;Acc:Q5S1U1]
ENSSSCG00000009334	9893.7	2409.53	2.03782	1.68886e-11	3.57869e-08	HSPH1	11	7733878	7759528	-	3691	protein_coding	heat shock protein family H (Hsp110) member 1 [Source:HGNC Symbol;Acc:HGNC:16969]
Novel00466	2.65212	91.2548	-5.11955	3.50801e-11	6.50428e-08	-	18	46788478	46811641	-	1849	-	-
ENSSSCG00000037355	4880	1500.37	1.70154	4.34334e-11	7.15831e-08	RNF115	4	99493465	99577921	+	8304	protein_coding	ring finger protein 115 [Source:HGNC Symbol;Acc:HGNC:18154]
ENSSSCG00000004465	576.557	1708.47	-1.56718	7.68163e-11	1.13942e-07	BCKDHB	1	85755743	86017666	-	1645	protein_coding	branched chain keto acid dehydrogenase E1 subunit beta [Source:HGNC Symbol;Acc:HGNC:987]
ENSSSCG00000024108	10007.1	33130.4	-1.72717	1.40136e-10	1.88967e-07	SLC43A2	12	47791908	47839656	-	7368	protein_coding	solute carrier family 43 member 2 [Source:HGNC Symbol;Acc:HGNC:23087]
ENSSSCG00000006524	626.635	266.896	1.23213	1.83515e-10	2.2684e-07	THBS3	4	94612766	94626771	+	6074	protein_coding	thrombospondin 3 [Source:HGNC Symbol;Acc:HGNC:11787]
ENSSSCG00000007043	1079.95	3904.98	-1.85441	3.51421e-10	4.00971e-07	GPCPD1	17	14420658	14476246	-	5548	protein_coding	glycerophosphocholine phosphodiesterase 1 [Source:HGNC Symbol;Acc:HGNC:26957]
ENSSSCG00000001873	964.962	391.356	1.30279	3.82256e-10	4.05001e-07	CSPG4	7	57949455	57988335	+	7957	protein_coding	chondroitin sulfate proteoglycan 4 [Source:HGNC Symbol;Acc:HGNC:2466]
ENSSSCG00000015589	650.906	190.197	1.77608	4.863e-10	4.71663e-07	VASH2	9	130473857	130511278	-	4380	protein_coding	vasohibin 2 [Source:HGNC Symbol;Acc:HGNC:25723]
ENSSSCG00000012967	394.507	80.4394	2.29423	5.08771e-10	4.71663e-07	FOSL1	2	6430153	6439029	+	4790	protein_coding	FOS like 1, AP-1 transcription factor subunit [Source:HGNC Symbol;Acc:HGNC:13718]
ENSSSCG00000011453	65599.6	27072.4	1.27687	5.572e-10	4.86173e-07	ITIH4	13	34926188	34948931	-	7575	protein_coding	inter-alpha-trypsin inhibitor heavy chain family member 4 [Source:HGNC Symbol;Acc:HGNC:6169]
ENSSSCG00000023611	20807.6	10093.6	1.04374	1.45957e-09	1.20276e-06	-	7	24089073	24159027	-	14498	protein_coding	Sus scrofa tenascin-X (TN-X), mRNA. [Source:RefSeq mRNA;Acc:NM_001123204]
ENSSSCG00000001732	876.654	2017.06	-1.202	3.06216e-09	2.39058e-06	MUT	7	43597151	43625346	-	3855	protein_coding	methylmalonyl-CoA mutase, mitochondrial precursor [Source:RefSeq peptide;Acc:NP_999570]
ENSSSCG00000021305	0	35.2456	-7.52355	3.41709e-09	2.53428e-06	-	Y	9562752	9605778	-	2055	protein_coding
ENSSSCG00000010686	40825.9	13885.1	1.55596	3.96672e-09	2.80183e-06	BAG3	14	129466905	129533996	+	3143	protein_coding	BCL2 associated athanogene 3 [Source:HGNC Symbol;Acc:HGNC:939]
ENSSSCG00000033745	14.9785	79.739	-2.41178	9.57911e-09	6.2268e-06	-	10	11014225	11034053	+	2948	lincRNA
ENSSSCG00000002357	1479.01	3471	-1.23066	9.65526e-09	6.2268e-06	ALDH6A1	7	97360540	97381889	-	4668	protein_coding	aldehyde dehydrogenase 6 family member A1 [Source:HGNC Symbol;Acc:HGNC:7179]
ENSSSCG00000009620	1615.81	666.805	1.27664	1.50598e-08	9.30761e-06	BMP1	14	6443923	6489061	+	3573	protein_coding	bone morphogenetic protein 1 [Source:HGNC Symbol;Acc:HGNC:1067]
ENSSSCG00000011538	24104.2	5757.36	2.06582	1.91101e-08	1.13384e-05	LMCD1	13	64933651	64996454	+	3989	protein_coding	LIM and cysteine rich domains 1 [Source:HGNC Symbol;Acc:HGNC:6633]
Novel00441	238.492	60.0421	1.99111	2.18725e-08	1.24783e-05	-	18	18009330	18032768	+	4564	-	-
ENSSSCG00000039348	1385.94	3109.83	-1.16581	2.48874e-08	1.36724e-05	H1F0	5	10040263	10040847	-	585	protein_coding	H1 histone family member 0 [Source:HGNC Symbol;Acc:HGNC:4714]
ENSSSCG00000010522	14867.8	3206.69	2.21302	2.65857e-08	1.40838e-05	ANKRD2	14	108944791	108959382	+	4090	protein_coding	ankyrin repeat domain 2 [Source:HGNC Symbol;Acc:HGNC:495]
ENSSSCG00000039539	309.916	834.883	-1.43001	4.04626e-08	2.06959e-05	DHTKD1	10	59820310	59875291	-	5498	protein_coding	dehydrogenase E1 and transketolase domain containing 1 [Source:HGNC Symbol;Acc:HGNC:23537]
ENSSSCG00000006140	191.983	699.417	-1.86567	4.23954e-08	2.09617e-05	CA2	4	51191686	51211922	-	5246	protein_coding	carbonic anhydrase 2 [Source:HGNC Symbol;Acc:HGNC:1373]
ENSSSCG00000016578	1.02819e+06	315302	1.7053	5.29356e-08	2.4637e-05	FLNC	18	19757303	19787727	-	11731	protein_coding	filamin C [Source:HGNC Symbol;Acc:HGNC:3756]
ENSSSCG00000006281	387.081	951.586	-1.29901	5.31506e-08	2.4637e-05	METTL11B	4	80857344	80932439	-	2740	protein_coding	methyltransferase like 11B [Source:HGNC Symbol;Acc:HGNC:31932]
ENSSSCG00000001137	440.933	1097.53	-1.31582	5.69404e-08	2.55938e-05	HIST1H1D	7	20862942	20882693	-	1208	protein_coding	histone cluster 1 H1 family member d [Source:HGNC Symbol;Acc:HGNC:4717]
ENSSSCG00000002368	797.651	358.181	1.1557	6.25662e-08	2.72954e-05	LTBP2	7	97746110	97852479	-	7686	protein_coding	latent transforming growth factor beta binding protein 2 [Source:HGNC Symbol;Acc:HGNC:6715]
ENSSSCG00000015850	974.982	363.035	1.42594	7.41454e-08	2.98821e-05	DUSP4	15	55490468	55508455	+	5340	protein_coding	dual specificity phosphatase 4 [Source:HGNC Symbol;Acc:HGNC:3070]
ENSSSCG00000039488	1822.67	747.217	1.28677	7.45389e-08	2.98821e-05	SPON2	8	446993	450538	-	2455	protein_coding	spondin 2 [Source:HGNC Symbol;Acc:HGNC:11253]
ENSSSCG00000015105	3477.72	8156.15	-1.22985	8.2861e-08	3.23442e-05	SLC37A4	9	46244802	46254241	-	5502	protein_coding	solute carrier family 37 member 4 [Source:HGNC Symbol;Acc:HGNC:4061]
ENSSSCG00000009886	2903.46	754.735	1.9439	1.10668e-07	4.00374e-05	TRAFD1	14	39549851	39579781	-	2738	protein_coding	TRAF-type zinc finger domain containing 1 [Source:HGNC Symbol;Acc:HGNC:24808]
Novel00366	5.04322	38.0029	-2.92751	1.32926e-07	4.58532e-05	-	15	137620849	137630636	-	3062	-	-
ENSSSCG00000036534	17275.3	4055.2	2.09084	1.63223e-07	5.38021e-05	MYOM3	6	81799570	81903971	-	5899	protein_coding	myomesin 3 [Source:HGNC Symbol;Acc:HGNC:26679]
Novel00809	61.2849	178.27	-1.54428	1.88692e-07	6.08449e-05	-	6	166945688	166957167	-	5247	-	-
ENSSSCG00000040925	48.0368	148.367	-1.6379	2.14284e-07	6.76273e-05	-	6	4660531	4668003	+	4887	lincRNA	NA
ENSSSCG00000012993	354.286	787.071	-1.15137	2.64349e-07	8.16892e-05	SLC25A45	2	6851077	6858257	+	2990	protein_coding	solute carrier family 25 member 45 [Source:HGNC Symbol;Acc:HGNC:27442]
ENSSSCG00000031905	180.768	520.97	-1.52896	2.73551e-07	8.28078e-05	KCNS3	3	119951097	119989366	-	2886	protein_coding	potassium voltage-gated channel modifier subfamily S member 3 [Source:HGNC Symbol;Acc:HGNC:6302]
ENSSSCG00000010770	19.8953	0	6.83671	2.95758e-07	8.77395e-05	KNDC1	14	141132542	141186510	+	5127	protein_coding	kinase non-catalytic C-lobe domain containing 1 [Source:HGNC Symbol;Acc:HGNC:29374]
ENSSSCG00000033608	2107.03	951.51	1.14742	3.1065e-07	9.03504e-05	LOXL2	14	7435033	7540958	-	4684	protein_coding	lysyl oxidase like 2 [Source:HGNC Symbol;Acc:HGNC:6666]
ENSSSCG00000002281	7737.44	3476.53	1.15431	3.39446e-07	9.50002e-05	-	7	89052507	89131074	+	2841	protein_coding
ENSSSCG00000036755	695.715	247.135	1.49463	4.229e-07	0.000116164	FAM46B	6	84304395	84310526	-	1203	protein_coding	family with sequence similarity 46 member B [Source:HGNC Symbol;Acc:HGNC:28273]
ENSSSCG00000000795	1249.83	441.664	1.49974	4.41087e-07	0.000118957	ADAMTS20	5	74502100	74672835	-	7875	protein_coding	ADAM metallopeptidase with thrombospondin type 1 motif 20 [Source:HGNC Symbol;Acc:HGNC:17178]
ENSSSCG00000040089	706.372	1699.96	-1.26732	4.94183e-07	0.000130897	TEDC1	AEMK02000452.1	3515590	3524135	+	2414	protein_coding	tubulin epsilon and delta complex 1 [Source:HGNC Symbol;Acc:HGNC:20127]
ENSSSCG00000026940	572.058	220.841	1.37359	5.67848e-07	0.00014777	CASP10	15	104858101	104894921	+	7333	protein_coding	caspase 10 [Source:HGNC Symbol;Acc:HGNC:1500]
ENSSSCG00000039870	1.80283	101.902	-5.8152	5.80694e-07	0.000148507	-	15	16071710	16071886	-	177	protein_coding
ENSSSCG00000006718	418.118	166.658	1.32793	6.01289e-07	0.000151168	ZNF697	4	101545284	101548637	+	1921	protein_coding	zinc finger protein 697 [Source:HGNC Symbol;Acc:HGNC:32034]
ENSSSCG00000010210	97.5804	261.736	-1.42474	6.75718e-07	0.000167049	SLC16A9	14	63026665	63108866	-	4359	protein_coding	solute carrier family 16 member 9 [Source:HGNC Symbol;Acc:HGNC:23520]
ENSSSCG00000032164	7958.44	3756.49	1.08316	7.39657e-07	0.000178342	PEA15	4	90263601	90277308	-	4174	protein_coding	proliferation and apoptosis adaptor protein 15 [Source:HGNC Symbol;Acc:HGNC:8822]
ENSSSCG00000011286	21133.3	6053.87	1.80361	7.45444e-07	0.000178342	KLHL40	13	26202677	26208785	+	1842	protein_coding	kelch like family member 40 [Source:HGNC Symbol;Acc:HGNC:30372]
ENSSSCG00000027124	608.108	278.834	1.12598	9.14159e-07	0.000215234	-	14	42180006	42198269	+	3602	protein_coding
ENSSSCG00000013297	697.636	296.712	1.23457	1.19517e-06	0.000276999	CD44	2	25788693	25884257	-	5984	protein_coding	CD44 molecule (Indian blood group) [Source:HGNC Symbol;Acc:HGNC:1681]
ENSSSCG00000029886	548.956	189.195	1.5388	1.29053e-06	0.0002945	LYVE1	2	48937153	48955802	+	4223	protein_coding	lymphatic vessel endothelial hyaluronan receptor 1 [Source:HGNC Symbol;Acc:HGNC:14687]
ENSSSCG00000011810	16297.9	7061.53	1.2066	1.36416e-06	0.000302636	BCL6	13	125377250	125428606	-	4279	protein_coding	B-cell CLL/lymphoma 6 [Source:HGNC Symbol;Acc:HGNC:1001]
ENSSSCG00000013354	8409.15	2137.22	1.97614	1.36699e-06	0.000302636	CSRP3	2	40227863	40240376	+	582	protein_coding	cysteine and glycine-rich protein 3 [Source:RefSeq peptide;Acc:NP_001165839]
ENSSSCG00000025858	9105.66	3910.02	1.21966	1.55188e-06	0.000338515	ELN	3	11214424	11244894	+	2310	protein_coding	elastin [Source:HGNC Symbol;Acc:HGNC:3327]
Novel00294	26.9305	155.476	-2.52799	2.05427e-06	0.000435299	-	14	112288066	112323477	+	7453	-	-
Novel00709	19.7427	98.0974	-2.33389	2.43148e-06	0.000494057	-	5	19206539	19210814	-	3067	-	-
ENSSSCG00000037971	63.2497	142.537	-1.17014	2.59675e-06	0.000520507	-	3	118273063	118279184	+	723	protein_coding
ENSSSCG00000009134	3933.8	8822.89	-1.16542	2.75309e-06	0.00053927	EGF	8	112235094	112331428	-	9978	protein_coding	epidermal growth factor [Source:HGNC Symbol;Acc:HGNC:3229]
Novel00665	56.6786	217.273	-1.93838	2.76307e-06	0.00053927	-	4	41428496	41455743	-	11961	-	-
ENSSSCG00000001570	5199.69	2341.75	1.15108	2.83511e-06	0.000539566	PI16	7	32600965	32610739	+	1383	protein_coding	peptidase inhibitor 16 precursor [Source:RefSeq peptide;Acc:NP_001230456]
ENSSSCG00000015474	1912.84	641.537	1.57605	2.86103e-06	0.000539566	PPFIA4	9	113727852	113777766	+	6644	protein_coding	PTPRF interacting protein alpha 4 [Source:HGNC Symbol;Acc:HGNC:9248]
ENSSSCG00000004507	816.102	390.992	1.06196	2.87371e-06	0.000539566	SMAD7	1	98510229	98542315	-	5334	protein_coding	mothers against decapentaplegic homolog 7 [Source:RefSeq peptide;Acc:NP_001231104]
ENSSSCG00000011000	8095.06	3490.17	1.21374	3.05051e-06	0.000565389	DNAJA1	10	33430985	33445584	-	4419	protein_coding	DnaJ heat shock protein family (Hsp40) member A1 [Source:HGNC Symbol;Acc:HGNC:5229]
ENSSSCG00000022429	194.467	61.3397	1.66604	3.12559e-06	0.000565389	KAZALD1	14	112142067	112167992	+	7081	protein_coding	Sus scrofa Kazal type serine peptidase inhibitor domain 1 (KAZALD1), mRNA. [Source:RefSeq mRNA;Acc:NM_001244551]
ENSSSCG00000028192	41.3269	110.471	-1.42266	3.25416e-06	0.000581554	DNAJC28	13	197112304	197113551	-	1248	protein_coding	DnaJ heat shock protein family (Hsp40) member C28 [Source:HGNC Symbol;Acc:HGNC:1297]
ENSSSCG00000030114	44.8075	3.55236	3.65444	3.35069e-06	0.000587548	SPATA9	2	102257240	102287285	-	768	protein_coding	Sus scrofa spermatogenesis associated 9 (SPATA9), mRNA. [Source:RefSeq mRNA;Acc:NM_001177924]
ENSSSCG00000037457	17865.3	5699.52	1.64827	3.47288e-06	0.000598991	HSPB7	6	75170441	75174920	-	2351	protein_coding	heat shock protein beta-7 [Source:RefSeq peptide;Acc:NP_001230317]
ENSSSCG00000017783	29318.1	12949.6	1.17887	3.53779e-06	0.000603174	-	12	45332229	45396730	-	9498	protein_coding
ENSSSCG00000011872	41.4881	9.1795	2.16418	3.66982e-06	0.000618573	SEMA5B	13	137455333	137586958	+	5211	protein_coding	semaphorin 5B [Source:HGNC Symbol;Acc:HGNC:10737]
ENSSSCG00000029949	1733.42	766.258	1.17801	3.85305e-06	0.00064179	CD248	2	6070910	6073510	+	2601	protein_coding	CD248 molecule [Source:HGNC Symbol;Acc:HGNC:18219]
ENSSSCG00000003079	3423.33	987.206	1.79401	3.90751e-06	0.00064179	-	6	51161184	51180731	+	6890	protein_coding
ENSSSCG00000016983	728.261	167.908	2.1178	3.93736e-06	0.00064179	STC2	16	50989696	51005628	+	5131	protein_coding	stanniocalcin-2 precursor [Source:RefSeq peptide;Acc:NP_001103643]
ENSSSCG00000037823	1273.09	2768.26	-1.12065	4.04501e-06	0.00065217	ANKRD34A	4	99378714	99382721	+	3524	protein_coding	ankyrin repeat domain 34A [Source:HGNC Symbol;Acc:HGNC:27639]
ENSSSCG00000017885	10956.2	5067.54	1.11243	4.22508e-06	0.000673878	SMTNL2	12	50581126	50603145	-	4205	protein_coding	smoothelin like 2 [Source:HGNC Symbol;Acc:HGNC:24764]
ENSSSCG00000010584	122.443	286.136	-1.22739	4.36666e-06	0.000689049	MFSD13A	14	113464192	113478696	+	2239	protein_coding	major facilitator superfamily domain containing 13A [Source:HGNC Symbol;Acc:HGNC:26196]
ENSSSCG00000007317	9484.09	4382.03	1.11394	4.76346e-06	0.000736005	DLGAP4	17	39626746	39775925	+	6052	protein_coding	DLG associated protein 4 [Source:HGNC Symbol;Acc:HGNC:24476]
ENSSSCG00000030368	193.85	70.15	1.46269	5.0043e-06	0.000765246	HSPA1L	7	23909960	23914517	-	2582	protein_coding	heat shock protein family A (Hsp70) member 1 like [Source:HGNC Symbol;Acc:HGNC:5234]
ENSSSCG00000004961	378.292	174.583	1.11758	5.20373e-06	0.000787621	ITGA11	1	166173135	166310972	-	7333	protein_coding	integrin subunit alpha 11 [Source:HGNC Symbol;Acc:HGNC:6136]
ENSSSCG00000036026	60.338	8.74753	2.80556	5.41863e-06	0.000811864	SRARP	6	75160049	75164450	+	2867	protein_coding	steroid receptor associated and regulated protein [Source:HGNC Symbol;Acc:HGNC:28339]
ENSSSCG00000031888	4453.55	11842.1	-1.41095	5.58537e-06	0.000828478	DDIT4	14	75116851	75123872	+	6613	protein_coding	DNA damage-inducible transcript 4 protein [Source:RefSeq peptide;Acc:NP_001230381]
Novel00766	34.6119	98.9498	-1.51724	5.73638e-06	0.000842453	-	6	1582474	1587976	-	5407	-	-
Novel00267	158.63	35.9143	2.13898	5.82337e-06	0.000846843	-	13	160408241	160416522	-	8282	-	-
ENSSSCG00000036401	1243.14	518.211	1.26195	6.77873e-06	0.000976202	-	3	72926988	72968064	+	7265	protein_coding
Novel00614	278.081	72.1531	1.9446	7.02785e-06	0.000993015	-	3	112823598	112836694	-	13097	-	PF08333:Protein of unknown function (DUF1725)
ENSSSCG00000013303	540.733	187.191	1.53043	7.26724e-06	0.00099731	ABTB2	2	26579332	26784067	+	7041	protein_coding	ankyrin repeat and BTB domain containing 2 [Source:HGNC Symbol;Acc:HGNC:23842]
ENSSSCG00000011600	247.893	78.1203	1.66787	7.32018e-06	0.00099731	SLC6A6	13	70094077	70173565	-	6576	protein_coding	solute carrier family 6 member 6 [Source:HGNC Symbol;Acc:HGNC:11052]
ENSSSCG00000023716	258.147	100.466	1.36388	7.32871e-06	0.00099731	TNFAIP6	15	861896	881760	-	1935	protein_coding	tumor necrosis factor-inducible gene 6 protein precursor [Source:RefSeq peptide;Acc:NP_001153079]
ENSSSCG00000025942	362.346	775.986	-1.09868	7.8548e-06	0.00104964	MCCC1	13	120983220	121070418	-	2571	protein_coding	methylcrotonoyl-CoA carboxylase 1 [Source:HGNC Symbol;Acc:HGNC:6936]
ENSSSCG00000009844	193686	68146.9	1.507	8.23081e-06	0.00109007	HSPB8	14	33608080	33640792	-	6343	protein_coding	heat shock protein family B (small) member 8 [Source:HGNC Symbol;Acc:HGNC:30171]
ENSSSCG00000009430	1190.67	2532.27	-1.08854	9.13732e-06	0.00119941	-	11	24702159	24752852	-	10016	protein_coding
ENSSSCG00000008337	646.349	258.29	1.32273	9.53357e-06	0.00123099	AAK1	3	72794885	72955063	+	2907	protein_coding	AP2 associated kinase 1 [Source:HGNC Symbol;Acc:HGNC:19679]
ENSSSCG00000017669	38.5198	97.6473	-1.33783	9.60002e-06	0.00123099	TUBD1	12	36080081	36111907	-	2548	protein_coding	tubulin delta 1 [Source:HGNC Symbol;Acc:HGNC:16811]
ENSSSCG00000003768	29838.8	11414.4	1.38635	9.62682e-06	0.00123099	-	6	135318764	135382821	-	3423	protein_coding
ENSSSCG00000034347	867.651	432.006	1.00618	1.03472e-05	0.00130068	TRIM56	3	8834274	8839415	+	4214	protein_coding	tripartite motif containing 56 [Source:HGNC Symbol;Acc:HGNC:19028]
Novel00834	22.949	1.88544	3.6054	1.06067e-05	0.00132209	-	7	98422266	98441547	+	1402	-	-
ENSSSCG00000035940	921.181	453.974	1.0219	1.07983e-05	0.00133476	SPSB1	6	69720806	69789567	+	3701	protein_coding	splA/ryanodine receptor domain and SOCS box containing 1 [Source:HGNC Symbol;Acc:HGNC:30628]
ENSSSCG00000023531	30.6611	1.20271	4.69201	1.09045e-05	0.00133674	-	AEMK02000437.1	48576	65568	+	486	protein_coding
ENSSSCG00000033979	846.85	294.364	1.52471	1.30468e-05	0.00153589	KLHL34	X	17839236	17841191	-	1956	protein_coding	kelch like family member 34 [Source:HGNC Symbol;Acc:HGNC:26634]
ENSSSCG00000017508	100.684	23.8307	2.08785	1.36848e-05	0.00159833	STAC2	12	23004636	23022269	+	3312	protein_coding	SH3 and cysteine rich domain 2 [Source:HGNC Symbol;Acc:HGNC:23990]
ENSSSCG00000010850	412.117	159.135	1.37269	1.46405e-05	0.00169658	-	10	13467331	13527529	-	1010	protein_coding
ENSSSCG00000009631	2477.72	5266.77	-1.08802	1.49061e-05	0.00171397	PEBP4	14	6966861	7173561	-	1729	protein_coding	phosphatidylethanolamine-binding protein 4 precursor [Source:RefSeq peptide;Acc:NP_001156360]
ENSSSCG00000011461	5.5002	44.0885	-3.00431	1.58006e-05	0.00179462	LRTM1	13	36868497	36881441	-	3676	protein_coding	leucine rich repeats and transmembrane domains 1 [Source:HGNC Symbol;Acc:HGNC:25023]
ENSSSCG00000029990	58.9844	273.048	-2.20971	1.58904e-05	0.00179462	DEFB1	AEMK02000617.1	558	11154	+	347	protein_coding	Sus scrofa defensin beta 1 (DEFB1), mRNA. [Source:RefSeq mRNA;Acc:NM_214442]
ENSSSCG00000024752	2785.48	7164.48	-1.36302	1.59704e-05	0.00179462	ALDH4A1	6	77374001	77404015	-	3423	protein_coding	Sus scrofa aldehyde dehydrogenase 4 family member A1 (ALDH4A1), mRNA. [Source:RefSeq mRNA;Acc:NM_001252213]
ENSSSCG00000011384	172.098	81.8758	1.06916	1.67218e-05	0.00185208	BSN	13	32107077	32197004	+	11936	protein_coding	bassoon presynaptic cytomatrix protein [Source:HGNC Symbol;Acc:HGNC:1117]
ENSSSCG00000001099	78.8833	29.6071	1.40987	1.67315e-05	0.00185208	CMAH	7	19873779	19955840	-	2790	protein_coding	cytidine monophosphate-N-acetylneuraminic acid hydroxylase [Source:RefSeq peptide;Acc:NP_001106486]
ENSSSCG00000002821	60.8925	10.6791	2.50845	1.70556e-05	0.00187397	CCL22	6	19296637	19302737	+	2003	protein_coding	C-C motif chemokine 22 precursor [Source:RefSeq peptide;Acc:NP_001243705]
ENSSSCG00000009202	288.111	63.9612	2.17055	1.86051e-05	0.00198021	MMRN1	8	129111029	129173594	-	7356	protein_coding	multimerin 1 [Source:HGNC Symbol;Acc:HGNC:7178]
ENSSSCG00000001914	1036.05	459.43	1.17422	1.86128e-05	0.00198021	LOXL1	7	59481407	59505269	-	2562	protein_coding	lysyl oxidase like 1 [Source:HGNC Symbol;Acc:HGNC:6665]
ENSSSCG00000040025	960.447	367.431	1.38729	2.08411e-05	0.00217308	NANOS1	14	128962375	128963229	+	855	protein_coding	nanos C2HC-type zinc finger 1 [Source:HGNC Symbol;Acc:HGNC:23044]
Novel00403	43.5281	108.445	-1.31643	2.09499e-05	0.00217308	-	17	14706496	14710110	+	1179	-	-
ENSSSCG00000008171	594.812	276.981	1.10308	2.18191e-05	0.00223202	NPAS2	3	53295744	53418480	-	8072	protein_coding	neuronal PAS domain protein 2 [Source:HGNC Symbol;Acc:HGNC:7895]
ENSSSCG00000016263	284.678	137.961	1.04579	2.37316e-05	0.00236249	-	15	131299862	131343135	+	2347	protein_coding
ENSSSCG00000014362	7004.63	3051.48	1.19883	2.54439e-05	0.00250291	HBEGF	2	142102458	142115196	-	2645	protein_coding	heparin binding EGF like growth factor [Source:HGNC Symbol;Acc:HGNC:3059]
ENSSSCG00000002274	1337.78	621.635	1.1056	2.54796e-05	0.00250291	HSPA2	7	88607555	88609464	+	1890	protein_coding	heat shock protein family A (Hsp70) member 2 [Source:HGNC Symbol;Acc:HGNC:5235]
ENSSSCG00000031154	888.641	376.529	1.23969	2.70684e-05	0.00260718	ACKR2	13	26306085	26329495	+	6832	protein_coding	atypical chemokine receptor 2 [Source:HGNC Symbol;Acc:HGNC:1565]
ENSSSCG00000037565	49.8008	207.994	-2.06128	2.73486e-05	0.00260729	-	7	20743716	20744356	-	639	pseudogene
ENSSSCG00000013784	9587.93	4049.7	1.24329	2.75969e-05	0.00260729	DNAJB1	2	64761206	64765510	+	2799	protein_coding	dnaJ homolog subfamily B member 1 [Source:RefSeq peptide;Acc:NP_001231359]
ENSSSCG00000010814	480.936	121.541	1.98446	3.09935e-05	0.00277156	ESRRG	10	6662352	7040900	-	5570	protein_coding	estrogen related receptor gamma [Source:HGNC Symbol;Acc:HGNC:3474]
ENSSSCG00000038663	228.286	49.8778	2.19506	3.30039e-05	0.00289673	-	1	56092544	56274861	+	5554	lincRNA
ENSSSCG00000005494	1049.83	352.076	1.57662	3.32317e-05	0.00289956	TNC	1	255532022	255630963	-	9767	protein_coding	tenascin C [Source:HGNC Symbol;Acc:HGNC:5318]
ENSSSCG00000013276	59.2289	18.9914	1.64602	3.53139e-05	0.00303968	PRDM11	2	17177135	17264270	-	6127	protein_coding	PR/SET domain 11 [Source:HGNC Symbol;Acc:HGNC:13996]
ENSSSCG00000010957	108.341	242.425	-1.16277	3.89451e-05	0.00326562	AGTPBP1	10	29439434	29589868	+	4634	protein_coding	ATP/GTP binding protein 1 [Source:HGNC Symbol;Acc:HGNC:17258]
ENSSSCG00000016426	2151.43	877.87	1.29317	3.91201e-05	0.00326562	-	18	4529856	4748247	-	2700	protein_coding
ENSSSCG00000010035	6374.36	2900.51	1.13601	3.91384e-05	0.00326562	YWHAH	14	48543691	48557966	+	3672	protein_coding	tyrosine 3-monooxygenase/tryptophan 5-monooxygenase activation protein eta [Source:HGNC Symbol;Acc:HGNC:12853]
Novel00292	123.674	43.1397	1.52098	3.91883e-05	0.00326562	-	14	89372390	89477299	+	5227	-	PF15787:Domain of unknown function (DUF4704)
ENSSSCG00000017144	77.9471	26.1326	1.58247	3.95137e-05	0.00327434	NPTX1	12	2036681	2046541	+	5599	protein_coding	neuronal pentraxin 1 [Source:HGNC Symbol;Acc:HGNC:7952]
ENSSSCG00000004840	80.9784	192.178	-1.24554	3.98454e-05	0.00327579	OTUD7A	1	143296595	143418236	+	2823	protein_coding	OTU deubiquitinase 7A [Source:HGNC Symbol;Acc:HGNC:20718]
Novel00452	50.2402	108.158	-1.11154	4.06576e-05	0.00331359	-	18	55606012	55614102	+	4011	-	-
ENSSSCG00000038848	26.8571	1.54351	4.07269	4.11358e-05	0.0033245	IL22RA1	6	81867848	81885589	-	3433	protein_coding	interleukin 22 receptor subunit alpha 1 [Source:HGNC Symbol;Acc:HGNC:13700]
ENSSSCG00000002669	1771.7	745.694	1.24884	4.14322e-05	0.0033245	CRISPLD2	6	3880718	3944680	-	5014	protein_coding	cysteine rich secretory protein LCCL domain containing 2 [Source:HGNC Symbol;Acc:HGNC:25248]
ENSSSCG00000027434	306.978	124.753	1.29757	4.14638e-05	0.0033245	OLFM2	2	68732655	68807210	-	3664	protein_coding	olfactomedin 2 [Source:HGNC Symbol;Acc:HGNC:17189]
ENSSSCG00000037142	557.472	256.854	1.11986	4.23863e-05	0.00338019	-	AEMK02000452.1	3511252	3512787	+	409	protein_coding
ENSSSCG00000015664	214.704	77.6815	1.47086	4.28772e-05	0.00338297	-	9	67933081	67959721	+	2579	protein_coding	complement decay-accelerating factor precursor [Source:RefSeq peptide;Acc:NP_998980]
ENSSSCG00000014838	4229.21	10837.1	-1.35758	4.3304e-05	0.00339856	PGM2L1	9	8686976	8761709	-	8486	protein_coding	phosphoglucomutase 2 like 1 [Source:HGNC Symbol;Acc:HGNC:20898]
ENSSSCG00000013263	760.536	324.05	1.23147	4.41086e-05	0.00342546	CREB3L1	2	16185611	16220483	-	2848	protein_coding	cAMP responsive element binding protein 3 like 1 [Source:HGNC Symbol;Acc:HGNC:18856]
ENSSSCG00000027105	120.729	291.942	-1.27307	5.10446e-05	0.00386298	TUBGCP5	15	31995072	32041983	+	3918	protein_coding	tubulin gamma complex associated protein 5 [Source:HGNC Symbol;Acc:HGNC:18600]
ENSSSCG00000008723	5206.39	2353.68	1.14552	5.61517e-05	0.00416717	HTRA3	8	2793644	2819695	-	2507	protein_coding	serine protease HTRA3 precursor [Source:RefSeq peptide;Acc:NP_001182272]
ENSSSCG00000030505	203.142	46.5736	2.12499	5.61878e-05	0.00416717	PLEKHN1	6	63328054	63339777	+	6732	protein_coding	pleckstrin homology domain containing N1 [Source:HGNC Symbol;Acc:HGNC:25284]
ENSSSCG00000010593	55.6525	134.784	-1.28272	5.70411e-05	0.00420064	CNNM2	14	113890149	114053352	+	3363	protein_coding	cyclin and CBS domain divalent metal cation transport mediator 2 [Source:HGNC Symbol;Acc:HGNC:103]
ENSSSCG00000022131	314.308	684.226	-1.12355	5.72055e-05	0.00420064	KCTD6	13	40210730	40221774	+	5675	protein_coding	potassium channel tetramerization domain containing 6 [Source:HGNC Symbol;Acc:HGNC:22235]
ENSSSCG00000004774	2029.92	4467.3	-1.13806	6.34052e-05	0.00455362	IVD	1	130894150	130910609	-	3561	protein_coding	isovaleryl-CoA dehydrogenase [Source:HGNC Symbol;Acc:HGNC:6186]
Novel00792	26.4086	1.94065	3.78202	6.61143e-05	0.00464877	-	6	69883738	69914373	-	1438	-	-
ENSSSCG00000015052	19785.9	8677.31	1.18915	6.90721e-05	0.00482308	USP28	9	41417562	41480991	-	4945	protein_coding	ubiquitin specific peptidase 28 [Source:HGNC Symbol;Acc:HGNC:12625]
ENSSSCG00000017934	38.1621	88.1301	-1.2154	7.10547e-05	0.0049175	CLDN7	12	52611168	52628376	-	2896	protein_coding	claudin 7 [Source:HGNC Symbol;Acc:HGNC:2049]
ENSSSCG00000000293	3693.65	1686.67	1.13095	7.22771e-05	0.00496336	ITGA5	5	19583451	19611209	-	9021	protein_coding	integrin subunit alpha 5 [Source:HGNC Symbol;Acc:HGNC:6141]
ENSSSCG00000004392	5104.01	2130.27	1.2607	7.8362e-05	0.00519479	-	1	76839731	76863722	+	2828	protein_coding
ENSSSCG00000015333	1443.44	3337.11	-1.20927	7.8762e-05	0.00519479	ASB4	9	75110379	75203446	+	3413	protein_coding	ankyrin repeat and SOCS box containing 4 [Source:HGNC Symbol;Acc:HGNC:16009]
ENSSSCG00000039222	195.953	94.4652	1.0555	7.87991e-05	0.00519479	-	16	6438917	6439603	+	687	protein_coding
Novel00680	0	8.58577	-5.48554	8.2282e-05	0.00546606	-	4	130657813	130659779	-	805	-	-
ENSSSCG00000004766	17.3472	55.195	-1.67678	8.36511e-05	0.00546606	RAD51	1	130592419	130640284	-	2323	protein_coding	RAD51 recombinase [Source:HGNC Symbol;Acc:HGNC:9817]
ENSSSCG00000004215	231.338	724.006	-1.64668	8.57759e-05	0.00555596	KIAA0408	1	35756782	35778966	+	7312	protein_coding	KIAA0408 [Source:HGNC Symbol;Acc:HGNC:21636]
ENSSSCG00000007872	172.995	76.4605	1.17653	9.01469e-05	0.00578852	XYLT1	3	27164991	27492892	-	3200	protein_coding	xylosyltransferase 1 [Source:HGNC Symbol;Acc:HGNC:15516]
ENSSSCG00000005710	21.9441	1.48218	3.91807	9.07166e-05	0.0058	LAMC3	1	271004501	271069970	+	4719	protein_coding	laminin subunit gamma 3 [Source:HGNC Symbol;Acc:HGNC:6494]
ENSSSCG00000035600	58.5889	125.865	-1.0979	9.18138e-05	0.00581839	DNAJC12	14	71001889	71050285	-	5489	protein_coding	DnaJ heat shock protein family (Hsp40) member C12 [Source:HGNC Symbol;Acc:HGNC:28908]
ENSSSCG00000033214	23.5902	93.0033	-1.97771	9.45525e-05	0.00594279	GNMT	7	38038164	38045229	+	5342	protein_coding	glycine N-methyltransferase [Source:RefSeq peptide;Acc:NP_001103889]
ENSSSCG00000026044	2742.12	6353.55	-1.21224	9.74218e-05	0.00604626	FDFT1	14	14967273	15104179	+	6502	protein_coding	farnesyl-diphosphate farnesyltransferase 1 [Source:HGNC Symbol;Acc:HGNC:3629]
ENSSSCG00000006290	2608.68	892.54	1.54746	0.000108292	0.0066103	SLC19A2	4	81510128	81536464	+	3552	protein_coding	solute carrier family 19 member 2 [Source:HGNC Symbol;Acc:HGNC:10938]
Novel00157	19.2728	66.7753	-1.79673	0.000111141	0.00672882	-	11	17687189	17689227	-	1669	-	-
ENSSSCG00000029594	1667.83	3358.41	-1.00982	0.000112952	0.00678303	WBP1L	14	113737672	113800735	+	4655	protein_coding	WW domain binding protein 1 like [Source:HGNC Symbol;Acc:HGNC:23510]
ENSSSCG00000014012	865.374	426.777	1.0208	0.000113387	0.00678303	GFPT2	2	78284804	78330262	+	6733	protein_coding	glutamine-fructose-6-phosphate transaminase 2 [Source:HGNC Symbol;Acc:HGNC:4242]
ENSSSCG00000004484	1273.75	619.238	1.04085	0.000115929	0.0068416	COL12A1	1	90744289	90872963	+	9829	protein_coding	collagen type XII alpha 1 chain [Source:HGNC Symbol;Acc:HGNC:2188]
ENSSSCG00000013432	15006.5	5201.78	1.52849	0.0001207	0.00706548	MIDN	2	77204017	77211864	-	3362	protein_coding	midnolin [Source:HGNC Symbol;Acc:HGNC:16298]
Novel00395	22.9212	1.37808	4.0436	0.000124858	0.00723442	-	16	74840214	74844390	-	1485	-	-
ENSSSCG00000036451	134.901	57.8944	1.21907	0.000129792	0.00749104	-	6	95313041	95313295	+	255	protein_coding
ENSSSCG00000013569	73.6533	180.343	-1.28961	0.000138947	0.0079269	PEX11G	2	71635487	71653057	+	5022	protein_coding	peroxisomal biogenesis factor 11 gamma [Source:HGNC Symbol;Acc:HGNC:20208]
ENSSSCG00000003527	290.618	110.153	1.39865	0.000142423	0.00809413	EPHB2	6	80649143	80843567	+	4235	protein_coding	EPH receptor B2 [Source:HGNC Symbol;Acc:HGNC:3393]
ENSSSCG00000023181	325.84	94.0072	1.79553	0.000147649	0.00832727	ZNF385B	15	85047075	85136953	-	1314	protein_coding	zinc finger protein 385B [Source:HGNC Symbol;Acc:HGNC:26332]
ENSSSCG00000017537	36.3917	7.08292	2.38279	0.000150873	0.00843349	HOXB8	12	24865839	24872518	-	2599	protein_coding	homeobox B8 [Source:HGNC Symbol;Acc:HGNC:5119]
ENSSSCG00000007601	1484.55	485.833	1.61146	0.000151982	0.00843804	TECPR1	3	5411809	5438194	-	3537	protein_coding	tectonin beta-propeller repeat containing 1 [Source:HGNC Symbol;Acc:HGNC:22214]
ENSSSCG00000032591	659.58	253.211	1.38136	0.000158309	0.00870781	-	2	154671	161421	-	754	protein_coding
ENSSSCG00000003219	112.411	258.92	-1.20479	0.000161081	0.00878425	FAM71E1	6	55310729	55316171	-	645	protein_coding	family with sequence similarity 71 member E1 [Source:HGNC Symbol;Acc:HGNC:25107]
Novel00592	33.6759	81.3771	-1.27062	0.000164979	0.00896385	-	3	10736659	10740710	-	4052	-	-
ENSSSCG00000003148	117.363	283.854	-1.27426	0.000170705	0.00917812	DBP	6	53986958	53993020	-	1911	protein_coding	D-box binding PAR bZIP transcription factor [Source:HGNC Symbol;Acc:HGNC:2697]
ENSSSCG00000003222	42.4423	95.6595	-1.16813	0.000170779	0.00917812	SYT3	6	55416002	55433288	-	3951	protein_coding	synaptotagmin 3 [Source:HGNC Symbol;Acc:HGNC:11511]
ENSSSCG00000038256	21.9804	1.98499	3.4207	0.000176729	0.0093958	U1	12	34933726	34933889	-	164	snRNA	U1 spliceosomal RNA [Source:RFAM;Acc:RF00003]
ENSSSCG00000010461	81159.7	17103	2.24651	0.000179763	0.00952297	ANKRD1	14	102591057	102613145	-	5405	protein_coding	ankyrin repeat domain 1 [Source:HGNC Symbol;Acc:HGNC:15819]
ENSSSCG00000022728	85.3886	300.087	-1.81758	0.000181932	0.00960354	HOXC10	5	19197808	19202972	+	2014	protein_coding	homeobox C10 [Source:HGNC Symbol;Acc:HGNC:5122]
ENSSSCG00000022083	105.779	25.209	2.06795	0.000193578	0.0100775	-	5	84986748	85148983	+	3574	protein_coding
Novel00708	13.1628	45.6586	-1.77852	0.000194728	0.0100993	-	5	18585504	18588118	-	2208	-	-
ENSSSCG00000033844	454.615	217.939	1.06224	0.000200759	0.0102332	CYP1B1	3	102195741	102206375	+	7109	protein_coding	cytochrome P450 family 1 subfamily B member 1 [Source:HGNC Symbol;Acc:HGNC:2597]
ENSSSCG00000015917	140780	59220.7	1.24926	0.000206531	0.010457	XIRP2	15	73694377	73741158	+	12065	protein_coding	xin actin binding repeat containing 2 [Source:HGNC Symbol;Acc:HGNC:14303]
Novel00536	230	1.79338	6.99275	0.000218572	0.0109901	-	2	88543611	88552474	-	8738	-	PF00078:Reverse transcriptase (RNA-dependent DNA polymerase)
ENSSSCG00000028295	22.6231	59.8438	-1.40622	0.000232181	0.011452	-	2	79579773	79601191	-	3871	protein_coding
ENSSSCG00000008348	322.52	98.7508	1.70818	0.000234325	0.0114728	PLEK	3	73876000	73910501	-	5253	protein_coding	pleckstrin [Source:HGNC Symbol;Acc:HGNC:9070]
ENSSSCG00000024174	1380.31	611.323	1.17454	0.000237633	0.011519	TGIF1	6	103226400	103234610	-	2176	protein_coding	TGFB induced factor homeobox 1 [Source:HGNC Symbol;Acc:HGNC:11776]
Novel00293	17.5314	1.30607	3.68777	0.000244101	0.0117557	-	14	102613591	102654340	+	1107	-	-
ENSSSCG00000025588	441.984	211.9	1.06025	0.000245936	0.0117677	FJX1	2	25421594	25422907	-	1314	protein_coding	four jointed box 1 [Source:HGNC Symbol;Acc:HGNC:17166]
ENSSSCG00000007717	35.9461	127.522	-1.8197	0.000256308	0.01213	METTL27	3	11053204	11057793	-	2852	protein_coding	methyltransferase like 27 [Source:HGNC Symbol;Acc:HGNC:19068]
Novel00263	28.7865	101.667	-1.81349	0.000270403	0.0126927	-	13	126885712	126943711	-	2030	-	-
ENSSSCG00000015659	204.553	65.0503	1.65388	0.000272178	0.0126957	YOD1	9	67672647	67682074	-	6568	protein_coding	YOD1 deubiquitinase [Source:HGNC Symbol;Acc:HGNC:25035]
ENSSSCG00000036841	185.071	0	10.0553	0.000277254	0.0127717	Xist_exon4	X	59286611	59286736	-	126	misc_RNA	X-chromosome inactivation gene exon 4 [Source:RFAM;Acc:RF01881]
ENSSSCG00000014007	159.905	52.3904	1.61039	0.000284653	0.0130317	FLT4	2	78091031	78113389	+	4065	protein_coding	fms related tyrosine kinase 4 [Source:HGNC Symbol;Acc:HGNC:3767]
ENSSSCG00000034743	2.55167	16.7276	-2.69484	0.00029381	0.0133684	-	8	101430063	101433809	+	1482	protein_coding
ENSSSCG00000013916	13.4334	0.913305	3.85329	0.000303641	0.0136907	COMP	2	59061459	59068846	+	2271	protein_coding	cartilage oligomeric matrix protein [Source:HGNC Symbol;Acc:HGNC:2227]
ENSSSCG00000004238	1468.33	654.915	1.16477	0.000304759	0.0136907	HSF2	1	40147164	40180297	-	2561	protein_coding	heat shock transcription factor 2 [Source:HGNC Symbol;Acc:HGNC:5225]
Novel00520	3.78179	20.6948	-2.47942	0.000316767	0.0139253	-	2	4672806	4682026	-	1556	-	-
ENSSSCG00000004233	847.612	403.187	1.07192	0.000318256	0.0139253	SMPDL3A	1	39846155	39868672	-	5859	protein_coding	sphingomyelin phosphodiesterase acid like 3A [Source:HGNC Symbol;Acc:HGNC:17389]
ENSSSCG00000039695	62.5104	145.454	-1.21614	0.000351444	0.0151982	-	3	111564931	111570490	+	4814	protein_coding
ENSSSCG00000035521	1738.16	3652.82	-1.07147	0.000353824	0.0152566	KLHL38	4	15792997	15801783	+	3365	protein_coding	kelch like family member 38 [Source:HGNC Symbol;Acc:HGNC:34435]
Novel00578	155.546	1.94122	6.32982	0.000392669	0.0162694	-	3	125076481	125082541	+	5481	-	-
ENSSSCG00000011287	23018.2	9748.68	1.2395	0.000394671	0.0163068	HHATL	13	26205616	26219937	-	5812	protein_coding	hedgehog acyltransferase like [Source:HGNC Symbol;Acc:HGNC:13242]
ENSSSCG00000024048	793.484	331.047	1.26089	0.000411742	0.0167785	MMRN2	14	87900482	87916342	-	3298	protein_coding	multimerin 2 [Source:HGNC Symbol;Acc:HGNC:19888]
ENSSSCG00000026864	1.42908	17.7123	-3.5642	0.000416423	0.0168305	-	Y	9170647	9228339	+	2133	protein_coding
Novel00055	12.2219	36.2986	-1.57275	0.000419944	0.0168808	-	1	27869935	27872076	-	2142	-	-
ENSSSCG00000038886	32.3899	71.2176	-1.1339	0.00042426	0.0170083	CAGE1	7	4694739	4751212	-	6053	protein_coding	cancer antigen 1 [Source:HGNC Symbol;Acc:HGNC:21622]
ENSSSCG00000040445	2775.38	1070.24	1.37489	0.000425463	0.0170105	RND3	15	1715230	1734414	+	2903	protein_coding	rho-related GTP-binding protein RhoE precursor [Source:RefSeq peptide;Acc:NP_999461]
ENSSSCG00000010012	1055.94	441.961	1.25683	0.000427491	0.0170456	SLC35E4	14	47520089	47526704	+	2272	protein_coding	solute carrier family 35 member E4 [Source:HGNC Symbol;Acc:HGNC:17058]
ENSSSCG00000027428	214.153	466.34	-1.1229	0.000437923	0.0172903	ENHO	10	32273086	32275177	+	1135	protein_coding	Sus scrofa energy homeostasis associated (ENHO), mRNA. [Source:RefSeq mRNA;Acc:NM_001164858]
ENSSSCG00000010032	1410.61	669.788	1.07435	0.000444604	0.0174794	PISD	14	48303455	48381597	-	10698	protein_coding	phosphatidylserine decarboxylase [Source:HGNC Symbol;Acc:HGNC:8999]
ENSSSCG00000004094	5605.62	11783.2	-1.07184	0.000456368	0.017861	PPP1R14C	1	15867840	15949956	-	2165	protein_coding	protein phosphatase 1 regulatory inhibitor subunit 14C [Source:HGNC Symbol;Acc:HGNC:14952]
ENSSSCG00000031273	17.3242	2.35021	2.88076	0.000469196	0.0182666	IMPG2	13	157675265	157761358	+	3820	protein_coding	interphotoreceptor matrix proteoglycan 2 [Source:HGNC Symbol;Acc:HGNC:18362]
ENSSSCG00000013119	111.62	31.4944	1.8244	0.000479628	0.0185269	STX3	2	11681361	11740744	-	6965	protein_coding	syntaxin 3 [Source:HGNC Symbol;Acc:HGNC:11438]
ENSSSCG00000013311	29.656	8.78443	1.76198	0.000486511	0.0187439	KIAA1549L	2	27238425	27559624	-	6579	protein_coding	KIAA1549 like [Source:HGNC Symbol;Acc:HGNC:24836]
ENSSSCG00000015893	218.721	80.2052	1.44907	0.000491328	0.0188687	SLC4A10	15	68342616	68656296	+	8229	protein_coding	solute carrier family 4 member 10 [Source:HGNC Symbol;Acc:HGNC:13811]
ENSSSCG00000012164	1674.02	706.107	1.24543	0.000501773	0.0191825	CNKSR2	X	17561055	17840498	+	8364	protein_coding	connector enhancer of kinase suppressor of Ras 2 [Source:HGNC Symbol;Acc:HGNC:19701]
ENSSSCG00000031456	1768.49	742.769	1.25124	0.000512461	0.0194906	ARL5B	10	55675138	55700324	-	7172	protein_coding	ADP ribosylation factor like GTPase 5B [Source:HGNC Symbol;Acc:HGNC:23052]
ENSSSCG00000035669	393.429	183.173	1.10413	0.000522004	0.0198028	-	AEMK02000452.1	3145245	3174688	-	14067	protein_coding
ENSSSCG00000006202	1321.32	459.15	1.52516	0.000532359	0.0200928	CSPP1	4	67613655	67738877	-	5129	protein_coding	centrosome and spindle pole associated protein 1 [Source:HGNC Symbol;Acc:HGNC:26193]
ENSSSCG00000026425	373.836	153.302	1.28697	0.000548844	0.020427	ADAMTSL2	1	273119777	273156183	+	6671	protein_coding	ADAMTS like 2 [Source:HGNC Symbol;Acc:HGNC:14631]
ENSSSCG00000014921	4641.14	2296.87	1.01476	0.000554985	0.020427	PRSS23	9	20603733	20625139	+	3608	protein_coding	protease, serine 23 [Source:HGNC Symbol;Acc:HGNC:14370]
ENSSSCG00000020705	146.659	46.3117	1.66657	0.000555281	0.020427	MAP3K8	10	40709927	40746355	-	6771	protein_coding	mitogen-activated protein kinase kinase kinase 8 [Source:HGNC Symbol;Acc:HGNC:6860]
Novel00755	97.1136	34.7206	1.48914	0.000556066	0.020427	-	6	135129345	135133147	+	3803	-	-
ENSSSCG00000015340	405.766	1107.34	-1.4486	0.000556313	0.020427	ASNS	9	77318341	77336290	-	1683	protein_coding	Sus scrofa asparagine synthetase (glutamine-hydrolyzing) (ASNS), mRNA. [Source:RefSeq mRNA;Acc:NM_001167640]
ENSSSCG00000027130	21485.1	8853.74	1.27898	0.000556494	0.020427	TNFRSF12A	3	39166292	39168358	-	1031	protein_coding	Sus scrofa TNF receptor superfamily member 12A (TNFRSF12A), mRNA. [Source:RefSeq mRNA;Acc:NM_001142839]
Novel00171	22.7842	0.646444	5.07753	0.000562266	0.0205421	-	12	4059156	4069355	+	630	-	-
ENSSSCG00000022060	48.619	173.379	-1.83309	0.000567165	0.0206195	RASSF10	2	46336883	46339242	-	1884	protein_coding	Ras association domain family member 10 [Source:HGNC Symbol;Acc:HGNC:33984]
ENSSSCG00000039587	56.6245	113.608	-1.00035	0.000583337	0.0211164	-	5	17534559	17550094	-	1136	protein_coding
Novel00001	81.6101	177.529	-1.12533	0.000599279	0.0213025	-	1	225495	240636	+	9436	-	-
ENSSSCG00000023873	1097.79	522.26	1.07194	0.000610388	0.021404	AZIN1	4	34242981	34254926	+	1341	protein_coding	antizyme inhibitor 1 [Source:HGNC Symbol;Acc:HGNC:16432]
Novel00212	96.5412	19.4751	2.30506	0.000623508	0.0216154	-	13	26220528	26224536	+	3978	-	-
ENSSSCG00000034765	84.4292	30.1364	1.48373	0.000623705	0.0216154	-	6	97644177	97887602	+	4367	protein_coding
ENSSSCG00000012631	3589.85	1484.9	1.27369	0.000634875	0.0218826	LONRF3	X	97493660	97548349	+	10775	protein_coding	LON peptidase N-terminal domain and ring finger 3 [Source:HGNC Symbol;Acc:HGNC:21152]
ENSSSCG00000020439	134.729	8.13492	4.05067	0.000639001	0.0218826	RNaseP_nuc	7	78551527	78551853	+	327	ribozyme	Nuclear RNase P [Source:RFAM;Acc:RF00009]
ENSSSCG00000013932	43.1815	16.3377	1.41049	0.00064043	0.0218826	LPAR2	2	58296827	58318384	+	2952	protein_coding	lysophosphatidic acid receptor 2 [Source:HGNC Symbol;Acc:HGNC:3168]
Novel00290	138.966	41.7146	1.73304	0.000642165	0.0218826	-	14	81309834	81320560	+	3754	-	-
ENSSSCG00000036148	78.8779	37.7043	1.07015	0.000642935	0.0218826	-	13	47275262	47568136	-	1350	protein_coding
ENSSSCG00000004347	831.171	1956.56	-1.23519	0.000643214	0.0218826	FBXL4	1	65872122	65935708	-	3278	protein_coding	F-box and leucine rich repeat protein 4 [Source:HGNC Symbol;Acc:HGNC:13601]
Novel00113	95.1512	44.9728	1.07953	0.000650612	0.0219224	-	10	19323962	19355347	-	4731	-	-
ENSSSCG00000033786	1492.88	740.701	1.01132	0.000652968	0.0219224	-	2	44890124	44960999	+	2341	protein_coding
ENSSSCG00000023376	98.133	39.3736	1.31557	0.000653252	0.0219224	PARD6G	6	128162600	128250694	-	2282	protein_coding	par-6 family cell polarity regulator gamma [Source:HGNC Symbol;Acc:HGNC:16076]
ENSSSCG00000026602	77.9	31.9022	1.29396	0.000658826	0.0220098	PTGIR	6	52522731	52527608	-	3695	protein_coding	prostaglandin I2 receptor [Source:HGNC Symbol;Acc:HGNC:9602]
ENSSSCG00000032063	21.3231	77.1486	-1.85326	0.000674241	0.0221915	THEM6	4	1471462	1475578	-	2180	protein_coding	thioesterase superfamily member 6 [Source:HGNC Symbol;Acc:HGNC:29656]
ENSSSCG00000017540	23.8598	4.77342	2.33527	0.000675652	0.0221915	HOXB5	12	24844073	24847845	-	3076	protein_coding	homeobox B5 [Source:HGNC Symbol;Acc:HGNC:5116]
ENSSSCG00000035700	13.081	35.9592	-1.4515	0.000676233	0.0221915	CENPW	1	36685265	36695955	-	1659	protein_coding	centromere protein W [Source:HGNC Symbol;Acc:HGNC:21488]
ENSSSCG00000022247	1263.44	600.532	1.07334	0.000686831	0.0222343	PROSER2	10	59681505	60077310	-	3797	protein_coding	proline and serine rich 2 [Source:HGNC Symbol;Acc:HGNC:23728]
ENSSSCG00000001837	40.8424	93.1989	-1.18382	0.00068757	0.0222343	FANCI	7	54810982	54893569	+	8384	protein_coding	Fanconi anemia complementation group I [Source:HGNC Symbol;Acc:HGNC:25568]
ENSSSCG00000039707	99.8995	19.2598	2.37768	0.000687902	0.0222343	RTKN2	14	65687031	65775201	-	8267	protein_coding	rhotekin 2 [Source:HGNC Symbol;Acc:HGNC:19364]
ENSSSCG00000035998	15744.7	7309.22	1.10706	0.000688031	0.0222343	-	8	120792258	120798796	+	6539	protein_coding
ENSSSCG00000014565	2862.75	1285.19	1.15559	0.000701365	0.0225669	-	2	123430	154982	+	3107	protein_coding
ENSSSCG00000030278	660.007	295.103	1.16163	0.000705506	0.0226001	MLLT11	4	98165991	98172557	-	2385	protein_coding	protein AF1q [Source:RefSeq peptide;Acc:NP_001231536]
Novel00443	15.1515	40.5029	-1.42815	0.000706967	0.0226001	-	18	32650589	32652151	+	1095	-	-
ENSSSCG00000029756	36.9582	9.44763	1.98743	0.00071838	0.0228664	ADGRG2	X	15370223	15518680	-	6664	protein_coding	adhesion G protein-coupled receptor G2 [Source:HGNC Symbol;Acc:HGNC:4516]
ENSSSCG00000008601	100.444	50.0648	1.00785	0.000722231	0.0229397	SDC1	3	117986688	118011886	+	4003	protein_coding	syndecan 1 [Source:HGNC Symbol;Acc:HGNC:10658]
ENSSSCG00000001498	56.2454	25.0317	1.17344	0.000741403	0.0233487	BEND6	7	28768747	28811943	-	7983	protein_coding	BEN domain containing 6 [Source:HGNC Symbol;Acc:HGNC:20871]
ENSSSCG00000006811	166.394	77.1802	1.10833	0.000744027	0.0233817	SLC6A17	4	109918601	109974258	-	6854	protein_coding	solute carrier family 6 member 17 [Source:HGNC Symbol;Acc:HGNC:31399]
Novel00924	32.6075	78.4425	-1.27231	0.000753142	0.0234326	-	9	133141344	133145858	+	1872	-	-
ENSSSCG00000023837	562.109	256.5	1.13278	0.000755219	0.0234326	WFDC1	6	4333730	4365650	-	1800	protein_coding	WAP four-disulfide core domain 1 [Source:HGNC Symbol;Acc:HGNC:15466]
ENSSSCG00000028784	1.39506	15.2202	-3.50743	0.00075641	0.0234326	-	7	22622178	22622792	-	615	protein_coding
ENSSSCG00000027607	717.876	325.964	1.13973	0.000756704	0.0234326	IER3	7	23265564	23266827	-	1168	protein_coding	immediate early response 3 [Source:HGNC Symbol;Acc:HGNC:5392]
ENSSSCG00000038594	4603.46	2267.61	1.02156	0.000789815	0.0240561	SDC4	17	47646933	47670461	-	4196	protein_coding	syndecan 4 [Source:HGNC Symbol;Acc:HGNC:10661]
ENSSSCG00000033997	86.5779	187.722	-1.11941	0.000799766	0.0242478	-	18	55961795	55967454	+	3050	protein_coding
ENSSSCG00000004830	389.676	189.277	1.04326	0.000801011	0.0242478	ATP10A	1	141494692	141668744	+	4483	protein_coding	ATPase phospholipid transporting 10A (putative) [Source:HGNC Symbol;Acc:HGNC:13542]
ENSSSCG00000033718	76.4425	0	8.77957	0.000807231	0.0243019	XIST_intron	X	59278318	59278385	-	68	misc_RNA	XIST 3' intron conserved motif [Source:RFAM;Acc:RF02266]
ENSSSCG00000010278	308.868	152.472	1.01748	0.000815189	0.0243784	-	14	74335213	74733166	+	10056	protein_coding
ENSSSCG00000035789	43.4425	7.96432	2.46457	0.000833124	0.0248147	-	AEMK02000393.1	832694	833269	+	576	protein_coding
ENSSSCG00000003155	8767.78	4257.41	1.04224	0.000852267	0.0252374	PPP1R15A	6	54172050	54179043	+	5887	protein_coding	protein phosphatase 1 regulatory subunit 15A [Source:HGNC Symbol;Acc:HGNC:14375]
ENSSSCG00000016414	1.07476	12.4628	-3.55986	0.000873578	0.0252374	RNF32	18	1939221	1969480	-	4615	protein_coding	ring finger protein 32 [Source:HGNC Symbol;Acc:HGNC:17118]
ENSSSCG00000000138	1324.26	3384.55	-1.35381	0.000889996	0.0259358	PVALB	5	10953580	10974006	+	2040	protein_coding	parvalbumin [Source:HGNC Symbol;Acc:HGNC:9704]
ENSSSCG00000006530	1925.03	897.992	1.09979	0.000912695	0.0261351	EFNA1	4	94665567	94674071	-	5114	protein_coding	ephrin A1 [Source:HGNC Symbol;Acc:HGNC:3221]
ENSSSCG00000026264	151.993	74.5748	1.03048	0.000939949	0.0265676	HSPB11	6	158338599	158366188	+	1035	protein_coding	heat shock protein family B (small) member 11 [Source:HGNC Symbol;Acc:HGNC:25019]
ENSSSCG00000014286	8.36475	0.259989	4.87532	0.000945938	0.0265676	SOWAHA	2	135139272	135142884	+	3613	protein_coding	sosondowah ankyrin repeat domain family member A [Source:HGNC Symbol;Acc:HGNC:27033]
Novel00205	20.5009	53.2432	-1.38247	0.000948469	0.0265948	-	12	50366292	50368638	-	752	-	-
ENSSSCG00000032435	63.4678	0	8.51125	0.000953039	0.0266223	Xist_exon1	X	59307891	59307975	+	85	misc_RNA	X-chromosome inactivation gene exon 1 [Source:RFAM;Acc:RF01880]
ENSSSCG00000014570	281.934	100.838	1.48528	0.00095792	0.0267083	NRIP3	9	462644	484566	+	3696	protein_coding	nuclear receptor interacting protein 3 [Source:HGNC Symbol;Acc:HGNC:1167]
ENSSSCG00000016646	11198.9	4984.1	1.16797	0.00096006	0.0267178	IFRD1	18	33198006	33221001	-	3452	protein_coding	interferon related developmental regulator 1 [Source:HGNC Symbol;Acc:HGNC:5456]
ENSSSCG00000038646	21630	5246.39	2.04365	0.000979741	0.0270624	-	10	13444339	13477179	-	7499	protein_coding
ENSSSCG00000032715	874.627	186.116	2.23227	0.00100712	0.027562	CERS6	15	74927130	75261557	+	6920	protein_coding	ceramide synthase 6 [Source:HGNC Symbol;Acc:HGNC:23826]
ENSSSCG00000004630	41.402	12.7194	1.7091	0.00100964	0.0275801	SCG3	1	120042435	120138175	-	7241	protein_coding	secretogranin III [Source:HGNC Symbol;Acc:HGNC:13707]
ENSSSCG00000004332	345.027	789.947	-1.19584	0.00102866	0.0278087	BACH2	1	57899809	58204804	-	6767	protein_coding	BTB domain and CNC homolog 2 [Source:HGNC Symbol;Acc:HGNC:14078]
ENSSSCG00000013246	8.34128	28.705	-1.78291	0.00103047	0.0278087	C11orf49	2	15401150	15606626	-	2217	protein_coding	chromosome 11 open reading frame 49 [Source:HGNC Symbol;Acc:HGNC:28720]
ENSSSCG00000036352	108.496	47.0216	1.20893	0.00104638	0.0281687	RAB7B	9	66633367	66666055	-	6012	protein_coding	RAB7B, member RAS oncogene family [Source:HGNC Symbol;Acc:HGNC:30513]
ENSSSCG00000005631	664.661	325.328	1.03023	0.00105822	0.0284317	FAM102A	1	268427708	268465802	-	4764	protein_coding	family with sequence similarity 102 member A [Source:HGNC Symbol;Acc:HGNC:31419]
ENSSSCG00000004225	34.2143	5.80307	2.54017	0.0010619	0.0284317	TPD52L1	1	37667483	37761836	-	1552	protein_coding	tumor protein D52 like 1 [Source:HGNC Symbol;Acc:HGNC:12006]
ENSSSCG00000016062	962.681	448.027	1.103	0.00112542	0.0295855	NABP1	15	96313551	96324447	+	4065	protein_coding	SOSS complex subunit B2 [Source:RefSeq peptide;Acc:NP_001231420]
ENSSSCG00000017137	2309.1	1132.78	1.02757	0.00120868	0.0308046	METRNL	12	228630	241080	-	1160	protein_coding	meteorin like, glial cell differentiation regulator [Source:HGNC Symbol;Acc:HGNC:27584]
Novel00372	11.3393	42.9252	-1.92299	0.00122222	0.0310432	-	16	6765630	6769963	+	2007	-	-
ENSSSCG00000038003	28.9473	10.3285	1.48629	0.00122663	0.031102	ITK	16	66009278	66082500	-	6219	protein_coding	IL2 inducible T-cell kinase [Source:HGNC Symbol;Acc:HGNC:6171]
ENSSSCG00000039269	53.1813	110.503	-1.05087	0.00125697	0.031741	C20orf196	17	14610136	14705632	+	1412	protein_coding	chromosome 20 open reading frame 196 [Source:HGNC Symbol;Acc:HGNC:26318]
ENSSSCG00000004139	546.94	265.44	1.04338	0.0012598	0.031741	ADGRG6	1	22662015	22801909	-	7282	protein_coding	adhesion G protein-coupled receptor G6 [Source:HGNC Symbol;Acc:HGNC:13841]
ENSSSCG00000021918	224.149	461.413	-1.0412	0.00128268	0.0321384	CEP19	13	133420017	133427544	+	3257	protein_coding	centrosomal protein 19 [Source:HGNC Symbol;Acc:HGNC:28209]
ENSSSCG00000027179	2.89467	16.454	-2.51658	0.00131599	0.0326969	SIM2	13	200355606	200403247	+	2022	protein_coding	single-minded family bHLH transcription factor 2 [Source:HGNC Symbol;Acc:HGNC:10883]
ENSSSCG00000037835	1139.63	2852.97	-1.32389	0.00132868	0.0329019	TRIM7	2	57310171	57324333	+	5084	protein_coding	tripartite motif containing 7 [Source:HGNC Symbol;Acc:HGNC:16278]
ENSSSCG00000015512	77.0709	23.4192	1.70799	0.00135159	0.0332823	PAPPA2	9	118364592	118632771	+	6283	protein_coding	pappalysin 2 [Source:HGNC Symbol;Acc:HGNC:14615]
ENSSSCG00000035101	1284.45	625.536	1.03784	0.00142121	0.0343895	KLF5	11	45369575	45388299	+	3434	protein_coding	Krueppel-like factor 5 [Source:RefSeq peptide;Acc:NP_001090958]
ENSSSCG00000013579	714.314	303.886	1.23412	0.00145279	0.0345757	CD209	2	71394241	71398103	+	1389	protein_coding	CD209 antigen [Source:RefSeq peptide;Acc:NP_001123444]
ENSSSCG00000000781	7.37719	35.848	-2.27277	0.00146849	0.0346553	ABCD2	5	71121075	71181317	-	6740	protein_coding	ATP binding cassette subfamily D member 2 [Source:HGNC Symbol;Acc:HGNC:66]
ENSSSCG00000012202	142.155	52.7304	1.4302	0.00147444	0.0346553	-	X	26470369	26557040	+	5945	protein_coding	glycerol kinase [Source:RefSeq peptide;Acc:NP_001137180]
Novel00105	75.6667	21.5988	1.81754	0.00147646	0.0346553	-	10	66436907	66439728	+	2822	-	-
ENSSSCG00000023178	77.0251	24.6572	1.64335	0.00147764	0.0346553	BATF2	2	7180259	7188989	+	2244	protein_coding	basic leucine zipper ATF-like transcription factor 2 [Source:HGNC Symbol;Acc:HGNC:25163]
ENSSSCG00000004584	101.871	31.454	1.69929	0.00148291	0.0346553	GCNT3	1	112424215	112540983	-	3995	protein_coding	glucosaminyl (N-acetyl) transferase 3, mucin type [Source:HGNC Symbol;Acc:HGNC:4205]
ENSSSCG00000039182	33046.3	9260.48	1.83534	0.00150002	0.0348795	C11orf96	2	18392916	18393633	-	681	protein_coding	chromosome 11 open reading frame 96 [Source:HGNC Symbol;Acc:HGNC:38675]
Novel00114	23.4448	65.7347	-1.49923	0.00150334	0.0348967	-	10	23601952	23610516	-	1063	-	-
ENSSSCG00000026386	120.311	49.5332	1.28471	0.00153806	0.0354806	SLC30A2	6	83478761	83484876	-	1435	protein_coding	Sus scrofa solute carrier family 30 member 2 (SLC30A2), mRNA. [Source:RefSeq mRNA;Acc:NM_001139475]
Novel01036	760.155	288.182	1.39944	0.00155263	0.0357058	-	Y	7662350	7691310	+	5144	-	PF12301:CD99 antigen like protein 2
ENSSSCG00000030395	37847.9	11000.6	1.78263	0.00155994	0.0358183	ASB5	15	38708203	38790471	-	6095	protein_coding	ankyrin repeat and SOCS box containing 5 [Source:HGNC Symbol;Acc:HGNC:17180]
ENSSSCG00000012915	125.332	61.9296	1.01972	0.001585	0.0360536	CLCF1	2	5144340	5153482	+	2388	protein_coding	cardiotrophin like cytokine factor 1 [Source:HGNC Symbol;Acc:HGNC:17412]
ENSSSCG00000034229	19.5016	46.7215	-1.25625	0.00158909	0.0360536	MIS18A	13	195911299	195928304	-	3537	protein_coding	MIS18 kinetochore protein A [Source:HGNC Symbol;Acc:HGNC:1286]
ENSSSCG00000015035	83.9573	35.479	1.2439	0.0016038	0.0362639	C11orf52	9	39647797	39655223	+	1458	protein_coding	chromosome 11 open reading frame 52 [Source:HGNC Symbol;Acc:HGNC:30531]
ENSSSCG00000015513	23.2188	81.8649	-1.82918	0.00162806	0.0366586	ASTN1	9	118649151	118969124	-	8174	protein_coding	astrotactin 1 [Source:HGNC Symbol;Acc:HGNC:773]
ENSSSCG00000006379	86.9771	35.8381	1.27931	0.00163259	0.0366586	CD48	4	89828923	89844484	+	2185	protein_coding	Sus scrofa CD48 molecule (CD48), mRNA. [Source:RefSeq mRNA;Acc:NM_001243714]
ENSSSCG00000038912	2746.36	1285.21	1.0957	0.00163361	0.0366586	IFITM3	2	125432	129890	-	3818	protein_coding	interferon-induced transmembrane protein 3 [Source:RefSeq peptide;Acc:NP_001188311]
ENSSSCG00000012315	246.458	91.9867	1.42333	0.00166392	0.037226	SYNJ2	1	9014209	9109066	-	7385	protein_coding	synaptojanin 2 [Source:HGNC Symbol;Acc:HGNC:11504]
ENSSSCG00000023806	86.4936	254.384	-1.55547	0.00171544	0.0380916	LRRN1	13	60393650	60432218	+	6066	protein_coding	leucine rich repeat neuronal 1 [Source:HGNC Symbol;Acc:HGNC:20980]
ENSSSCG00000023630	371.796	181.254	1.03601	0.00172996	0.0381444	CPM	5	33168646	33264846	-	3725	protein_coding	carboxypeptidase M [Source:HGNC Symbol;Acc:HGNC:2311]
ENSSSCG00000032698	598.716	279.48	1.09945	0.00173474	0.0381444	TPPP	16	79535009	79556382	+	5023	protein_coding	tubulin polymerization promoting protein [Source:HGNC Symbol;Acc:HGNC:24164]
ENSSSCG00000038192	153.145	319.761	-1.06075	0.00174573	0.0381444	-	Y	3806899	3963055	-	6236	protein_coding
ENSSSCG00000029160	58110.4	9117.69	2.67204	0.00177024	0.0383888	-	7	23915072	23929754	+	3931	protein_coding
Novel00607	48.4537	13.7949	1.81211	0.00179681	0.0386312	-	3	96369788	96398466	-	1370	-	-
ENSSSCG00000021956	15.3562	2.11277	2.85974	0.00179704	0.0386312	LY75	15	66741623	66847527	-	5169	protein_coding	Sus scrofa lymphocyte antigen 75 (LY75), mRNA. [Source:RefSeq mRNA;Acc:NM_001184946]
ENSSSCG00000001835	2995.3	819.255	1.87044	0.00185689	0.0392582	ABHD2	7	54655619	54776144	+	7838	protein_coding	abhydrolase domain containing 2 [Source:HGNC Symbol;Acc:HGNC:18717]
ENSSSCG00000036044	10.1799	33.2553	-1.70858	0.00190413	0.0398362	-	10	58073069	58076468	+	1140	protein_coding
ENSSSCG00000019556	347.843	39.2703	3.1463	0.00193068	0.0402108	7SK	7	46656764	46657094	+	331	misc_RNA	7SK RNA [Source:RFAM;Acc:RF00100]
ENSSSCG00000023749	8.93434	29.9905	-1.76592	0.00193661	0.0402321	MIOX	5	244434	255567	-	9902	protein_coding	myo-inositol oxygenase [Source:HGNC Symbol;Acc:HGNC:14522]
ENSSSCG00000032282	53.3777	24.5857	1.12296	0.00198387	0.0407479	ACP5	2	70203114	70209899	-	5223	protein_coding	acid phosphatase 5, tartrate resistant [Source:HGNC Symbol;Acc:HGNC:124]
ENSSSCG00000036202	32.0498	0	7.52531	0.00201669	0.0408098	XIST_A_REPEAT	X	59309654	59309690	-	37	misc_RNA	XIST RNA A repeat [Source:RFAM;Acc:RF02162]
ENSSSCG00000015350	174.454	85.8778	1.01859	0.00202408	0.0408478	THSD7A	9	81076091	81518344	-	6567	protein_coding	thrombospondin type 1 domain containing 7A [Source:HGNC Symbol;Acc:HGNC:22207]
Novel00066	307.546	66.3644	2.21217	0.00203254	0.0408756	-	1	114652030	114660925	-	7854	-	-
ENSSSCG00000035181	91.0033	36.9891	1.2981	0.00203644	0.0408756	RNF24	17	31765269	31794881	+	2352	protein_coding	ring finger protein 24 [Source:HGNC Symbol;Acc:HGNC:13779]
Novel00163	56.4398	178.91	-1.66017	0.00208174	0.0415063	-	11	76339176	76356165	-	12469	-	-
ENSSSCG00000008134	11.6418	1.95326	2.60513	0.0020939	0.0415063	EDAR	3	47396212	47466040	+	4378	protein_coding	ectodysplasin A receptor [Source:HGNC Symbol;Acc:HGNC:2895]
Novel00068	1.84178	12.1188	-2.72978	0.00211293	0.0426284	-	1	138249447	138260354	-	4988	-	PF08333:Protein of unknown function (DUF1725)
ENSSSCG00000035077	60.9827	27.5642	1.14493	0.00216117	0.0426284	INHBA	18	52884631	52905213	+	6522	protein_coding	Inhibin beta A chain [Source:UniProtKB/Swiss-Prot;Acc:P03970]
Novel00298	29.5055	60.6253	-1.04343	0.00218313	0.0428906	-	14	138484574	138489398	+	4803	-	-
ENSSSCG00000039476	276.916	93.4223	1.56982	0.00219366	0.0430404	-	AEMK02000465.1	376842	635796	-	3296	protein_coding
ENSSSCG00000036313	11.3931	0.708522	4.00338	0.00220833	0.0430404	-	8	121427999	121452085	-	195	protein_coding
ENSSSCG00000017778	64.9576	133.302	-1.0343	0.00224142	0.0438037	DHRS13	12	45121155	45127446	-	1514	protein_coding	dehydrogenase/reductase 13 [Source:HGNC Symbol;Acc:HGNC:28326]
ENSSSCG00000040566	169.281	343.041	-1.01944	0.0022614	0.0440201	-	11	8857175	8872221	-	6339	protein_coding
Novel00222	2.18381	14.5445	-2.76854	0.0022726	0.0441057	-	13	96404354	96453914	+	896	-	-
ENSSSCG00000039186	5.06043	0	4.85763	0.00229363	0.0441057	RAB25	4	93957808	93970463	-	4218	protein_coding	RAB25, member RAS oncogene family [Source:HGNC Symbol;Acc:HGNC:18238]
ENSSSCG00000007027	2037.27	829.888	1.29566	0.00229493	0.0443238	SLC20A2	17	11436674	11486382	-	2015	protein_coding	solute carrier family 20 member 2 [Source:HGNC Symbol;Acc:HGNC:10947]
ENSSSCG00000004803	717.705	356.821	1.00855	0.0023626	0.0451441	ACTC1	1	136281119	136286631	+	2185	protein_coding	Sus scrofa actin, alpha, cardiac muscle 1 (ACTC1), mRNA. [Source:RefSeq mRNA;Acc:NM_001170517]
ENSSSCG00000000216	39.2483	7.68598	2.3676	0.00239443	0.0454758	ASIC1	5	15947382	15991876	+	3871	protein_coding	acid sensing ion channel subunit 1 [Source:HGNC Symbol;Acc:HGNC:100]
ENSSSCG00000009314	25.5514	7.29401	1.8213	0.00241308	0.0457714	FLT3	11	5361788	5456920	-	6452	protein_coding	fms related tyrosine kinase 3 [Source:HGNC Symbol;Acc:HGNC:3765]
ENSSSCG00000025644	174.768	80.3639	1.12556	0.0024375	0.0461166	-	4	91854056	91863909	-	7961	protein_coding	T-cell surface glycoprotein CD1a precursor [Source:RefSeq peptide;Acc:NP_998996]
Novel00550	106.323	43.6676	1.28482	0.00246491	0.0464233	-	2	150108170	150144546	-	5001	-	-
Novel00797	11.2399	33.9045	-1.59618	0.00247815	0.0464771	-	6	85827794	85840412	-	3615	-	-
ENSSSCG00000038246	24.0487	5.86397	2.04842	0.00248252	0.0464939	-	13	26225334	26226299	-	414	protein_coding
ENSSSCG00000037775	28584.4	59567.5	-1.05932	0.00257445	0.0475167	-	AEMK02000452.1	3591646	3841358	-	17762	protein_coding
ENSSSCG00000010274	498.87	1004.75	-1.01036	0.00261977	0.047856	SGPL1	14	73724075	73781504	+	5995	protein_coding	sphingosine-1-phosphate lyase 1 [Source:HGNC Symbol;Acc:HGNC:10817]
ENSSSCG00000017187	59.4533	126.306	-1.08766	0.00263447	0.0480313	FOXJ1	12	5307131	5312250	+	2967	protein_coding	forkhead box J1 [Source:HGNC Symbol;Acc:HGNC:3816]
Novel00541	39.6409	118.583	-1.58412	0.00270375	0.0489036	-	2	137379928	137385523	-	4794	-	PF08333:Protein of unknown function (DUF1725)
Novel00726	18.1204	2.68852	2.76454	0.00270583	0.0489036	-	6	1256084	1261614	+	4944	-	-
Novel00506	23.1901	54.5215	-1.23871	0.00277191	0.0498978	-	2	142953299	142964288	+	2705	-	-
ENSSSCG00000001197	32.1022	65.5249	-1.03261	0.00277752	0.0499366	ZNF165	7	21936040	21949794	+	6904	protein_coding	zinc finger protein 165 [Source:HGNC Symbol;Acc:HGNC:12953]
