# Supplementary material for: Comparative gene expression profiling of muscle reveals potential candidate genes affecting drip loss in pork
Source: BMC Genet. 2019 Dec 2;20:89. doi: 10.1186/s12863-019-0794-0 (PMC6889219; doi:10.1186/s12863-019-0794-0)
Supplement: Supplementary file 6 — Additional file 6: Table S6. Correlation between expressions of DE genes and their drip loss values in the 28 Duroc pigs. [file 12863_2019_794_MOESM6_ESM.xlsx]

## Sheet: Table S6
Table S6. Correlation between expressions of DE genes and their drip loss values in the 28 Duroc pigs.
Gene_ID	log2 fold change	correlation coefficient	p value
ENSSSCG00000000138	-1.35381	0.400926	0.0344812
ENSSSCG00000000293	1.13095	-0.475425	0.0105619
ENSSSCG00000000781	-2.27277	0.495357	0.00735746
ENSSSCG00000000795	1.49974	-0.392987	0.0385688
ENSSSCG00000001099	1.40987	-0.376527	0.0482887
ENSSSCG00000001137	-1.31582	0.546623	0.0026147
ENSSSCG00000001498	1.17344	-0.400147	0.0348567
ENSSSCG00000001570	1.15108	-0.538065	0.00314292
ENSSSCG00000001732	-1.202	0.526909	0.00396623
ENSSSCG00000001837	-1.18382	0.503414	0.00631777
ENSSSCG00000001873	1.30279	-0.516185	0.00492474
ENSSSCG00000001914	1.17422	-0.525977	0.00404281
ENSSSCG00000002274	1.1056	-0.426723	0.0235384
ENSSSCG00000002281	1.15431	-0.390275	0.040051
ENSSSCG00000002357	-1.23066	0.462635	0.0131787
ENSSSCG00000002368	1.1557	-0.537488	0.0031817
ENSSSCG00000002669	1.24884	-0.56809	0.0016128
ENSSSCG00000003148	-1.27426	0.461153	0.0135135
ENSSSCG00000003219	-1.20479	0.461178	0.0135072
ENSSSCG00000004094	-1.07184	0.415359	0.0279451
ENSSSCG00000004347	-1.23519	0.439604	0.0192465
ENSSSCG00000004465	-1.56718	0.550763	0.00238813
ENSSSCG00000004484	1.04085	-0.414977	0.0281035
ENSSSCG00000004507	1.06196	-0.608293	0.000594281
ENSSSCG00000004766	-1.67678	0.483515	0.00913749
ENSSSCG00000004830	1.04326	-0.437873	0.0197844
ENSSSCG00000004840	-1.24554	0.486489	0.00866245
ENSSSCG00000004961	1.11758	-0.493609	0.00760053
ENSSSCG00000005494	1.57662	-0.465877	0.012469
ENSSSCG00000006140	-1.86567	0.487831	0.00845343
ENSSSCG00000006281	-1.29901	0.44201	0.0185215
ENSSSCG00000006524	1.23213	-0.610222	0.000564537
ENSSSCG00000006530	1.09979	-0.422283	0.0251873
ENSSSCG00000006718	1.32793	-0.434574	0.0208402
ENSSSCG00000006811	1.10833	-0.457478	0.0143782
ENSSSCG00000007043	-1.85441	0.634453	0.000287929
ENSSSCG00000007317	1.11394	-0.389851	0.0402868
ENSSSCG00000007601	1.61146	-0.414007	0.0285105
ENSSSCG00000007872	1.17653	-0.431706	0.0217953
ENSSSCG00000008134	2.60513	-0.452489	0.0155889
ENSSSCG00000008171	1.10308	-0.548943	0.00248556
ENSSSCG00000008337	1.32273	-0.444286	0.0178557
ENSSSCG00000008348	1.70818	-0.44876	0.0166057
ENSSSCG00000008723	1.14552	-0.572388	0.00145832
ENSSSCG00000009134	-1.16542	0.640196	0.000243407
ENSSSCG00000009334	2.03782	-0.459784	0.0138301
ENSSSCG00000009430	-1.08854	0.521766	0.00440392
ENSSSCG00000009620	1.27664	-0.54453	0.00273633
ENSSSCG00000009631	-1.08802	0.551768	0.00233574
ENSSSCG00000009844	1.507	-0.376717	0.0481549
ENSSSCG00000010012	1.25683	-0.404384	0.032814
ENSSSCG00000010035	1.13601	-0.428664	0.0228459
ENSSSCG00000010274	-1.01036	0.375329	0.0490538
ENSSSCG00000010278	1.01748	-0.531553	0.00360397
ENSSSCG00000010584	-1.22739	0.490217	0.00808915
ENSSSCG00000010686	1.55596	-0.447717	0.0168905
ENSSSCG00000010850	1.37269	-0.499141	0.00685239
ENSSSCG00000010957	-1.16277	0.432725	0.0214501
ENSSSCG00000011384	1.06916	-0.617656	0.000462021
ENSSSCG00000011461	-3.00431	0.542554	0.00285837
ENSSSCG00000011872	2.16418	-0.581291	0.00117855
ENSSSCG00000012164	1.24543	-0.415674	0.0278145
ENSSSCG00000012202	1.4302	-0.441932	0.0185446
ENSSSCG00000012315	1.42333	-0.505927	0.00602003
ENSSSCG00000012631	1.27369	-0.42434	0.0244122
ENSSSCG00000012993	-1.15137	0.423169	0.0248519
ENSSSCG00000013246	-1.78291	0.434424	0.0209092
ENSSSCG00000013263	1.23147	-0.458909	0.0140354
ENSSSCG00000013276	1.64602	-0.542588	0.00285555
ENSSSCG00000013297	1.23457	-0.434081	0.0210006
ENSSSCG00000013303	1.53043	-0.479727	0.00978592
ENSSSCG00000013311	1.76198	-0.593547	0.000870394
ENSSSCG00000013432	1.52849	-0.395677	0.0371431
ENSSSCG00000013932	1.41049	-0.487957	0.00843941
ENSSSCG00000014012	1.0208	-0.391158	0.0395634
ENSSSCG00000014286	4.87532	-0.505688	0.0060473
ENSSSCG00000014565	1.15559	-0.457078	0.014473
ENSSSCG00000014838	-1.35758	0.569824	0.00154884
ENSSSCG00000014921	1.01476	-0.405329	0.0323688
ENSSSCG00000015105	-1.22985	0.583865	0.00110689
ENSSSCG00000015333	-1.20927	0.54052	0.00298284
ENSSSCG00000015474	1.57605	-0.460822	0.0135897
ENSSSCG00000015513	-1.82918	0.560529	0.0019201
ENSSSCG00000015589	1.77608	-0.61672	0.000473865
ENSSSCG00000015664	1.47086	-0.493304	0.00764115
ENSSSCG00000015850	1.42594	-0.393334	0.0383827
ENSSSCG00000016263	1.04579	-0.528917	0.0038054
ENSSSCG00000016414	-3.55986	0.506302	0.00596205
ENSSSCG00000016426	1.29317	-0.49571	0.00730753
ENSSSCG00000016613	-1.75787	0.557532	0.00205375
ENSSSCG00000017508	2.08785	-0.535629	0.00330917
ENSSSCG00000017669	-1.33783	0.554759	0.00218527
ENSSSCG00000017778	-1.0343	0.431882	0.0217334
ENSSSCG00000017783	1.17887	-0.415685	0.0278097
ENSSSCG00000017885	1.11243	-0.603289	0.000677778
ENSSSCG00000017934	-1.2154	0.525707	0.00406367
ENSSSCG00000020705	1.66657	-0.44268	0.0183265
ENSSSCG00000021305	-7.52355	0.42517	0.0241014
ENSSSCG00000021918	-1.0412	0.473747	0.010877
ENSSSCG00000021956	2.85974	-0.431795	0.0217477
ENSSSCG00000022131	-1.12355	0.53578	0.00329842
ENSSSCG00000022429	1.66604	-0.57527	0.00136216
ENSSSCG00000022728	-1.81758	0.507582	0.00582994
ENSSSCG00000023178	1.64335	-0.483128	0.00920491
ENSSSCG00000023376	1.31557	-0.39339	0.0383523
ENSSSCG00000023531	4.69201	-0.434644	0.0208111
ENSSSCG00000023611	1.04374	-0.585095	0.00107401
ENSSSCG00000023749	-1.76592	0.516758	0.00486997
ENSSSCG00000023806	-1.55547	0.406187	0.0319738
ENSSSCG00000023837	1.13278	-0.5037	0.00628295
ENSSSCG00000024108	-1.72717	0.376129	0.0485334
ENSSSCG00000024174	1.17454	-0.389619	0.0404159
ENSSSCG00000025588	1.06025	-0.377791	0.0474684
ENSSSCG00000025858	1.21966	-0.537905	0.00315362
ENSSSCG00000025942	-1.09868	0.531887	0.00357887
ENSSSCG00000026044	-1.21224	0.454179	0.0151888
ENSSSCG00000026264	1.03048	-0.387114	0.0418448
ENSSSCG00000026386	1.28471	-0.480127	0.0097169
ENSSSCG00000026864	-3.5642	0.530203	0.00370879
ENSSSCG00000027105	-1.27307	0.460134	0.0137511
ENSSSCG00000027124	1.12598	-0.510833	0.00547303
ENSSSCG00000027428	-1.1229	0.409806	0.030329
ENSSSCG00000027434	1.29757	-0.56624	0.00168298
ENSSSCG00000028192	-1.42266	0.502757	0.00639973
ENSSSCG00000028784	-3.50743	0.435227	0.0206575
ENSSSCG00000029160	2.67204	-0.426034	0.0237885
ENSSSCG00000029558	-1.88738	0.547076	0.00258898
ENSSSCG00000029756	1.98743	-0.403857	0.0330539
ENSSSCG00000029949	1.17801	-0.399541	0.0351683
ENSSSCG00000029990	-2.20971	0.482518	0.00930727
ENSSSCG00000030368	1.46269	-0.400651	0.0346196
ENSSSCG00000030505	2.12499	-0.46996	0.0116206
ENSSSCG00000031154	1.23969	-0.607955	0.000599628
ENSSSCG00000031273	2.88076	-0.482218	0.00935715
ENSSSCG00000031888	-1.41095	0.416967	0.0272837
ENSSSCG00000031905	-1.52896	0.529124	0.00378976
ENSSSCG00000032063	-1.85326	0.387687	0.0415077
ENSSSCG00000032164	1.08316	-0.483091	0.00921265
ENSSSCG00000032435	8.51125	-0.465412	0.0125683
ENSSSCG00000032591	1.38136	-0.538666	0.00310326
ENSSSCG00000032698	1.09945	-0.402803	0.0335672
ENSSSCG00000033029	-2.27873	0.686348	5.51883e-05
ENSSSCG00000033214	-1.97771	0.376854	0.0480617
ENSSSCG00000033608	1.14742	-0.515704	0.00497202
ENSSSCG00000033718	8.77957	-0.519698	0.00459112
ENSSSCG00000033745	-2.41178	0.536549	0.00324282
ENSSSCG00000033979	1.52471	-0.452052	0.0157327
ENSSSCG00000034229	-1.25625	0.55939	0.00196955
ENSSSCG00000034347	1.00618	-0.511413	0.00541095
ENSSSCG00000034743	-2.69484	0.461569	0.0134216
ENSSSCG00000034765	1.48373	-0.414409	0.0283374
ENSSSCG00000035181	1.2981	-0.424793	0.0242403
ENSSSCG00000035600	-1.0979	0.49929	0.00683437
ENSSSCG00000035669	1.10413	-0.411754	0.029474
ENSSSCG00000035700	-1.4515	0.393756	0.0381402
ENSSSCG00000036026	2.80556	-0.581923	0.00115961
ENSSSCG00000036148	1.07015	-0.631425	0.000314048
ENSSSCG00000036202	7.52531	-0.496479	0.00720486
ENSSSCG00000036401	1.26195	-0.516842	0.00486074
ENSSSCG00000036451	1.21907	-0.52225	0.00436041
ENSSSCG00000036534	2.09084	-0.415611	0.0278403
ENSSSCG00000036724	1.89735	-0.467859	0.0120513
ENSSSCG00000036841	10.0553	-0.505381	0.00608293
ENSSSCG00000037142	1.11986	-0.462141	0.0132907
ENSSSCG00000037457	1.64827	-0.436727	0.0201449
ENSSSCG00000037565	-2.06128	0.394021	0.0380142
ENSSSCG00000037835	-1.32389	0.441914	0.0185503
ENSSSCG00000037971	-1.17014	0.604076	0.000663806
ENSSSCG00000038246	2.04842	-0.424304	0.0244181
ENSSSCG00000038256	3.4207	-0.532367	0.00354156
ENSSSCG00000038912	1.0957	-0.450834	0.0160512
ENSSSCG00000039222	1.0555	-0.48151	0.00947494
ENSSSCG00000039269	-1.05087	0.43488	0.0207392
ENSSSCG00000039348	-1.16581	0.580719	0.00119496
ENSSSCG00000039476	1.56982	-0.408186	0.0310557
ENSSSCG00000039488	1.28677	-0.653655	0.000161979
ENSSSCG00000039539	-1.43001	0.517844	0.00476494
ENSSSCG00000039587	-1.00035	0.457657	0.0143287
ENSSSCG00000039695	-1.21614	0.56376	0.00178264
ENSSSCG00000039962	1.62747	-0.419035	0.026452
ENSSSCG00000040025	1.38729	-0.410271	0.0301247
ENSSSCG00000040089	-1.26732	0.554579	0.00219433
Novel00001	-1.12533	0.428998	0.0227264
Novel00055	-1.57275	0.375534	0.048895
Novel00105	1.81754	-0.454242	0.0151733
Novel00113	1.07953	-0.456668	0.0145761
Novel00114	-1.49923	0.533826	0.00343587
Novel00171	5.07753	-0.38872	0.0409423
Novel00205	-1.38247	0.57762	0.00128655
Novel00222	-2.76854	0.408813	0.0308113
Novel00267	2.13898	-0.395489	0.0372424
Novel00290	1.73304	-0.402291	0.0338101
Novel00292	1.52098	-0.388121	0.0412663
Novel00294	-2.52799	0.374371	0.049674
Novel00366	-2.92751	0.522824	0.00431215
Novel00395	4.0436	-0.374337	0.049712
Novel00403	-1.31643	0.673818	8.47725e-05
Novel00443	-1.42815	0.430659	0.0221441
Novel00452	-1.11154	0.511948	0.00535415
Novel00466	-5.11955	0.610607	0.000558761
Novel00506	-1.23871	0.383037	0.0442174
Novel00520	-2.47942	0.520076	0.00455052
Novel00665	-1.93838	0.415423	0.0279161
Novel00680	-5.48554	0.480482	0.00966318
Novel00708	-1.77852	0.411077	0.0297756
Novel00766	-1.51724	0.402669	0.0336317
Novel00792	3.78202	-0.494644	0.00746069
Novel00809	-1.54428	0.626326	0.000363041
Novel01036	1.39944	-0.413002	0.0289371
