# Supplementary material for: Comparative gene expression profiling of muscle reveals potential candidate genes affecting drip loss in pork
Source: BMC Genet. 2019 Dec 2;20:89. doi: 10.1186/s12863-019-0794-0 (PMC6889219; doi:10.1186/s12863-019-0794-0)
Supplement: Supplementary file 7 — Additional file 7: Table S7. Comparison of DE genes and QTLs related to drip loss. [file 12863_2019_794_MOESM7_ESM.xlsx]

## Sheet: Table S7
Table S7. Comparison of DE genes with QTLs affecting drip loss.
gene_ID	chr.	start	end	QTL_ID	chr.	start	end	Trait
ENSSSCG00000012315	1	9014209	9109066	3848	1	7964370	22514169	Water holding capacity QTL
ENSSSCG00000004094	1	15867840	15949956	3848	1	7964370	22514169	Water holding capacity QTL
	1	15867840	15949956	8411	1	11871848	116126341	Drip loss QTL
	1	15867840	15949956	7859	1	15919010	16194016	Drip loss QTL
ENSSSCG00000004139	1	22662015	22801909	8411	1	11871848	116126341	Drip loss QTL
Novel00055	1	27869935	27872076	8411	1	11871848	116126341	Drip loss QTL
ENSSSCG00000004215	1	35756782	35778966	8411	1	11871848	116126341	Drip loss QTL
	1	35756782	35778966	7942	1	35691912	35773711	Drip loss QTL
ENSSSCG00000035700	1	36685265	36695955	8411	1	11871848	116126341	Drip loss QTL
	1	36685265	36695955	7963	1	36144885	46089931	Drip loss QTL
ENSSSCG00000004225	1	37667483	37761836	8411	1	11871848	116126341	Drip loss QTL
	1	37667483	37761836	7963	1	36144885	46089931	Drip loss QTL
ENSSSCG00000004233	1	39846155	39868672	8411	1	11871848	116126341	Drip loss QTL
	1	39846155	39868672	7963	1	36144885	46089931	Drip loss QTL
ENSSSCG00000004238	1	40147164	40180297	8411	1	11871848	116126341	Drip loss QTL
	1	40147164	40180297	7963	1	36144885	46089931	Drip loss QTL
ENSSSCG00000038663	1	56092544	56274861	8411	1	11871848	116126341	Drip loss QTL
	1	56092544	56274861	7743	1	56041271	56234501	Drip loss QTL
ENSSSCG00000004332	1	57899809	58204804	8411	1	11871848	116126341	Drip loss QTL
ENSSSCG00000004347	1	65872122	65935708	8411	1	11871848	116126341	Drip loss QTL
	1	65872122	65935708	7737	1	65621022	67777614	Drip loss QTL
ENSSSCG00000004392	1	76839731	76863722	8411	1	11871848	116126341	Drip loss QTL
ENSSSCG00000004465	1	85755743	86017666	8411	1	11871848	116126341	Drip loss QTL
ENSSSCG00000004484	1	90744289	90872963	8411	1	11871848	116126341	Drip loss QTL
ENSSSCG00000004507	1	98510229	98542315	8411	1	11871848	116126341	Drip loss QTL
	1	98510229	98542315	8402	1	96293184	103886375	Drip loss QTL
ENSSSCG00000004584	1	112424215	112540983	8411	1	11871848	116126341	Drip loss QTL
	1	112424215	112540983	7936	1	106187796	309614845	Drip loss QTL
Novel00066	1	114652030	114660925	8411	1	11871848	116126341	Drip loss QTL
	1	114652030	114660925	7936	1	106187796	309614845	Drip loss QTL
ENSSSCG00000004630	1	120042435	120138175	7936	1	106187796	309614845	Drip loss QTL
ENSSSCG00000004766	1	130592419	130640284	7936	1	106187796	309614845	Drip loss QTL
	1	130592419	130640284	7831	1	130611347	131120310	Drip loss QTL
ENSSSCG00000004774	1	130894150	130910609	7936	1	106187796	309614845	Drip loss QTL
	1	130894150	130910609	7831	1	130611347	131120310	Drip loss QTL
ENSSSCG00000004803	1	136281119	136286631	7936	1	106187796	309614845	Drip loss QTL
Novel00068	1	138249447	138260354	7936	1	106187796	309614845	Drip loss QTL
ENSSSCG00000004830	1	141494692	141668744	7936	1	106187796	309614845	Drip loss QTL
ENSSSCG00000004840	1	143296595	143418236	7936	1	106187796	309614845	Drip loss QTL
ENSSSCG00000004961	1	166173135	166310972	7936	1	106187796	309614845	Drip loss QTL
	1	166173135	166310972	7784	1	162857849	233723456	Drip loss QTL
ENSSSCG00000005494	1	255532022	255630963	7936	1	106187796	309614845	Drip loss QTL
	1	255532022	255630963	8419	1	255165319	255546785	Drip loss QTL
ENSSSCG00000005631	1	268427708	268465802	7936	1	106187796	309614845	Drip loss QTL
	1	268427708	268465802	80	1	257944209	307576631	Drip loss QTL
	1	268427708	268465802	8422	1	268261554	268775759	Drip loss QTL
ENSSSCG00000005710	1	271004501	271069970	7936	1	106187796	309614845	Drip loss QTL
	1	271004501	271069970	80	1	257944209	307576631	Drip loss QTL
	1	271004501	271069970	8307	1	271031238	271364169	Drip loss QTL
ENSSSCG00000026425	1	273119777	273156183	7936	1	106187796	309614845	Drip loss QTL
	1	273119777	273156183	80	1	257944209	307576631	Drip loss QTL
Novel00520	2	4672806	4682026	5683	2	2387169	13366532	Drip loss QTL
ENSSSCG00000012915	2	5144340	5153482	5683	2	2387169	13366532	Drip loss QTL
ENSSSCG00000029949	2	6070910	6073510	5683	2	2387169	13366532	Drip loss QTL
ENSSSCG00000012967	2	6430153	6439029	5683	2	2387169	13366532	Drip loss QTL
ENSSSCG00000012993	2	6851077	6858257	5683	2	2387169	13366532	Drip loss QTL
ENSSSCG00000023178	2	7180259	7188989	5683	2	2387169	13366532	Drip loss QTL
ENSSSCG00000013119	2	11681361	11740744	5683	2	2387169	13366532	Drip loss QTL
	2	11681361	11740744	38075	2	7440323	131656956	Drip loss QTL
	2	11681361	11740744	86	2	7440323	38367026	Drip loss QTL
ENSSSCG00000013246	2	15401150	15606626	38075	2	7440323	131656956	Drip loss QTL
	2	15401150	15606626	86	2	7440323	38367026	Drip loss QTL
	2	15401150	15606626	2937	2	13366532	34221548	Drip loss QTL
	2	15401150	15606626	3780	2	13366532	100385940	Drip loss QTL
	2	15401150	15606626	21848	2	13366532	46840491	Drip loss QTL
	2	15401150	15606626	3058	2	15441523	21136167	Drip loss QTL
ENSSSCG00000013263	2	16185611	16220483	38075	2	7440323	131656956	Drip loss QTL
	2	16185611	16220483	86	2	7440323	38367026	Drip loss QTL
	2	16185611	16220483	2937	2	13366532	34221548	Drip loss QTL
	2	16185611	16220483	3780	2	13366532	100385940	Drip loss QTL
	2	16185611	16220483	21848	2	13366532	46840491	Drip loss QTL
	2	16185611	16220483	3058	2	15441523	21136167	Drip loss QTL
ENSSSCG00000013276	2	17177135	17264270	38075	2	7440323	131656956	Drip loss QTL
	2	17177135	17264270	86	2	7440323	38367026	Drip loss QTL
	2	17177135	17264270	2937	2	13366532	34221548	Drip loss QTL
	2	17177135	17264270	3780	2	13366532	100385940	Drip loss QTL
	2	17177135	17264270	21848	2	13366532	46840491	Drip loss QTL
	2	17177135	17264270	3058	2	15441523	21136167	Drip loss QTL
ENSSSCG00000039182	2	18392916	18393633	38075	2	7440323	131656956	Drip loss QTL
	2	18392916	18393633	86	2	7440323	38367026	Drip loss QTL
	2	18392916	18393633	2937	2	13366532	34221548	Drip loss QTL
	2	18392916	18393633	3780	2	13366532	100385940	Drip loss QTL
	2	18392916	18393633	21848	2	13366532	46840491	Drip loss QTL
	2	18392916	18393633	3058	2	15441523	21136167	Drip loss QTL
ENSSSCG00000025588	2	25421594	25422907	38075	2	7440323	131656956	Drip loss QTL
	2	25421594	25422907	86	2	7440323	38367026	Drip loss QTL
	2	25421594	25422907	2937	2	13366532	34221548	Drip loss QTL
	2	25421594	25422907	3780	2	13366532	100385940	Drip loss QTL
	2	25421594	25422907	21848	2	13366532	46840491	Drip loss QTL
ENSSSCG00000013297	2	25788693	25884257	38075	2	7440323	131656956	Drip loss QTL
	2	25788693	25884257	86	2	7440323	38367026	Drip loss QTL
	2	25788693	25884257	2937	2	13366532	34221548	Drip loss QTL
	2	25788693	25884257	3780	2	13366532	100385940	Drip loss QTL
	2	25788693	25884257	21848	2	13366532	46840491	Drip loss QTL
ENSSSCG00000013303	2	26579332	26784067	38075	2	7440323	131656956	Drip loss QTL
	2	26579332	26784067	86	2	7440323	38367026	Drip loss QTL
	2	26579332	26784067	2937	2	13366532	34221548	Drip loss QTL
	2	26579332	26784067	3780	2	13366532	100385940	Drip loss QTL
	2	26579332	26784067	21848	2	13366532	46840491	Drip loss QTL
ENSSSCG00000013311	2	27238425	27559624	38075	2	7440323	131656956	Drip loss QTL
	2	27238425	27559624	86	2	7440323	38367026	Drip loss QTL
	2	27238425	27559624	2937	2	13366532	34221548	Drip loss QTL
	2	27238425	27559624	3780	2	13366532	100385940	Drip loss QTL
	2	27238425	27559624	21848	2	13366532	46840491	Drip loss QTL
ENSSSCG00000013354	2	40227863	40240376	38075	2	7440323	131656956	Drip loss QTL
	2	40227863	40240376	3780	2	13366532	100385940	Drip loss QTL
	2	40227863	40240376	21848	2	13366532	46840491	Drip loss QTL
	2	40227863	40240376	12665	2	35687241	65816994	Drip loss QTL
	2	40227863	40240376	88	2	38367026	100385940	Water holding capacity QTL
ENSSSCG00000033786	2	44890124	44960999	38075	2	7440323	131656956	Drip loss QTL
	2	44890124	44960999	3780	2	13366532	100385940	Drip loss QTL
	2	44890124	44960999	21848	2	13366532	46840491	Drip loss QTL
	2	44890124	44960999	12665	2	35687241	65816994	Drip loss QTL
	2	44890124	44960999	88	2	38367026	100385940	Water holding capacity QTL
	2	44890124	44960999	3984	2	41353385	157789611	Water holding capacity QTL
	2	44890124	44960999	9822	2	43738502	50996077	Drip loss QTL
ENSSSCG00000022060	2	46336883	46339242	38075	2	7440323	131656956	Drip loss QTL
	2	46336883	46339242	3780	2	13366532	100385940	Drip loss QTL
	2	46336883	46339242	21848	2	13366532	46840491	Drip loss QTL
	2	46336883	46339242	12665	2	35687241	65816994	Drip loss QTL
	2	46336883	46339242	88	2	38367026	100385940	Water holding capacity QTL
	2	46336883	46339242	3984	2	41353385	157789611	Water holding capacity QTL
	2	46336883	46339242	9822	2	43738502	50996077	Drip loss QTL
ENSSSCG00000029886	2	48937153	48955802	38075	2	7440323	131656956	Drip loss QTL
	2	48937153	48955802	3780	2	13366532	100385940	Drip loss QTL
	2	48937153	48955802	12665	2	35687241	65816994	Drip loss QTL
	2	48937153	48955802	88	2	38367026	100385940	Water holding capacity QTL
	2	48937153	48955802	3984	2	41353385	157789611	Water holding capacity QTL
	2	48937153	48955802	9822	2	43738502	50996077	Drip loss QTL
ENSSSCG00000037835	2	57310171	57324333	38075	2	7440323	131656956	Drip loss QTL
	2	57310171	57324333	3780	2	13366532	100385940	Drip loss QTL
	2	57310171	57324333	12665	2	35687241	65816994	Drip loss QTL
	2	57310171	57324333	88	2	38367026	100385940	Water holding capacity QTL
	2	57310171	57324333	3984	2	41353385	157789611	Water holding capacity QTL
ENSSSCG00000013932	2	58296827	58318384	38075	2	7440323	131656956	Drip loss QTL
	2	58296827	58318384	3780	2	13366532	100385940	Drip loss QTL
	2	58296827	58318384	12665	2	35687241	65816994	Drip loss QTL
	2	58296827	58318384	88	2	38367026	100385940	Water holding capacity QTL
	2	58296827	58318384	3984	2	41353385	157789611	Water holding capacity QTL
ENSSSCG00000013916	2	59061459	59068846	38075	2	7440323	131656956	Drip loss QTL
	2	59061459	59068846	3780	2	13366532	100385940	Drip loss QTL
	2	59061459	59068846	12665	2	35687241	65816994	Drip loss QTL
	2	59061459	59068846	88	2	38367026	100385940	Water holding capacity QTL
	2	59061459	59068846	3984	2	41353385	157789611	Water holding capacity QTL
ENSSSCG00000013784	2	64761206	64765510	38075	2	7440323	131656956	Drip loss QTL
	2	64761206	64765510	3780	2	13366532	100385940	Drip loss QTL
	2	64761206	64765510	12665	2	35687241	65816994	Drip loss QTL
	2	64761206	64765510	88	2	38367026	100385940	Water holding capacity QTL
	2	64761206	64765510	3984	2	41353385	157789611	Water holding capacity QTL
ENSSSCG00000027434	2	68732655	68807210	38075	2	7440323	131656956	Drip loss QTL
	2	68732655	68807210	3780	2	13366532	100385940	Drip loss QTL
	2	68732655	68807210	88	2	38367026	100385940	Water holding capacity QTL
	2	68732655	68807210	3984	2	41353385	157789611	Water holding capacity QTL
ENSSSCG00000032282	2	70203114	70209899	38075	2	7440323	131656956	Drip loss QTL
	2	70203114	70209899	3780	2	13366532	100385940	Drip loss QTL
	2	70203114	70209899	88	2	38367026	100385940	Water holding capacity QTL
	2	70203114	70209899	3984	2	41353385	157789611	Water holding capacity QTL
ENSSSCG00000013579	2	71394241	71398103	38075	2	7440323	131656956	Drip loss QTL
	2	71394241	71398103	3780	2	13366532	100385940	Drip loss QTL
	2	71394241	71398103	88	2	38367026	100385940	Water holding capacity QTL
	2	71394241	71398103	3984	2	41353385	157789611	Water holding capacity QTL
ENSSSCG00000013569	2	71635487	71653057	38075	2	7440323	131656956	Drip loss QTL
	2	71635487	71653057	3780	2	13366532	100385940	Drip loss QTL
	2	71635487	71653057	88	2	38367026	100385940	Water holding capacity QTL
	2	71635487	71653057	3984	2	41353385	157789611	Water holding capacity QTL
ENSSSCG00000013432	2	77204017	77211864	38075	2	7440323	131656956	Drip loss QTL
	2	77204017	77211864	3780	2	13366532	100385940	Drip loss QTL
	2	77204017	77211864	88	2	38367026	100385940	Water holding capacity QTL
	2	77204017	77211864	3984	2	41353385	157789611	Water holding capacity QTL
ENSSSCG00000014007	2	78091031	78113389	38075	2	7440323	131656956	Drip loss QTL
	2	78091031	78113389	3780	2	13366532	100385940	Drip loss QTL
	2	78091031	78113389	88	2	38367026	100385940	Water holding capacity QTL
	2	78091031	78113389	3984	2	41353385	157789611	Water holding capacity QTL
ENSSSCG00000014012	2	78284804	78330262	38075	2	7440323	131656956	Drip loss QTL
	2	78284804	78330262	3780	2	13366532	100385940	Drip loss QTL
	2	78284804	78330262	88	2	38367026	100385940	Water holding capacity QTL
	2	78284804	78330262	3984	2	41353385	157789611	Water holding capacity QTL
ENSSSCG00000028295	2	79579773	79601191	38075	2	7440323	131656956	Drip loss QTL
	2	79579773	79601191	3780	2	13366532	100385940	Drip loss QTL
	2	79579773	79601191	88	2	38367026	100385940	Water holding capacity QTL
	2	79579773	79601191	3984	2	41353385	157789611	Water holding capacity QTL
Novel00536	2	88543611	88552474	38075	2	7440323	131656956	Drip loss QTL
	2	88543611	88552474	3780	2	13366532	100385940	Drip loss QTL
	2	88543611	88552474	88	2	38367026	100385940	Water holding capacity QTL
	2	88543611	88552474	3984	2	41353385	157789611	Water holding capacity QTL
ENSSSCG00000030114	2	102257240	102287285	38075	2	7440323	131656956	Drip loss QTL
	2	102257240	102287285	3984	2	41353385	157789611	Water holding capacity QTL
ENSSSCG00000014286	2	135139272	135142884	3984	2	41353385	157789611	Water holding capacity QTL
	2	135139272	135142884	85	2	133375944	154953107	Drip loss QTL
Novel00541	2	137379928	137385523	3984	2	41353385	157789611	Water holding capacity QTL
	2	137379928	137385523	85	2	133375944	154953107	Drip loss QTL
ENSSSCG00000014362	2	142102458	142115196	3984	2	41353385	157789611	Water holding capacity QTL
	2	142102458	142115196	85	2	133375944	154953107	Drip loss QTL
Novel00506	2	142953299	142964288	3984	2	41353385	157789611	Water holding capacity QTL
	2	142953299	142964288	85	2	133375944	154953107	Drip loss QTL
Novel00550	2	150108170	150144546	3984	2	41353385	157789611	Water holding capacity QTL
	2	150108170	150144546	85	2	133375944	154953107	Drip loss QTL
	2	150108170	150144546	87	2	143420936	154953107	Water holding capacity QTL
ENSSSCG00000007872	3	27164991	27492892	5692	3	14776389	62780348	Drip loss QTL
ENSSSCG00000027130	3	39166292	39168358	5692	3	14776389	62780348	Drip loss QTL
ENSSSCG00000008134	3	47396212	47466040	5692	3	14776389	62780348	Drip loss QTL
ENSSSCG00000008171	3	53295744	53418480	5692	3	14776389	62780348	Drip loss QTL
ENSSSCG00000039695	3	111564931	111570490	21596	3	108293967	115061496	Drip loss QTL
Novel00614	3	112823598	112836694	21596	3	108293967	115061496	Drip loss QTL
ENSSSCG00000032063	4	1471462	1475578	3849	4	131971	12618993	Water holding capacity QTL
ENSSSCG00000035521	4	15792997	15801783	38084	4	7237639	134902449	Drip loss QTL
	4	15792997	15801783	217	4	12618993	23809394	Drip loss QTL
ENSSSCG00000023873	4	34242981	34254926	38084	4	7237639	134902449	Drip loss QTL
Novel00665	4	41428496	41455743	38084	4	7237639	134902449	Drip loss QTL
ENSSSCG00000006140	4	51191686	51211922	38084	4	7237639	134902449	Drip loss QTL
ENSSSCG00000006202	4	67613655	67738877	38084	4	7237639	134902449	Drip loss QTL
ENSSSCG00000006281	4	80857344	80932439	38084	4	7237639	134902449	Drip loss QTL
ENSSSCG00000006290	4	81510128	81536464	38084	4	7237639	134902449	Drip loss QTL
ENSSSCG00000033029	4	86919184	86929916	38084	4	7237639	134902449	Drip loss QTL
	4	86919184	86929916	3847	4	84951475	123430356	Water holding capacity QTL
ENSSSCG00000006379	4	89828923	89844484	38084	4	7237639	134902449	Drip loss QTL
	4	89828923	89844484	3847	4	84951475	123430356	Water holding capacity QTL
ENSSSCG00000032164	4	90263601	90277308	38084	4	7237639	134902449	Drip loss QTL
	4	90263601	90277308	3847	4	84951475	123430356	Water holding capacity QTL
ENSSSCG00000025644	4	91854056	91863909	38084	4	7237639	134902449	Drip loss QTL
	4	91854056	91863909	3847	4	84951475	123430356	Water holding capacity QTL
ENSSSCG00000039186	4	93957808	93970463	38084	4	7237639	134902449	Drip loss QTL
	4	93957808	93970463	3847	4	84951475	123430356	Water holding capacity QTL
ENSSSCG00000006524	4	94612766	94626771	38084	4	7237639	134902449	Drip loss QTL
	4	94612766	94626771	3847	4	84951475	123430356	Water holding capacity QTL
ENSSSCG00000006530	4	94665567	94674071	38084	4	7237639	134902449	Drip loss QTL
	4	94665567	94674071	3847	4	84951475	123430356	Water holding capacity QTL
ENSSSCG00000030278	4	98165991	98172557	38084	4	7237639	134902449	Drip loss QTL
	4	98165991	98172557	3847	4	84951475	123430356	Water holding capacity QTL
ENSSSCG00000037823	4	99378714	99382721	38084	4	7237639	134902449	Drip loss QTL
	4	99378714	99382721	3847	4	84951475	123430356	Water holding capacity QTL
ENSSSCG00000037355	4	99493465	99577921	38084	4	7237639	134902449	Drip loss QTL
	4	99493465	99577921	3847	4	84951475	123430356	Water holding capacity QTL
ENSSSCG00000006718	4	101545284	101548637	38084	4	7237639	134902449	Drip loss QTL
	4	101545284	101548637	3847	4	84951475	123430356	Water holding capacity QTL
ENSSSCG00000006811	4	109918601	109974258	38084	4	7237639	134902449	Drip loss QTL
	4	109918601	109974258	3847	4	84951475	123430356	Water holding capacity QTL
	4	109918601	109974258	6003	4	102054630	134902449	Drip loss QTL
Novel00680	4	130657813	130659779	38084	4	7237639	134902449	Drip loss QTL
	4	130657813	130659779	6003	4	102054630	134902449	Drip loss QTL
ENSSSCG00000039348	5	10040263	10040847	3805	5	3688083	35377762	Drip loss QTL
ENSSSCG00000000138	5	10953580	10974006	3805	5	3688083	35377762	Drip loss QTL
ENSSSCG00000000216	5	15947382	15991876	3805	5	3688083	35377762	Drip loss QTL
ENSSSCG00000039587	5	17534559	17550094	3805	5	3688083	35377762	Drip loss QTL
Novel00708	5	18585504	18588118	3805	5	3688083	35377762	Drip loss QTL
ENSSSCG00000022728	5	19197808	19202972	3805	5	3688083	35377762	Drip loss QTL
Novel00709	5	19206539	19210814	3805	5	3688083	35377762	Drip loss QTL
ENSSSCG00000000293	5	19583451	19611209	3805	5	3688083	35377762	Drip loss QTL
	5	19583451	19611209	9847	5	19558279	44572091	Drip loss QTL
ENSSSCG00000023630	5	33168646	33264846	3805	5	3688083	35377762	Drip loss QTL
	5	33168646	33264846	9847	5	19558279	44572091	Drip loss QTL
ENSSSCG00000002669	6	3880718	3944680	6005	6	2352681	29979924	Drip loss QTL
ENSSSCG00000023837	6	4333730	4365650	6005	6	2352681	29979924	Drip loss QTL
ENSSSCG00000040925	6	4660531	4668003	6005	6	2352681	29979924	Drip loss QTL
ENSSSCG00000002821	6	19296637	19302737	6005	6	2352681	29979924	Drip loss QTL
ENSSSCG00000003079	6	51161184	51180731	218	6	19536155	61924724	Drip loss QTL
	6	51161184	51180731	3850	6	37262531	85846150	Water holding capacity QTL
ENSSSCG00000026602	6	52522731	52527608	218	6	19536155	61924724	Drip loss QTL
	6	52522731	52527608	3850	6	37262531	85846150	Water holding capacity QTL
ENSSSCG00000003148	6	53986958	53993020	218	6	19536155	61924724	Drip loss QTL
	6	53986958	53993020	3850	6	37262531	85846150	Water holding capacity QTL
ENSSSCG00000003155	6	54172050	54179043	218	6	19536155	61924724	Drip loss QTL
	6	54172050	54179043	3850	6	37262531	85846150	Water holding capacity QTL
ENSSSCG00000003219	6	55310729	55316171	218	6	19536155	61924724	Drip loss QTL
	6	55310729	55316171	3850	6	37262531	85846150	Water holding capacity QTL
ENSSSCG00000003222	6	55416002	55433288	218	6	19536155	61924724	Drip loss QTL
	6	55416002	55433288	3850	6	37262531	85846150	Water holding capacity QTL
ENSSSCG00000030505	6	63328054	63339777	3850	6	37262531	85846150	Water holding capacity QTL
ENSSSCG00000035940	6	69720806	69789567	3850	6	37262531	85846150	Water holding capacity QTL
Novel00792	6	69883738	69914373	3850	6	37262531	85846150	Water holding capacity QTL
ENSSSCG00000036026	6	75160049	75164450	3850	6	37262531	85846150	Water holding capacity QTL
ENSSSCG00000037457	6	75170441	75174920	3850	6	37262531	85846150	Water holding capacity QTL
ENSSSCG00000024752	6	77374001	77404015	3850	6	37262531	85846150	Water holding capacity QTL
ENSSSCG00000003527	6	80649143	80843567	3850	6	37262531	85846150	Water holding capacity QTL
ENSSSCG00000036534	6	81799570	81903971	3850	6	37262531	85846150	Water holding capacity QTL
ENSSSCG00000038848	6	81867848	81885589	3850	6	37262531	85846150	Water holding capacity QTL
ENSSSCG00000029558	6	83462323	83475564	3850	6	37262531	85846150	Water holding capacity QTL
ENSSSCG00000026386	6	83478761	83484876	3850	6	37262531	85846150	Water holding capacity QTL
ENSSSCG00000036755	6	84304395	84310526	3850	6	37262531	85846150	Water holding capacity QTL
Novel00797	6	85827794	85840412	3850	6	37262531	85846150	Water holding capacity QTL
ENSSSCG00000001873	7	57949455	57988335	9853	7	55880470	101176460	Drip loss QTL
ENSSSCG00000001914	7	59481407	59505269	9853	7	55880470	101176460	Drip loss QTL
ENSSSCG00000020439	7	78551527	78551853	9853	7	55880470	101176460	Drip loss QTL
ENSSSCG00000002274	7	88607555	88609464	9853	7	55880470	101176460	Drip loss QTL
ENSSSCG00000002281	7	89052507	89131074	9853	7	55880470	101176460	Drip loss QTL
ENSSSCG00000002357	7	97360540	97381889	9853	7	55880470	101176460	Drip loss QTL
ENSSSCG00000002368	7	97746110	97852479	9853	7	55880470	101176460	Drip loss QTL
Novel00834	7	98422266	98441547	9853	7	55880470	101176460	Drip loss QTL
ENSSSCG00000014570	9	462644	484566	3266	9	88508	11066889	Drip loss QTL
ENSSSCG00000014838	9	8686976	8761709	3266	9	88508	11066889	Drip loss QTL
ENSSSCG00000015105	9	46244802	46254241	3806	9	45282513	139744874	Drip loss QTL
ENSSSCG00000036352	9	66633367	66666055	3806	9	45282513	139744874	Drip loss QTL
ENSSSCG00000015659	9	67672647	67682074	3806	9	45282513	139744874	Drip loss QTL
ENSSSCG00000015664	9	67933081	67959721	3806	9	45282513	139744874	Drip loss QTL
ENSSSCG00000015333	9	75110379	75203446	3806	9	45282513	139744874	Drip loss QTL
ENSSSCG00000015340	9	77318341	77336290	3806	9	45282513	139744874	Drip loss QTL
ENSSSCG00000015350	9	81076091	81518344	3806	9	45282513	139744874	Drip loss QTL
ENSSSCG00000015474	9	113727852	113777766	3806	9	45282513	139744874	Drip loss QTL
ENSSSCG00000015512	9	118364592	118632771	3806	9	45282513	139744874	Drip loss QTL
ENSSSCG00000015513	9	118649151	118969124	3806	9	45282513	139744874	Drip loss QTL
ENSSSCG00000015589	9	130473857	130511278	3806	9	45282513	139744874	Drip loss QTL
Novel00924	9	133141344	133145858	3806	9	45282513	139744874	Drip loss QTL
ENSSSCG00000035101	11	45369575	45388299	2955	11	41897196	79769559	Drip loss QTL
Novel00163	11	76339176	76356165	2955	11	41897196	79769559	Drip loss QTL
ENSSSCG00000017540	12	24844073	24847845	9846	12	23672762	60040247	Drip loss QTL
ENSSSCG00000017537	12	24865839	24872518	9846	12	23672762	60040247	Drip loss QTL
ENSSSCG00000038256	12	34933726	34933889	9846	12	23672762	60040247	Drip loss QTL
ENSSSCG00000017669	12	36080081	36111907	9846	12	23672762	60040247	Drip loss QTL
ENSSSCG00000017778	12	45121155	45127446	9846	12	23672762	60040247	Drip loss QTL
ENSSSCG00000017783	12	45332229	45396730	9846	12	23672762	60040247	Drip loss QTL
ENSSSCG00000024108	12	47791908	47839656	9846	12	23672762	60040247	Drip loss QTL
Novel00205	12	50366292	50368638	9846	12	23672762	60040247	Drip loss QTL
	12	50366292	50368638	38062	12	47927603	62961334	Drip loss QTL
ENSSSCG00000017885	12	50581126	50603145	9846	12	23672762	60040247	Drip loss QTL
	12	50581126	50603145	38062	12	47927603	62961334	Drip loss QTL
ENSSSCG00000017934	12	52611168	52628376	9846	12	23672762	60040247	Drip loss QTL
	12	52611168	52628376	38062	12	47927603	62961334	Drip loss QTL
ENSSSCG00000011384	13	32107077	32197004	113	13	30760121	32577445	Water holding capacity QTL
ENSSSCG00000011453	13	34926188	34948931	55965	13	33622264	37145207	Drip loss QTL
ENSSSCG00000011461	13	36868497	36881441	55965	13	33622264	37145207	Drip loss QTL
Novel00298	14	138484574	138489398	3008	14	135364437	143234735	Drip loss QTL
ENSSSCG00000010770	14	141132542	141186510	3008	14	135364437	143234735	Drip loss QTL
ENSSSCG00000015850	15	55490468	55508455	3014	15	43065120	105746635	Drip loss QTL
ENSSSCG00000021956	15	66741623	66847527	3014	15	43065120	105746635	Drip loss QTL
ENSSSCG00000015893	15	68342616	68656296	3014	15	43065120	105746635	Drip loss QTL
ENSSSCG00000015917	15	73694377	73741158	3014	15	43065120	105746635	Drip loss QTL
ENSSSCG00000032715	15	74927130	75261557	3014	15	43065120	105746635	Drip loss QTL
ENSSSCG00000023181	15	85047075	85136953	3014	15	43065120	105746635	Drip loss QTL
ENSSSCG00000016062	15	96313551	96324447	3014	15	43065120	105746635	Drip loss QTL
ENSSSCG00000026940	15	104858101	104894921	3014	15	43065120	105746635	Drip loss QTL
	15	104858101	104894921	3790	15	99227812	127880313	Drip loss QTL
ENSSSCG00000016263	15	131299862	131343135	3081	15	127880313	135869562	Drip loss QTL
				167230	15	125203342	152434684	Drip loss QTL
Novel00366	15	137620849	137630636	21421	15	135869562	140400767	Drip loss QTL
				167230	15	125203342	152434684	Drip loss QTL
ENSSSCG00000039222	16	6438917	6439603	21849	16	342954	22335189	Drip loss QTL
Novel00372	16	6765630	6769963	21849	16	342954	22335189	Drip loss QTL
ENSSSCG00000007027	17	11436674	11486382	12072	17	435637	32082161	Drip loss QTL
ENSSSCG00000007043	17	14420658	14476246	12072	17	435637	32082161	Drip loss QTL
ENSSSCG00000039269	17	14610136	14705632	12072	17	435637	32082161	Drip loss QTL
Novel00403	17	14706496	14710110	12072	17	435637	32082161	Drip loss QTL
ENSSSCG00000035181	17	31765269	31794881	12072	17	435637	32082161	Drip loss QTL
Novel00441	18	18009330	18032768	220	18	5665843	32798519	Drip loss QTL
ENSSSCG00000016578	18	19757303	19787727	220	18	5665843	32798519	Drip loss QTL
ENSSSCG00000016613	18	24974721	25039194	220	18	5665843	32798519	Drip loss QTL
	18	24974721	25039194	5733	18	24222671	47658029	Drip loss QTL
	18	24974721	25039194	6016	18	24222671	55688659	Drip loss QTL
Novel00443	18	32650589	32652151	220	18	5665843	32798519	Drip loss QTL
	18	32650589	32652151	5733	18	24222671	47658029	Drip loss QTL
	18	32650589	32652151	6016	18	24222671	55688659	Drip loss QTL
ENSSSCG00000016646	18	33198006	33221001	5733	18	24222671	47658029	Drip loss QTL
	18	33198006	33221001	6016	18	24222671	55688659	Drip loss QTL
Novel00466	18	46788478	46811641	5733	18	24222671	47658029	Drip loss QTL
Novel00466	18	46788478	46811641	6016	18	24222671	55688659	Drip loss QTL
ENSSSCG00000035077	18	52884631	52905213	6016	18	24222671	55688659	Drip loss QTL
Novel00452	18	55606012	55614102	6016	18	24222671	55688659	Drip loss QTL
