# Supplementary material for: Comparative gene expression profiling of muscle reveals potential candidate genes affecting drip loss in pork
Source: BMC Genet. 2019 Dec 2;20:89. doi: 10.1186/s12863-019-0794-0 (PMC6889219; doi:10.1186/s12863-019-0794-0)
Supplement: Supplementary file 8 — Additional file 8: Table S8. Detailed information of critical DE genes detected between low and high drip loss groups. [file 12863_2019_794_MOESM8_ESM.xlsx]

## Sheet: Table S8
Table S8. Detailed information of critical DE genes detected between low and high drip loss groups.
ID	gene_name	gene_chr	gene_start	gene_end	gene_biotype	gene_description
ENSSSCG00000000138	PVALB	5	10953580	10974006	protein_coding	parvalbumin [Source:HGNC Symbol;Acc:HGNC:9704]
ENSSSCG00000000293	ITGA5	5	19583451	19611209	protein_coding	integrin subunit alpha 5 [Source:HGNC Symbol;Acc:HGNC:6141]
ENSSSCG00000001873	CSPG4	7	57949455	57988335	protein_coding	chondroitin sulfate proteoglycan 4 [Source:HGNC Symbol;Acc:HGNC:2466]
ENSSSCG00000001914	LOXL1	7	59481407	59505269	protein_coding	lysyl oxidase like 1 [Source:HGNC Symbol;Acc:HGNC:6665]
ENSSSCG00000002274	HSPA2	7	88607555	88609464	protein_coding	heat shock protein family A (Hsp70) member 2 [Source:HGNC Symbol;Acc:HGNC:5235]
ENSSSCG00000002281	-	7	89052507	89131074	protein_coding
ENSSSCG00000002357	ALDH6A1	7	97360540	97381889	protein_coding	aldehyde dehydrogenase 6 family member A1 [Source:HGNC Symbol;Acc:HGNC:7179]
ENSSSCG00000002368	LTBP2	7	97746110	97852479	protein_coding	latent transforming growth factor beta binding protein 2 [Source:HGNC Symbol;Acc:HGNC:6715]
ENSSSCG00000002669	CRISPLD2	6	3880718	3944680	protein_coding	cysteine rich secretory protein LCCL domain containing 2 [Source:HGNC Symbol;Acc:HGNC:25248]
ENSSSCG00000003148	DBP	6	53986958	53993020	protein_coding	D-box binding PAR bZIP transcription factor [Source:HGNC Symbol;Acc:HGNC:2697]
ENSSSCG00000003219	FAM71E1	6	55310729	55316171	protein_coding	family with sequence similarity 71 member E1 [Source:HGNC Symbol;Acc:HGNC:25107]
ENSSSCG00000004094	PPP1R14C	1	15867840	15949956	protein_coding	protein phosphatase 1 regulatory inhibitor subunit 14C [Source:HGNC Symbol;Acc:HGNC:14952]
ENSSSCG00000004347	FBXL4	1	65872122	65935708	protein_coding	F-box and leucine rich repeat protein 4 [Source:HGNC Symbol;Acc:HGNC:13601]
ENSSSCG00000004465	BCKDHB	1	85755743	86017666	protein_coding	branched chain keto acid dehydrogenase E1 subunit beta [Source:HGNC Symbol;Acc:HGNC:987]
ENSSSCG00000004484	COL12A1	1	90744289	90872963	protein_coding	collagen type XII alpha 1 chain [Source:HGNC Symbol;Acc:HGNC:2188]
ENSSSCG00000004507	SMAD7	1	98510229	98542315	protein_coding	mothers against decapentaplegic homolog 7 [Source:RefSeq peptide;Acc:NP_001231104]
ENSSSCG00000004766	RAD51	1	130592419	130640284	protein_coding	RAD51 recombinase [Source:HGNC Symbol;Acc:HGNC:9817]
ENSSSCG00000004830	ATP10A	1	141494692	141668744	protein_coding	ATPase phospholipid transporting 10A (putative) [Source:HGNC Symbol;Acc:HGNC:13542]
ENSSSCG00000004840	OTUD7A	1	143296595	143418236	protein_coding	OTU deubiquitinase 7A [Source:HGNC Symbol;Acc:HGNC:20718]
ENSSSCG00000004961	ITGA11	1	166173135	166310972	protein_coding	integrin subunit alpha 11 [Source:HGNC Symbol;Acc:HGNC:6136]
ENSSSCG00000005494	TNC	1	255532022	255630963	protein_coding	tenascin C [Source:HGNC Symbol;Acc:HGNC:5318]
ENSSSCG00000006140	CA2	4	51191686	51211922	protein_coding	carbonic anhydrase 2 [Source:HGNC Symbol;Acc:HGNC:1373]
ENSSSCG00000006281	METTL11B	4	80857344	80932439	protein_coding	methyltransferase like 11B [Source:HGNC Symbol;Acc:HGNC:31932]
ENSSSCG00000006524	THBS3	4	94612766	94626771	protein_coding	thrombospondin 3 [Source:HGNC Symbol;Acc:HGNC:11787]
ENSSSCG00000006530	EFNA1	4	94665567	94674071	protein_coding	ephrin A1 [Source:HGNC Symbol;Acc:HGNC:3221]
ENSSSCG00000006718	ZNF697	4	101545284	101548637	protein_coding	zinc finger protein 697 [Source:HGNC Symbol;Acc:HGNC:32034]
ENSSSCG00000006811	SLC6A17	4	109918601	109974258	protein_coding	solute carrier family 6 member 17 [Source:HGNC Symbol;Acc:HGNC:31399]
ENSSSCG00000007043	GPCPD1	17	14420658	14476246	protein_coding	glycerophosphocholine phosphodiesterase 1 [Source:HGNC Symbol;Acc:HGNC:26957]
ENSSSCG00000007872	XYLT1	3	27164991	27492892	protein_coding	xylosyltransferase 1 [Source:HGNC Symbol;Acc:HGNC:15516]
ENSSSCG00000008134	EDAR	3	47396212	47466040	protein_coding	ectodysplasin A receptor [Source:HGNC Symbol;Acc:HGNC:2895]
ENSSSCG00000008171	NPAS2	3	53295744	53418480	protein_coding	neuronal PAS domain protein 2 [Source:HGNC Symbol;Acc:HGNC:7895]
ENSSSCG00000011384	BSN	13	32107077	32197004	protein_coding	bassoon presynaptic cytomatrix protein [Source:HGNC Symbol;Acc:HGNC:1117]
ENSSSCG00000011461	LRTM1	13	36868497	36881441	protein_coding	leucine rich repeats and transmembrane domains 1 [Source:HGNC Symbol;Acc:HGNC:25023]
ENSSSCG00000012315	SYNJ2	1	9014209	9109066	protein_coding	synaptojanin 2 [Source:HGNC Symbol;Acc:HGNC:11504]
ENSSSCG00000012993	SLC25A45	2	6851077	6858257	protein_coding	solute carrier family 25 member 45 [Source:HGNC Symbol;Acc:HGNC:27442]
ENSSSCG00000013246	C11orf49	2	15401150	15606626	protein_coding	chromosome 11 open reading frame 49 [Source:HGNC Symbol;Acc:HGNC:28720]
ENSSSCG00000013263	CREB3L1	2	16185611	16220483	protein_coding	cAMP responsive element binding protein 3 like 1 [Source:HGNC Symbol;Acc:HGNC:18856]
ENSSSCG00000013276	PRDM11	2	17177135	17264270	protein_coding	PR/SET domain 11 [Source:HGNC Symbol;Acc:HGNC:13996]
ENSSSCG00000013297	CD44	2	25788693	25884257	protein_coding	CD44 molecule (Indian blood group) [Source:HGNC Symbol;Acc:HGNC:1681]
ENSSSCG00000013303	ABTB2	2	26579332	26784067	protein_coding	ankyrin repeat and BTB domain containing 2 [Source:HGNC Symbol;Acc:HGNC:23842]
ENSSSCG00000013311	KIAA1549L	2	27238425	27559624	protein_coding	KIAA1549 like [Source:HGNC Symbol;Acc:HGNC:24836]
ENSSSCG00000013432	MIDN	2	77204017	77211864	protein_coding	midnolin [Source:HGNC Symbol;Acc:HGNC:16298]
ENSSSCG00000013932	LPAR2	2	58296827	58318384	protein_coding	lysophosphatidic acid receptor 2 [Source:HGNC Symbol;Acc:HGNC:3168]
ENSSSCG00000014012	GFPT2	2	78284804	78330262	protein_coding	glutamine-fructose-6-phosphate transaminase 2 [Source:HGNC Symbol;Acc:HGNC:4242]
ENSSSCG00000014286	SOWAHA	2	135139272	135142884	protein_coding	sosondowah ankyrin repeat domain family member A [Source:HGNC Symbol;Acc:HGNC:27033]
ENSSSCG00000014838	PGM2L1	9	8686976	8761709	protein_coding	phosphoglucomutase 2 like 1 [Source:HGNC Symbol;Acc:HGNC:20898]
ENSSSCG00000015105	SLC37A4	9	46244802	46254241	protein_coding	solute carrier family 37 member 4 [Source:HGNC Symbol;Acc:HGNC:4061]
ENSSSCG00000015333	ASB4	9	75110379	75203446	protein_coding	ankyrin repeat and SOCS box containing 4 [Source:HGNC Symbol;Acc:HGNC:16009]
ENSSSCG00000015474	PPFIA4	9	113727852	113777766	protein_coding	PTPRF interacting protein alpha 4 [Source:HGNC Symbol;Acc:HGNC:9248]
ENSSSCG00000015513	ASTN1	9	118649151	118969124	protein_coding	astrotactin 1 [Source:HGNC Symbol;Acc:HGNC:773]
ENSSSCG00000015589	VASH2	9	130473857	130511278	protein_coding	vasohibin 2 [Source:HGNC Symbol;Acc:HGNC:25723]
ENSSSCG00000015664	-	9	67933081	67959721	protein_coding	complement decay-accelerating factor precursor [Source:RefSeq peptide;Acc:NP_998980]
ENSSSCG00000015850	DUSP4	15	55490468	55508455	protein_coding	dual specificity phosphatase 4 [Source:HGNC Symbol;Acc:HGNC:3070]
ENSSSCG00000016263	-	15	131299862	131343135	protein_coding
ENSSSCG00000016613	AASS	18	24974721	25039194	protein_coding	aminoadipate-semialdehyde synthase [Source:HGNC Symbol;Acc:HGNC:17366]
ENSSSCG00000017669	TUBD1	12	36080081	36111907	protein_coding	tubulin delta 1 [Source:HGNC Symbol;Acc:HGNC:16811]
ENSSSCG00000017778	DHRS13	12	45121155	45127446	protein_coding	dehydrogenase/reductase 13 [Source:HGNC Symbol;Acc:HGNC:28326]
ENSSSCG00000017783	-	12	45332229	45396730	protein_coding
ENSSSCG00000017885	SMTNL2	12	50581126	50603145	protein_coding	smoothelin like 2 [Source:HGNC Symbol;Acc:HGNC:24764]
ENSSSCG00000017934	CLDN7	12	52611168	52628376	protein_coding	claudin 7 [Source:HGNC Symbol;Acc:HGNC:2049]
ENSSSCG00000021956	LY75	15	66741623	66847527	protein_coding	Sus scrofa lymphocyte antigen 75 (LY75), mRNA. [Source:RefSeq mRNA;Acc:NM_001184946]
ENSSSCG00000022728	HOXC10	5	19197808	19202972	protein_coding	homeobox C10 [Source:HGNC Symbol;Acc:HGNC:5122]
ENSSSCG00000023178	BATF2	2	7180259	7188989	protein_coding	basic leucine zipper ATF-like transcription factor 2 [Source:HGNC Symbol;Acc:HGNC:25163]
ENSSSCG00000023837	WFDC1	6	4333730	4365650	protein_coding	WAP four-disulfide core domain 1 [Source:HGNC Symbol;Acc:HGNC:15466]
ENSSSCG00000024108	SLC43A2	12	47791908	47839656	protein_coding	solute carrier family 43 member 2 [Source:HGNC Symbol;Acc:HGNC:23087]
ENSSSCG00000025588	FJX1	2	25421594	25422907	protein_coding	four jointed box 1 [Source:HGNC Symbol;Acc:HGNC:17166]
ENSSSCG00000026386	SLC30A2	6	83478761	83484876	protein_coding	Sus scrofa solute carrier family 30 member 2 (SLC30A2), mRNA. [Source:RefSeq mRNA;Acc:NM_001139475]
ENSSSCG00000027434	OLFM2	2	68732655	68807210	protein_coding	olfactomedin 2 [Source:HGNC Symbol;Acc:HGNC:17189]
ENSSSCG00000029558	EXTL1	6	83462323	83475564	protein_coding	exostosin like glycosyltransferase 1 [Source:HGNC Symbol;Acc:HGNC:3515]
ENSSSCG00000029949	CD248	2	6070910	6073510	protein_coding	CD248 molecule [Source:HGNC Symbol;Acc:HGNC:18219]
ENSSSCG00000030505	PLEKHN1	6	63328054	63339777	protein_coding	pleckstrin homology domain containing N1 [Source:HGNC Symbol;Acc:HGNC:25284]
ENSSSCG00000032063	THEM6	4	1471462	1475578	protein_coding	thioesterase superfamily member 6 [Source:HGNC Symbol;Acc:HGNC:29656]
ENSSSCG00000032164	PEA15	4	90263601	90277308	protein_coding	proliferation and apoptosis adaptor protein 15 [Source:HGNC Symbol;Acc:HGNC:8822]
ENSSSCG00000033029	-	4	86919184	86929916	lincRNA	NA
ENSSSCG00000035181	RNF24	17	31765269	31794881	protein_coding	ring finger protein 24 [Source:HGNC Symbol;Acc:HGNC:13779]
ENSSSCG00000035700	CENPW	1	36685265	36695955	protein_coding	centromere protein W [Source:HGNC Symbol;Acc:HGNC:21488]
ENSSSCG00000036026	SRARP	6	75160049	75164450	protein_coding	steroid receptor associated and regulated protein [Source:HGNC Symbol;Acc:HGNC:28339]
ENSSSCG00000036534	MYOM3	6	81799570	81903971	protein_coding	myomesin 3 [Source:HGNC Symbol;Acc:HGNC:26679]
ENSSSCG00000037457	HSPB7	6	75170441	75174920	protein_coding	heat shock protein beta-7 [Source:RefSeq peptide;Acc:NP_001230317]
ENSSSCG00000037835	TRIM7	2	57310171	57324333	protein_coding	tripartite motif containing 7 [Source:HGNC Symbol;Acc:HGNC:16278]
ENSSSCG00000038256	U1	12	34933726	34933889	snRNA	U1 spliceosomal RNA [Source:RFAM;Acc:RF00003]
ENSSSCG00000039222	-	16	6438917	6439603	protein_coding
ENSSSCG00000039269	C20orf196	17	14610136	14705632	protein_coding	chromosome 20 open reading frame 196 [Source:HGNC Symbol;Acc:HGNC:26318]
ENSSSCG00000039348	H1F0	5	10040263	10040847	protein_coding	H1 histone family member 0 [Source:HGNC Symbol;Acc:HGNC:4714]
ENSSSCG00000039587	-	5	17534559	17550094	protein_coding
ENSSSCG00000039695	-	3	111564931	111570490	protein_coding
Novel00055	-	1	27869935	27872076	-	-
Novel00205	-	12	50366292	50368638	-	-
Novel00366	-	15	137620849	137630636	-	-
Novel00403	-	17	14706496	14710110	-	-
Novel00443	-	18	32650589	32652151	-	-
Novel00452	-	18	55606012	55614102	-	-
Novel00466	-	18	46788478	46811641	-	-
Novel00466	-	18	46788478	46811641	-	-
Novel00506	-	2	142953299	142964288	-	-
Novel00520	-	2	4672806	4682026	-	-
Novel00665	-	4	41428496	41455743	-	-
Novel00680	-	4	130657813	130659779	-	-
Novel00708	-	5	18585504	18588118	-	-
Novel00792	-	6	69883738	69914373	-	-
