# Supplementary material for: Comparative gene expression profiling of muscle reveals potential candidate genes affecting drip loss in pork
Source: BMC Genet. 2019 Dec 2;20:89. doi: 10.1186/s12863-019-0794-0 (PMC6889219; doi:10.1186/s12863-019-0794-0)
Supplement: Supplementary file 9 — Additional file 9: Table S9. Significantly enriched GO terms of the critical DE genes detected between low and high drip loss groups. [file 12863_2019_794_MOESM9_ESM.xlsx]

## Sheet: Table S9
Table S9. Significantly enriched GO terms of the critical DE genes detected between low and high drip loss groups.
Category	GOID	Description	GeneRatio	BgRatio	pvalue	geneID	geneName	Count
BP	GO:0009063	cellular amino acid catabolic process	3/55	41/10561	0.00123857	ENSSSCG00000002357/ENSSSCG00000004465/ENSSSCG00000016613	ALDH6A1/BCKDHB/AASS	3
BP	GO:0033627	cell adhesion mediated by integrin	3/55	44/10561	0.00152193	ENSSSCG00000000293/ENSSSCG00000004961/ENSSSCG00000006530	ITGA5/ITGA11/EFNA1	3
BP	GO:0050731	positive regulation of peptidyl-tyrosine phosphorylation	4/55	102/10561	0.00191741	ENSSSCG00000000293/ENSSSCG00000001873/ENSSSCG00000006530/ENSSSCG00000013297	ITGA5/CSPG4/EFNA1/CD44	4
BP	GO:0015804	neutral amino acid transport	2/55	21/10561	0.00257405	ENSSSCG00000006811/ENSSSCG00000024108	SLC6A17/SLC43A2	2
BP	GO:0044319	wound healing, spreading of cells	2/55	21/10561	0.00262569	ENSSSCG00000000293/ENSSSCG00000013297	ITGA5/CD44	2
BP	GO:0090505	epiboly involved in wound healing	2/55	21/10561	0.00312034	ENSSSCG00000000293/ENSSSCG00000013297	ITGA5/CD44	2
BP	GO:1901565	organonitrogen compound catabolic process	4/55	144/10561	0.00524851	ENSSSCG00000002357/ENSSSCG00000004465/ENSSSCG00000013297/ENSSSCG00000016613	ALDH6A1/BCKDHB/CD44/AASS	4
BP	GO:0034113	heterotypic cell-cell adhesion	2/55	27/10561	0.00575417	ENSSSCG00000000293/ENSSSCG00000013297	ITGA5/CD44	2
BP	GO:1901342	regulation of vasculature development	4/55	158/10561	0.0065997	ENSSSCG00000000293/ENSSSCG00000006530/ENSSSCG00000015333/ENSSSCG00000015589	ITGA5/EFNA1/ASB4/VASH2	4
BP	GO:0009611	response to wounding	5/55	253/10561	0.00736648	ENSSSCG00000000293/ENSSSCG00000002281/ENSSSCG00000005494/ENSSSCG00000013297/ENSSSCG00000023837	ITGA5/-/TNC/CD44/WFDC1	5
CC	GO:0009986	cell surface	8/66	407/11165	0.00859916	ENSSSCG00000000293/ENSSSCG00000001873/ENSSSCG00000002274/ENSSSCG00000011384/ENSSSCG00000013297/ENSSSCG00000013932/ENSSSCG00000015513/ENSSSCG00000021956	ITGA5/CSPG4/HSPA2/BSN/CD44/LPAR2/ASTN1/LY75	8
CC	GO:0031012	extracellular matrix	7/66	328/11165	0.00910171	ENSSSCG00000001873/ENSSSCG00000001914/ENSSSCG00000002368/ENSSSCG00000002669/ENSSSCG00000004484/ENSSSCG00000005494/ENSSSCG00000006524	CSPG4/LOXL1/LTBP2/CRISPLD2/COL12A1/TNC/THBS3	7
				51.6667
