# Supplementary material for: Comparative gene expression profiling of muscle reveals potential candidate genes affecting drip loss in pork
Source: BMC Genet. 2019 Dec 2;20:89. doi: 10.1186/s12863-019-0794-0 (PMC6889219; doi:10.1186/s12863-019-0794-0)
Supplement: Supplementary file 10 — Additional file 10: Table S10. Significantly enriched pathways of the critical DE genes detected between low and high drip loss groups. [file 12863_2019_794_MOESM10_ESM.xlsx]

## Sheet: Table S10
Table S10. Significantly enriched pathways of the critical DE genes detected between low and high drip loss groups.
KEGGID	Description	GeneRatio	BgRatio	pvalue	padj	geneID	geneName
ssc04512	ECM-receptor interaction	5/29	56/4986	1.44129e-05	0.00135481	ENSSSCG00000000293/ENSSSCG00000004961/ENSSSCG00000005494/ENSSSCG00000006524/ENSSSCG00000013297	ITGA5/ITGA11/TNC/THBS3/CD44
ssc04151	PI3K-Akt signaling pathway	7/29	262/4986	0.000587141	0.0275956	ENSSSCG00000000293/ENSSSCG00000004961/ENSSSCG00000005494/ENSSSCG00000006524/ENSSSCG00000006530/ENSSSCG00000013263/ENSSSCG00000013932	ITGA5/ITGA11/TNC/THBS3/EFNA1/CREB3L1/LPAR2
ssc00534	Glycosaminoglycan biosynthesis - heparan sulfate / heparin	2/29	17/4986	0.0042088	0.1249	ENSSSCG00000007872/ENSSSCG00000029558	XYLT1/EXTL1
